# Supplementary material for: The predicted secretome and transmembranome of the poultry red mite Dermanyssus gallinae
Source: Parasit Vectors. 2013 Sep 11;6:259. doi: 10.1186/1756-3305-6-259 (PMC3846644; doi:10.1186/1756-3305-6-259)
Supplement: Additional file 1 — BLASTP top-hits of D. gallinae pES proteins. [file 1756-3305-6-259-S1.xls]

## Sheet: BLASTP_pES proteins
Additional file 1 - BLASTP top-hits of D. gallinae pES
Sequence name	Sequence description	Sequence length	Hit descripion	Hit accession	E-Value	Similarity	Score	Alignment length	Positives
contig07258	1-phosphatidylinositol- -bisphosphate phosphodiesterase classes i and ii	108	gi|391333137|ref|XP_003740978.1|PREDICTED: 1-phosphatidylinositol 4,5-bisphosphate phosphodiesterase beta-1-like [Metaseiulus occidentalis]	XP_003740978	1.09083e-34	89	136.346	98	88
G9NSEKQ01A21VC	solute carrier family 35 member e2-like	76	gi|391345436|ref|XP_003746992.1|PREDICTED: solute carrier family 35 member E2-like [Metaseiulus occidentalis]	XP_003746992	2.54838e-32	87	124.02	74	65
G9NSEKQ01A3YAD	gastric triacylglycerol lipase	68	gi|391336454|ref|XP_003742595.1|PREDICTED: lysosomal acid lipase/cholesteryl ester hydrolase-like [Metaseiulus occidentalis]	XP_003742595	5.54368e-18	78	84.3445	65	51
G9NSEKQ01A4JJJ	epidermal growth factor receptor	101	gi|391332522|ref|XP_003740683.1|PREDICTED: epidermal growth factor receptor-like [Metaseiulus occidentalis]	XP_003740683	9.89431e-29	76	119.013	89	68
G9NSEKQ01A5G4O	u5 small nuclear ribonucleoprotein 200 kda helicase	73	gi|391340650|ref|XP_003744651.1|PREDICTED: U5 small nuclear ribonucleoprotein 200 kDa helicase [Metaseiulus occidentalis]	XP_003744651	1.49588e-40	100	151.754	71	71
G9NSEKQ01A61YB	reverse transcriptase	75	gi|270015487|gb|EFA11935.1|hypothetical protein TcasGA2_TC001893 [Tribolium castaneum]	EFA11935	1.00307e-09	63	62.7734	72	46
G9NSEKQ01A7JCV	transcriptional activator myb-like	117	gi|391347827|ref|XP_003748155.1|PREDICTED: transcriptional activator Myb-like [Metaseiulus occidentalis]	XP_003748155	5.53984e-16	63	82.0333	94	60
G9NSEKQ01A830J	PREDICTED: uncharacterized protein LOC100903630	109	gi|391348535|ref|XP_003748502.1|PREDICTED: uncharacterized protein LOC100903630 [Metaseiulus occidentalis]	XP_003748502	2.98532e-35	85	138.272	92	79
G9NSEKQ01AGVME	tick transposon	89	gi|391331091|ref|XP_003739984.1|PREDICTED: uncharacterized protein LOC100906484 [Metaseiulus occidentalis]	XP_003739984	1.1982e-15	71	80.8777	87	62
G9NSEKQ01AJTII	PREDICTED: uncharacterized protein LOC100903630	75	gi|391348535|ref|XP_003748502.1|PREDICTED: uncharacterized protein LOC100903630 [Metaseiulus occidentalis]	XP_003748502	2.52261e-28	86	116.701	74	64
G9NSEKQ01AKJXL	PREDICTED: uncharacterized protein LOC100907372	109	gi|391338180|ref|XP_003743439.1|PREDICTED: uncharacterized protein LOC100907372 [Metaseiulus occidentalis]	XP_003743439	1.06109e-16	92	83.5741	50	46
G9NSEKQ01AKVD1	leucine-rich transmembrane	68	gi|391338574|ref|XP_003743633.1|PREDICTED: uncharacterized protein LOC100901028 [Metaseiulus occidentalis]	XP_003743633	3.53821e-16	82	80.8777	50	41
G9NSEKQ01AL014	protein dachsous-like	99	gi|391332942|ref|XP_003740885.1|PREDICTED: protein dachsous-like [Metaseiulus occidentalis]	XP_003740885	2.8315e-32	81	129.413	93	76
G9NSEKQ01AMLDW	g-protein coupled receptor	52	gi|391331969|ref|XP_003740411.1|PREDICTED: gastrin/cholecystokinin type B receptor-like [Metaseiulus occidentalis]	XP_003740411	1.6231e-19	91	87.4261	48	44
G9NSEKQ01AOFB0	peroxidasin homolog	138	gi|391339450|ref|XP_003744062.1|PREDICTED: peroxidasin homolog [Metaseiulus occidentalis]	XP_003744062	3.64037e-76	91	246.128	135	123
G9NSEKQ01AQQ8J	poly(adp-ribose) glycohydrolase arh3-like	104	gi|391331792|ref|XP_003740326.1|PREDICTED: poly(ADP-ribose) glycohydrolase ARH3-like [Metaseiulus occidentalis]	XP_003740326	1.00231e-14	84	76.6406	53	45
G9NSEKQ01AS59S	PREDICTED: uncharacterized protein LOC100901781	131	gi|391340535|ref|XP_003744595.1|PREDICTED: uncharacterized protein LOC100901781 [Metaseiulus occidentalis]	XP_003744595	4.21292e-23	88	103.219	54	48
G9NSEKQ01AS7MU	very low-density lipoprotein receptor	132	gi|391348453|ref|XP_003748462.1|PREDICTED: low-density lipoprotein receptor-related protein 1B-like [Metaseiulus occidentalis]	XP_003748462	1.08475e-76	96	254.988	132	127
G9NSEKQ01AVGV0	ataxin 2-binding protein (hexaribonucleotide binding protein 1)	109	gi|256076463|ref|XP_002574531.1|ataxin 2-binding protein (hexaribonucleotide binding protein 1) [Schistosoma mansoni] >gi|353233079|emb|CCD80434.1| putative ataxin 2-binding protein (hexaribonucleotide binding protein 1) [Schistosoma mansoni]	XP_002574531	6.27034e-11	59	67.3958	83	49
G9NSEKQ01AWM4F	PREDICTED: uncharacterized protein LOC100903760	101	gi|391344493|ref|XP_003746532.1|PREDICTED: uncharacterized protein LOC100903760 [Metaseiulus occidentalis]	XP_003746532	2.1939e-29	83	111.694	74	62
G9NSEKQ01AYS1K	PREDICTED: uncharacterized protein LOC100907733	87	gi|391327874|ref|XP_003738420.1|PREDICTED: uncharacterized protein LOC100907733 [Metaseiulus occidentalis]	XP_003738420	5.42094e-10	61	62.003	84	52
G9NSEKQ01B1P1S	ankyrin repeat and kh domain-containing protein 1	107	gi|391341450|ref|XP_003745043.1|PREDICTED: uncharacterized protein LOC100897261 [Metaseiulus occidentalis]	XP_003745043	2.72893e-31	87	126.716	72	63
G9NSEKQ01B6PD7	myotubularin-related protein 10-b-like	116	gi|391340099|ref|XP_003744383.1|PREDICTED: myotubularin-related protein 10-like [Metaseiulus occidentalis]	XP_003744383	2.93111e-49	92	175.252	114	106
G9NSEKQ01B6QDL	histone-lysine n-methyltransferase mll3-like	102	gi|390335530|ref|XP_795757.3|PREDICTED: uncharacterized protein LOC591084 isoform 3 [Strongylocentrotus purpuratus]	XP_795757	6.52555e-48	84	174.866	91	77
G9NSEKQ01BAHHA	e3 ubiquitin-protein ligase amfr	117	gi|427780837|gb|JAA55870.1|Putative e3 ubiquitin-protein ligase amfr [Rhipicephalus pulchellus]	JAA55870	5.80941e-07	61	55.4546	59	36
G9NSEKQ01BB6PA	PREDICTED: uncharacterized protein LOC100899662	110	gi|391347346|ref|XP_003747925.1|PREDICTED: uncharacterized protein LOC100899662 [Metaseiulus occidentalis]	XP_003747925	5.48029e-20	61	90.8929	102	63
G9NSEKQ01BB952	trafficking protein particle complex subunit 11-like	72	gi|391346346|ref|XP_003747437.1|PREDICTED: trafficking protein particle complex subunit 11-like [Metaseiulus occidentalis]	XP_003747437	5.06977e-22	85	98.2117	62	53
G9NSEKQ01BBQHE	cuticle protein 14-like	87	gi|391346438|ref|XP_003747481.1|PREDICTED: cuticle protein 14-like [Metaseiulus occidentalis]	XP_003747481	3.52984e-12	82	66.6254	50	41
G9NSEKQ01BCS64	transmembrane 9 superfamily member 3	140	gi|324497895|gb|ADY39596.1|putative endsomal membrane protein [Hottentotta judaicus]	ADY39596	7.96696e-53	78	173.711	118	93
G9NSEKQ01BCVOQ	cathepsin l precursor	104	gi|344312914|emb|CCC33064.1|Cathepsin L-1 [Dermanyssus gallinae]	CCC33064	9.0798e-55	95	183.726	104	99
G9NSEKQ01BDC29	protein clec16a	133	gi|391339475|ref|XP_003744074.1|PREDICTED: protein CLEC16A [Metaseiulus occidentalis]	XP_003744074	2.48109e-30	71	124.79	107	77
G9NSEKQ01BDYJP	cathepsin l	115	gi|344312914|emb|CCC33064.1|Cathepsin L-1 [Dermanyssus gallinae]	CCC33064	9.9092e-65	94	209.92	114	108
G9NSEKQ01BEF40	slit homolog 2	73	gi|391338178|ref|XP_003743438.1|PREDICTED: slit homolog 2 protein-like [Metaseiulus occidentalis]	XP_003743438	7.51773e-20	75	90.5077	70	53
G9NSEKQ01BGR6G	soluble calcium-activated nucleotidase 1	78	gi|57525731|ref|NP_001003595.1|calcium activated nucleotidase 1b [Danio rerio] >gi|50418148|gb|AAH78222.1| Calcium activated nucleotidase 1b [Danio rerio]	NP_001003595	3.99863e-09	69	60.077	46	32
G9NSEKQ01BKQJ3	dehydrogenase reductase sdr family member 7-like	94	gi|391331448|ref|XP_003740158.1|PREDICTED: dehydrogenase/reductase SDR family member 7-like [Metaseiulus occidentalis]	XP_003740158	3.09505e-21	78	93.5893	73	57
G9NSEKQ01BLK8J	vacuolar protein sorting-associated protein 51 homolog	132	gi|391328665|ref|XP_003738805.1|PREDICTED: protein fat-free-like [Metaseiulus occidentalis]	XP_003738805	1.76244e-54	87	191.045	118	103
G9NSEKQ01BLPS9	protein zyg-11 homolog b-like	64	gi|391340202|ref|XP_003744433.1|PREDICTED: protein zyg-11 homolog B-like [Metaseiulus occidentalis]	XP_003744433	2.86904e-14	79	75.0998	59	47
G9NSEKQ01BN81I	mitochondrial carrier homolog 2-like	94	gi|427785217|gb|JAA58060.1|Hypothetical protein [Rhipicephalus pulchellus]	JAA58060	4.62546e-24	71	101.679	84	60
G9NSEKQ01BOI1Z	fts and hook-interacting protein homolog	80	gi|391337333|ref|XP_003743024.1|PREDICTED: FTS and Hook-interacting protein homolog [Metaseiulus occidentalis]	XP_003743024	3.57724e-29	94	118.242	78	74
G9NSEKQ01BP0KL	dnaj homolog subfamily c member 13	60	gi|391348321|ref|XP_003748396.1|PREDICTED: dnaJ homolog subfamily C member 13 [Metaseiulus occidentalis]	XP_003748396	5.46901e-17	88	83.1889	50	44
G9NSEKQ01BTI1X	dna polymerase delta catalytic subunit-like	67	gi|391325933|ref|XP_003737481.1|PREDICTED: DNA polymerase delta catalytic subunit-like [Metaseiulus occidentalis]	XP_003737481	1.48583e-14	72	76.2554	65	47
G9NSEKQ01BX95D	PREDICTED: uncharacterized protein LOC100903630	106	gi|391348535|ref|XP_003748502.1|PREDICTED: uncharacterized protein LOC100903630 [Metaseiulus occidentalis]	XP_003748502	4.23391e-34	85	134.806	89	76
G9NSEKQ01BZ4C5	down syndrome cell adhesion molecule-like	55	gi|391337343|ref|XP_003743029.1|PREDICTED: Down syndrome cell adhesion molecule-like [Metaseiulus occidentalis]	XP_003743029	8.89668e-13	81	70.8626	48	39
G9NSEKQ01C0GQF	PREDICTED: uncharacterized protein LOC100899841	105	gi|391339217|ref|XP_003743948.1|PREDICTED: uncharacterized protein LOC100899841 [Metaseiulus occidentalis]	XP_003743948	7.14851e-14	61	73.9442	95	58
G9NSEKQ01C1EXR	rho gtpase-activating protein 20	57	gi|391339955|ref|XP_003744312.1|PREDICTED: uncharacterized protein LOC100905923, partial [Metaseiulus occidentalis]	XP_003744312	1.03657e-18	83	86.6557	55	46
G9NSEKQ01C1WBA	upf0505 protein c16orf62 homolog	74	gi|391339006|ref|XP_003743844.1|PREDICTED: UPF0505 protein C16orf62 homolog [Metaseiulus occidentalis]	XP_003743844	9.247e-09	64	59.6918	73	47
G9NSEKQ01C4DBY	serine threonine-protein kinase endoribonuclease ire1-like	120	gi|391342796|ref|XP_003745701.1|PREDICTED: serine/threonine-protein kinase/endoribonuclease IRE1-like [Metaseiulus occidentalis]	XP_003745701	1.79535e-55	86	195.282	118	102
G9NSEKQ01C6BP7	epidermal growth factor receptor	101	gi|391332522|ref|XP_003740683.1|PREDICTED: epidermal growth factor receptor-like [Metaseiulus occidentalis]	XP_003740683	9.89431e-29	76	119.013	89	68
G9NSEKQ01C6V0L	gastrula zinc finger	75	gi|391340144|ref|XP_003744405.1|PREDICTED: gastrula zinc finger protein XlCGF26.1-like [Metaseiulus occidentalis]	XP_003744405	2.53552e-11	58	66.6254	77	45
G9NSEKQ01C6YYP	ankyrin repeat-containing	62	gi|241786585|ref|XP_002414454.1|ankyrin repeat-containing protein [Ixodes scapularis] >gi|215508665|gb|EEC18119.1| ankyrin repeat-containing protein [Ixodes scapularis]	XP_002414454	3.68698e-24	82	103.605	62	51
G9NSEKQ01C77GY	intraflagellar transport protein 52 homolog	78	gi|391337965|ref|XP_003743334.1|PREDICTED: LOW QUALITY PROTEIN: intraflagellar transport protein 52 homolog [Metaseiulus occidentalis]	XP_003743334	2.2279e-31	96	122.094	61	59
G9NSEKQ01C7R0Z	kinesin-like protein unc-104-like	79	gi|391344967|ref|XP_003746765.1|PREDICTED: kinesin-like protein unc-104-like [Metaseiulus occidentalis]	XP_003746765	6.59428e-35	93	135.576	73	68
G9NSEKQ01C88H8	kin of irre-like protein 1-like	97	gi|391334927|ref|XP_003741850.1|PREDICTED: titin-like [Metaseiulus occidentalis]	XP_003741850	1.51186e-28	96	117.472	55	53
G9NSEKQ01C9FT6	epidermal growth factor receptor	101	gi|391332522|ref|XP_003740683.1|PREDICTED: epidermal growth factor receptor-like [Metaseiulus occidentalis]	XP_003740683	9.89431e-29	76	119.013	89	68
G9NSEKQ01CBQVQ	retinoblastoma-binding protein 5	118	gi|391331365|ref|XP_003740117.1|PREDICTED: retinoblastoma-binding protein 5-like [Metaseiulus occidentalis]	XP_003740117	8.19347e-50	94	175.252	116	110
G9NSEKQ01CCKN9	gtpase-activating protein and vps9 domain-containing protein 1-like	98	gi|391332251|ref|XP_003740549.1|PREDICTED: GTPase-activating protein and VPS9 domain-containing protein 1-like [Metaseiulus occidentalis]	XP_003740549	2.27193e-30	87	123.635	72	63
G9NSEKQ01CD5T9	kin of irre-like protein 1-like	137	gi|391334927|ref|XP_003741850.1|PREDICTED: titin-like [Metaseiulus occidentalis]	XP_003741850	5.6199e-33	93	131.724	66	62
G9NSEKQ01CEOSS	kinesin-associated protein 3	75	gi|391334742|ref|XP_003741760.1|PREDICTED: kinesin-associated protein 3-like [Metaseiulus occidentalis]	XP_003741760	2.74935e-32	87	126.716	74	65
G9NSEKQ01CFC40	rho gtpase-activating protein 20	57	gi|391339955|ref|XP_003744312.1|PREDICTED: uncharacterized protein LOC100905923, partial [Metaseiulus occidentalis]	XP_003744312	1.03657e-18	83	86.6557	55	46
G9NSEKQ01CFGJ4	tolloid-like protein 1-like	88	gi|391337732|ref|XP_003743219.1|PREDICTED: tolloid-like protein 1-like [Metaseiulus occidentalis]	XP_003743219	5.64987e-11	89	67.0106	37	33
G9NSEKQ01CFPYY	adult-specific rigid cuticular	96	gi|391346438|ref|XP_003747481.1|PREDICTED: cuticle protein 14-like [Metaseiulus occidentalis]	XP_003747481	7.38553e-19	78	84.7297	60	47
G9NSEKQ01CHOZB	protein c kinase isoform d	85	gi|391348877|ref|XP_003748667.1|PREDICTED: protein kinase C, brain isozyme-like [Metaseiulus occidentalis]	XP_003748667	1.08561e-29	96	119.783	55	53
G9NSEKQ01CHUOD	neurofibromin isoform c	76	gi|427793177|gb|JAA62040.1|Putative ras gtpase activating protein rasgap/neurofibromin, partial [Rhipicephalus pulchellus]	JAA62040	2.75537e-38	94	141.739	76	72
G9NSEKQ01CI1HE	open rectifier potassium channel protein 1-like	74	gi|391342335|ref|XP_003745476.1|PREDICTED: open rectifier potassium channel protein 1-like [Metaseiulus occidentalis]	XP_003745476	6.85042e-31	91	120.939	71	65
G9NSEKQ01CMHRL	PREDICTED: uncharacterized protein LOC100909178	118	gi|391346499|ref|XP_003747510.1|PREDICTED: uncharacterized protein LOC100909178 [Metaseiulus occidentalis]	XP_003747510	6.94683e-16	60	82.8037	99	60
G9NSEKQ01CNITR	carboxypeptidase	142	gi|391331418|ref|XP_003740143.1|PREDICTED: zinc carboxypeptidase A 1-like [Metaseiulus occidentalis]	XP_003740143	2.38026e-64	89	213.772	141	126
G9NSEKQ01COODL	serine threonine-protein kinase prp4-like	121	gi|391344352|ref|XP_003746465.1|PREDICTED: serine/threonine-protein kinase prp4-like [Metaseiulus occidentalis]	XP_003746465	7.26426e-43	78	158.688	119	93
G9NSEKQ01CPC43	PREDICTED: heart- and neural crest derivatives-expressed protein 1-like	76	gi|391336162|ref|XP_003742451.1|PREDICTED: heart- and neural crest derivatives-expressed protein 1-like [Metaseiulus occidentalis]	XP_003742451	1.72528e-09	69	58.151	56	39
G9NSEKQ01CQ3XC	ubiquitin-like modifier activating enzyme 3	124	gi|391327549|ref|XP_003738260.1|PREDICTED: NEDD8-activating enzyme E1 catalytic subunit-like [Metaseiulus occidentalis]	XP_003738260	1.04466e-50	88	176.407	103	91
G9NSEKQ01CTZYI	rho gtpase-activating protein 26-like	71	gi|391327013|ref|XP_003738003.1|PREDICTED: rho GTPase-activating protein 26-like [Metaseiulus occidentalis]	XP_003738003	5.40597e-14	62	74.7146	77	48
G9NSEKQ01CV6HL	dedicator of cytokinesis protein 9	66	gi|391346434|ref|XP_003747479.1|PREDICTED: dedicator of cytokinesis protein 11-like [Metaseiulus occidentalis]	XP_003747479	6.17292e-28	92	115.161	65	60
G9NSEKQ01CWULI	isoform c	111	gi|391336852|ref|XP_003742792.1|PREDICTED: hemicentin-2-like [Metaseiulus occidentalis]	XP_003742792	3.00074e-57	89	197.978	110	98
G9NSEKQ01CXC2J	PREDICTED: uncharacterized protein LOC100905050	125	gi|391339774|ref|XP_003744222.1|PREDICTED: uncharacterized protein LOC100905050 [Metaseiulus occidentalis]	XP_003744222	7.92374e-08	76	58.9214	103	79
G9NSEKQ01D0HDA	cathepsin l	85	gi|391328505|ref|XP_003738729.1|PREDICTED: cathepsin L-like [Metaseiulus occidentalis]	XP_003738729	2.54735e-25	78	104.76	85	67
G9NSEKQ01D0S76	anion exchange protein 3-like	58	gi|391333490|ref|XP_003741146.1|PREDICTED: anion exchange protein 3-like [Metaseiulus occidentalis]	XP_003741146	1.39083e-19	93	90.5077	48	45
G9NSEKQ01D2IJP	nucleolar protein 14	110	gi|391336170|ref|XP_003742455.1|PREDICTED: nucleolar protein 14-like [Metaseiulus occidentalis]	XP_003742455	8.06341e-53	86	185.652	109	94
G9NSEKQ01D38D6	calcium-activated potassium channel slowpoke	75	gi|391346527|ref|XP_003747524.1|PREDICTED: calcium-activated potassium channel slowpoke-like [Metaseiulus occidentalis]	XP_003747524	3.57884e-16	86	81.6481	61	53
G9NSEKQ01D705S	PREDICTED: uncharacterized protein LOC100898017	61	gi|391330652|ref|XP_003739769.1|PREDICTED: uncharacterized protein LOC100898017 [Metaseiulus occidentalis]	XP_003739769	1.80685e-07	67	54.299	61	41
G9NSEKQ01D9VQ2	cathepsin l-1	86	gi|344312914|emb|CCC33064.1|Cathepsin L-1 [Dermanyssus gallinae]	CCC33064	6.35208e-29	93	114.775	64	60
G9NSEKQ01DB16J	mesoderm induction early response protein 1-like	55	gi|391339297|ref|XP_003743988.1|PREDICTED: mesoderm induction early response protein 1-like [Metaseiulus occidentalis]	XP_003743988	4.36882e-08	74	56.6102	47	35
G9NSEKQ01DD0IQ	n-myc downstream regulated	107	gi|391340966|ref|XP_003744804.1|PREDICTED: protein NDRG1-like [Metaseiulus occidentalis]	XP_003744804	1.90695e-23	70	100.138	90	63
G9NSEKQ01DFY9O	transmembrane 9 superfamily member 3 precursor	107	gi|324497895|gb|ADY39596.1|putative endsomal membrane protein [Hottentotta judaicus]	ADY39596	6.07875e-34	79	124.02	82	65
G9NSEKQ01DLEZT	PREDICTED: chaoptin-like	66	gi|391335820|ref|XP_003742286.1|PREDICTED: chaoptin-like [Metaseiulus occidentalis]	XP_003742286	4.49039e-21	93	95.1301	48	45
G9NSEKQ01DLHIG	serine threonine-protein kinase mitochondrial- partial	117	gi|391345122|ref|XP_003746842.1|PREDICTED: serine/threonine-protein kinase PINK1, mitochondrial-like, partial [Metaseiulus occidentalis]	XP_003746842	1.64051e-12	75	72.0182	78	59
G9NSEKQ01DM0RN	probable 2-oxoglutarate dehydrogenase e1 component mitochondrial	76	gi|391326806|ref|XP_003737902.1|PREDICTED: probable 2-oxoglutarate dehydrogenase E1 component DHKTD1, mitochondrial-like [Metaseiulus occidentalis]	XP_003737902	3.84573e-32	86	126.716	75	65
G9NSEKQ01DMCSZ	rho gtpase-activating protein 20	57	gi|391339955|ref|XP_003744312.1|PREDICTED: uncharacterized protein LOC100905923, partial [Metaseiulus occidentalis]	XP_003744312	1.03657e-18	83	86.6557	55	46
G9NSEKQ01DORAP	PREDICTED: uncharacterized protein LOC100906639	102	gi|391335779|ref|XP_003742266.1|PREDICTED: uncharacterized protein LOC100906639 [Metaseiulus occidentalis]	XP_003742266	2.72549e-26	73	108.612	99	73
G9NSEKQ01DQDEE	triple functional domain	145	gi|158295353|ref|XP_316167.4|AGAP006107-PA [Anopheles gambiae str. PEST] >gi|157015996|gb|EAA11276.4| AGAP006107-PA [Anopheles gambiae str. PEST]	XP_316167	1.24426e-18	79	91.6633	67	53
G9NSEKQ01DRHQZ	juvenile hormone esterase	110	gi|391342117|ref|XP_003745369.1|PREDICTED: acetylcholinesterase-like [Metaseiulus occidentalis]	XP_003745369	2.80072e-26	80	111.309	94	76
G9NSEKQ01DSG48	PREDICTED: uncharacterized protein LOC100903263	100	gi|391334556|ref|XP_003741669.1|PREDICTED: uncharacterized protein LOC100903263 [Metaseiulus occidentalis]	XP_003741669	7.8885e-08	52	56.6102	75	39
G9NSEKQ01DT8CQ	lethal isoform k	92	gi|391335086|ref|XP_003741928.1|PREDICTED: inositol hexakisphosphate and diphosphoinositol-pentakisphosphate kinase-like [Metaseiulus occidentalis]	XP_003741928	4.16971e-28	95	116.701	62	59
G9NSEKQ01DT8RT	conserved oligomeric golgi complex subunit 7-like	99	gi|391325519|ref|XP_003737280.1|PREDICTED: conserved oligomeric Golgi complex subunit 7-like [Metaseiulus occidentalis]	XP_003737280	1.05311e-26	85	112.079	98	84
G9NSEKQ01DTNYF	zgc:103438 protein	69	gi|54400574|ref|NP_001006036.1|uncharacterized protein LOC450015 [Danio rerio] >gi|53734008|gb|AAH83379.1| Zgc:103438 [Danio rerio]	NP_001006036	4.16101e-09	64	59.3066	50	32
G9NSEKQ01DVJ4F	mrna-capping enzyme	83	gi|221119098|ref|XP_002155717.1|PREDICTED: similar to predicted protein, partial [Hydra magnipapillata]	XP_002155717	1.42961e-12	67	69.707	61	41
G9NSEKQ01DWDR0	PREDICTED: uncharacterized protein LOC100900975	89	gi|391337294|ref|XP_003743005.1|PREDICTED: uncharacterized protein LOC100900975 [Metaseiulus occidentalis]	XP_003743005	1.79761e-22	69	95.9005	94	65
G9NSEKQ01DX0OO	protein c kinase isoform d	85	gi|391348877|ref|XP_003748667.1|PREDICTED: protein kinase C, brain isozyme-like [Metaseiulus occidentalis]	XP_003748667	1.08561e-29	96	119.783	55	53
G9NSEKQ01DYP9Q	short-chain dehydrogenase reductase sdr	117	gi|391332867|ref|XP_003740850.1|PREDICTED: short-chain dehydrogenase TIC 32, chloroplastic-like [Metaseiulus occidentalis]	XP_003740850	4.78968e-49	85	169.088	114	98
G9NSEKQ01E0N4L	ras family	138	gi|391342695|ref|XP_003745651.1|PREDICTED: GTP-binding protein Rheb homolog [Metaseiulus occidentalis]	XP_003745651	4.08633e-80	93	247.669	136	127
G9NSEKQ01E2WP4	PREDICTED: uncharacterized protein LOC100905050	102	gi|391339774|ref|XP_003744222.1|PREDICTED: uncharacterized protein LOC100905050 [Metaseiulus occidentalis]	XP_003744222	2.55345e-09	69	62.7734	68	47
G9NSEKQ01EA0TI	regulator of nonsense transcripts 1	132	gi|391341257|ref|XP_003744947.1|PREDICTED: regulator of nonsense transcripts 1-like [Metaseiulus occidentalis]	XP_003744947	1.01349e-49	91	179.874	91	83
G9NSEKQ01EA2PW	motile sperm domain-containing protein 2-like	98	gi|391330882|ref|XP_003739881.1|PREDICTED: motile sperm domain-containing protein 2-like [Metaseiulus occidentalis]	XP_003739881	1.00938e-21	70	94.7449	98	69
G9NSEKQ01EG59C	protoheme ix mitochondrial	63	gi|391340356|ref|XP_003744508.1|PREDICTED: protoheme IX farnesyltransferase, mitochondrial-like [Metaseiulus occidentalis]	XP_003744508	9.88588e-26	85	105.531	63	54
G9NSEKQ01EJUUT	cathepsin l-1	68	gi|344312914|emb|CCC33064.1|Cathepsin L-1 [Dermanyssus gallinae]	CCC33064	9.57183e-27	83	107.842	67	56
G9NSEKQ01EKH8G	nose resistant to fluoxetine protein 6-like	61	gi|391336519|ref|XP_003742627.1|PREDICTED: nose resistant to fluoxetine protein 6-like [Metaseiulus occidentalis]	XP_003742627	2.08375e-08	62	58.151	61	38
G9NSEKQ01ELCOX	cullin 1	127	gi|427788813|gb|JAA59858.1|Putative cullin-1 [Rhipicephalus pulchellus]	JAA59858	5.18936e-42	79	156.377	109	87
G9NSEKQ01ELKIP	soluble calcium-activated nucleotidase 1-like	94	gi|391335116|ref|XP_003741943.1|PREDICTED: soluble calcium-activated nucleotidase 1-like [Metaseiulus occidentalis]	XP_003741943	9.37588e-17	56	82.0333	99	56
G9NSEKQ01EM8LI	serine threonine protein	132	gi|391334138|ref|XP_003741465.1|PREDICTED: protein kinase C beta type-like [Metaseiulus occidentalis]	XP_003741465	2.09987e-24	70	106.686	131	92
G9NSEKQ01EP5CD	rho gtpase-activating protein 20	57	gi|391339955|ref|XP_003744312.1|PREDICTED: uncharacterized protein LOC100905923, partial [Metaseiulus occidentalis]	XP_003744312	1.03657e-18	83	86.6557	55	46
G9NSEKQ01EPUCB	regulator of nonsense transcripts 1	132	gi|391341257|ref|XP_003744947.1|PREDICTED: regulator of nonsense transcripts 1-like [Metaseiulus occidentalis]	XP_003744947	1.01349e-49	91	179.874	91	83
G9NSEKQ01EQ2WZ	PREDICTED: uncharacterized protein LOC100907733	80	gi|391327874|ref|XP_003738420.1|PREDICTED: uncharacterized protein LOC100907733 [Metaseiulus occidentalis]	XP_003738420	2.21451e-09	64	60.077	75	48
G9NSEKQ01ESXST	PREDICTED: uncharacterized protein LOC100904644	113	gi|391330271|ref|XP_003739587.1|PREDICTED: uncharacterized protein LOC100904644 [Metaseiulus occidentalis]	XP_003739587	8.17892e-21	66	96.6709	107	71
G9NSEKQ01ETCAL	transmembrane protein 145-like	107	gi|391342291|ref|XP_003745454.1|PREDICTED: transmembrane protein 145-like [Metaseiulus occidentalis]	XP_003745454	2.82083e-61	92	195.282	107	99
G9NSEKQ01EVFPF	lim domain-containing protein 2	126	gi|391332022|ref|XP_003740437.1|PREDICTED: uncharacterized protein LOC100897966 [Metaseiulus occidentalis]	XP_003740437	3.13577e-53	79	184.496	119	95
G9NSEKQ01EYNFI	defensin b	74	gi|219687592|dbj|BAH09304.1|persulcatusin [Ixodes persulcatus]	BAH09304	2.06294e-11	71	62.7734	49	35
G9NSEKQ01EZBIO	reverse transcriptase	112	gi|189234159|ref|XP_001807326.1|PREDICTED: similar to has homology with reverse transcriptase; 5 end of coding region for ORF2 undetermined; putative [Tribolium castaneum]	XP_001807326	1.00572e-26	71	110.153	99	71
G9NSEKQ02F0CTV	cysteine-rich protein 2-binding	133	gi|391328895|ref|XP_003738918.1|PREDICTED: cysteine-rich protein 2-binding protein-like [Metaseiulus occidentalis]	XP_003738918	2.84287e-11	60	68.9366	101	61
G9NSEKQ02F19MS	m13 family peptidase	142	gi|427789995|gb|JAA60449.1|Putative m13 family peptidase [Rhipicephalus pulchellus]	JAA60449	7.80143e-10	61	65.0846	63	39
G9NSEKQ02F1BDQ	cuticle	141	gi|391325295|ref|XP_003737174.1|PREDICTED: uncharacterized protein LOC100904441 [Metaseiulus occidentalis]	XP_003737174	7.27185e-73	92	229.565	127	118
G9NSEKQ02F28YC	dna-directed rna polymerase i subunit rpa2	121	gi|391330640|ref|XP_003739764.1|PREDICTED: DNA-directed RNA polymerase I subunit RPA2 [Metaseiulus occidentalis]	XP_003739764	2.98263e-60	88	209.149	118	104
G9NSEKQ02F2NBZ	chloride intracellular channel	59	gi|391336148|ref|XP_003742444.1|PREDICTED: chloride intracellular channel exc-4-like [Metaseiulus occidentalis]	XP_003742444	1.46431e-28	91	111.309	57	52
G9NSEKQ02F2UAB	dna polymerase delta catalytic subunit	103	gi|391325933|ref|XP_003737481.1|PREDICTED: DNA polymerase delta catalytic subunit-like [Metaseiulus occidentalis]	XP_003737481	4.89451e-20	75	93.9745	72	54
G9NSEKQ02F5CAH	probable multidrug resistance-associated protein lethal 03659-like	128	gi|391342836|ref|XP_003745721.1|PREDICTED: LOW QUALITY PROTEIN: multidrug resistance-associated protein 4-like [Metaseiulus occidentalis]	XP_003745721	8.35809e-37	59	143.28	153	91
G9NSEKQ02F73ZF	PREDICTED: uncharacterized protein LOC100905583	103	gi|391340421|ref|XP_003744539.1|PREDICTED: uncharacterized protein LOC100905583 [Metaseiulus occidentalis]	XP_003744539	2.01047e-08	62	59.6918	82	51
G9NSEKQ02F7WEV	PREDICTED: uncharacterized protein LOC100906395	106	gi|391330295|ref|XP_003739599.1|PREDICTED: uncharacterized protein LOC100906395 [Metaseiulus occidentalis]	XP_003739599	2.92189e-12	75	71.633	57	43
G9NSEKQ02F8YMB	receptor-type tyrosine-protein phosphatase s-like	67	gi|391326017|ref|XP_003737522.1|PREDICTED: LOW QUALITY PROTEIN: tyrosine-protein phosphatase Lar-like [Metaseiulus occidentalis]	XP_003737522	9.44627e-34	96	132.109	66	64
G9NSEKQ02F9RJP	twin of eyeless	86	gi|391333106|ref|XP_003740963.1|PREDICTED: paired box protein Pax-6-like [Metaseiulus occidentalis]	XP_003740963	9.86268e-50	97	174.096	85	83
G9NSEKQ02F9VHX	potassium voltage-gated channel protein shaker-like	66	gi|391335887|ref|XP_003742318.1|PREDICTED: potassium voltage-gated channel protein Shaker-like [Metaseiulus occidentalis]	XP_003742318	2.92789e-25	100	106.686	49	49
G9NSEKQ02FEEO1	atp-dependent rna	108	gi|391342263|ref|XP_003745440.1|PREDICTED: probable ATP-dependent RNA helicase DDX5-like [Metaseiulus occidentalis]	XP_003745440	9.3464e-65	95	214.157	107	102
G9NSEKQ02FEOZJ	adam 11	99	gi|391327107|ref|XP_003738048.1|PREDICTED: disintegrin and metalloproteinase domain-containing protein 23-like [Metaseiulus occidentalis]	XP_003738048	1.31591e-41	82	155.606	95	78
G9NSEKQ02FF18H	protein clec16a	120	gi|391339475|ref|XP_003744074.1|PREDICTED: protein CLEC16A [Metaseiulus occidentalis]	XP_003744074	1.97012e-35	88	138.658	79	70
G9NSEKQ02FFNR0	ryanodine receptor	83	gi|391348415|ref|XP_003748443.1|PREDICTED: ryanodine receptor 44F-like [Metaseiulus occidentalis]	XP_003748443	8.4516e-28	90	115.931	65	59
G9NSEKQ02FIZAO	xk-related protein 6-like	94	gi|391347797|ref|XP_003748140.1|PREDICTED: XK-related protein 6-like [Metaseiulus occidentalis]	XP_003748140	1.05308e-19	84	91.6633	58	49
G9NSEKQ02FKBSN	tick partial	121	gi|427798379|gb|JAA64641.1|Putative tick transposon, partial [Rhipicephalus pulchellus]	JAA64641	6.31031e-25	61	107.842	120	74
G9NSEKQ02FKTIX	tex-like protein	117	gi|391329174|ref|XP_003739051.1|PREDICTED: S1 RNA-binding domain-containing protein 1-like [Metaseiulus occidentalis]	XP_003739051	7.27811e-25	66	108.227	113	75
G9NSEKQ02FL34R	pleckstrin homology domain-containing family m member 1-like	52	gi|391332413|ref|XP_003740629.1|PREDICTED: pleckstrin homology domain-containing family M member 1-like [Metaseiulus occidentalis]	XP_003740629	1.07655e-15	82	78.5666	50	41
G9NSEKQ02FLJS7	tartan	97	gi|391332909|ref|XP_003740871.1|PREDICTED: leucine-rich repeats and immunoglobulin-like domains protein 2-like [Metaseiulus occidentalis]	XP_003740871	4.25975e-40	87	148.288	85	74
G9NSEKQ02FMUXJ	single-stranded dna-binding protein 3-like	82	gi|391331525|ref|XP_003740195.1|PREDICTED: single-stranded DNA-binding protein 3-like [Metaseiulus occidentalis]	XP_003740195	3.10672e-07	82	55.0694	35	29
G9NSEKQ02FO044	myosin-i heavy chain	133	gi|391341333|ref|XP_003744985.1|PREDICTED: myosin-VIIa-like [Metaseiulus occidentalis]	XP_003744985	1.76866e-63	87	220.705	132	115
G9NSEKQ02FOJY8	translation initiation factor eif-2b subunit epsilon	90	gi|391335084|ref|XP_003741927.1|PREDICTED: translation initiation factor eIF-2B subunit epsilon-like [Metaseiulus occidentalis]	XP_003741927	1.05965e-20	76	94.7449	78	60
G9NSEKQ02FP2LL	cytosolic carboxypeptidase 1-like	88	gi|391335649|ref|XP_003742202.1|PREDICTED: cytosolic carboxypeptidase 1-like [Metaseiulus occidentalis]	XP_003742202	6.50139e-39	93	146.747	86	80
G9NSEKQ02FP2RO	translocon-associated protein subunit alpha-like	77	gi|391330693|ref|XP_003739789.1|PREDICTED: translocon-associated protein subunit alpha-like [Metaseiulus occidentalis]	XP_003739789	4.27572e-07	63	53.1434	55	35
G9NSEKQ02FP85S	dna topoisomerase 2-binding protein 1-b-like	116	gi|391340942|ref|XP_003744792.1|PREDICTED: DNA topoisomerase 2-binding protein 1-B-like [Metaseiulus occidentalis]	XP_003744792	9.14879e-22	58	99.3673	117	69
G9NSEKQ02FP8VY	alkaline phosphatase 4-like	142	gi|391334744|ref|XP_003741761.1|PREDICTED: alkaline phosphatase, tissue-nonspecific isozyme-like [Metaseiulus occidentalis]	XP_003741761	8.77216e-36	87	139.428	80	70
G9NSEKQ02FQSEL	protein lchn-like	150	gi|391336923|ref|XP_003742824.1|PREDICTED: protein LCHN-like [Metaseiulus occidentalis]	XP_003742824	5.4545e-45	93	162.155	91	85
G9NSEKQ02FR128	guanine nucleotide exchange factor vav2	133	gi|391339789|ref|XP_003744229.1|PREDICTED: protein vav-like [Metaseiulus occidentalis]	XP_003744229	2.28093e-42	85	158.303	98	84
G9NSEKQ02FRQY1	zinc finger protein	124	gi|391326029|ref|XP_003737528.1|PREDICTED: zinc finger protein 2-like [Metaseiulus occidentalis]	XP_003737528	2.78811e-56	82	186.037	119	98
G9NSEKQ02FRYT7	PREDICTED: uncharacterized protein LOC100906639	126	gi|391335779|ref|XP_003742266.1|PREDICTED: uncharacterized protein LOC100906639 [Metaseiulus occidentalis]	XP_003742266	5.42812e-29	54	117.087	170	92
G9NSEKQ02FS5NE	intraflagellar transport protein 52 homolog	49	gi|391337965|ref|XP_003743334.1|PREDICTED: LOW QUALITY PROTEIN: intraflagellar transport protein 52 homolog [Metaseiulus occidentalis]	XP_003743334	5.29163e-22	95	94.7449	48	46
G9NSEKQ02FS9YY	ubiquitin carboxyl-terminal hydrolase 24	93	gi|391339273|ref|XP_003743976.1|PREDICTED: ubiquitin carboxyl-terminal hydrolase 24 [Metaseiulus occidentalis]	XP_003743976	1.6958e-34	92	135.576	79	73
G9NSEKQ02FSF6A	protein lap2-like	61	gi|391331045|ref|XP_003739961.1|PREDICTED: protein LAP2-like [Metaseiulus occidentalis]	XP_003739961	2.74858e-22	91	97.0561	59	54
G9NSEKQ02FUHU4	PREDICTED: uncharacterized protein LOC100902676	71	gi|391329931|ref|XP_003739420.1|PREDICTED: uncharacterized protein LOC100902676 [Metaseiulus occidentalis]	XP_003739420	2.90403e-14	65	75.0998	70	46
G9NSEKQ02FUN64	serine threonine-protein kinase doa-like	111	gi|391332273|ref|XP_003740560.1|PREDICTED: serine/threonine-protein kinase Doa-like [Metaseiulus occidentalis]	XP_003740560	2.12964e-47	93	166.777	110	103
G9NSEKQ02FUYMZ	trna pseudouridine synthase a	124	gi|391340105|ref|XP_003744386.1|PREDICTED: LOW QUALITY PROTEIN: tRNA pseudouridine synthase A, mitochondrial-like [Metaseiulus occidentalis]	XP_003744386	5.52083e-53	81	181.8	122	100
G9NSEKQ02FVIGH	cytochrome p450 4v2-like	150	gi|391344203|ref|XP_003746392.1|PREDICTED: cytochrome P450 4V2-like [Metaseiulus occidentalis]	XP_003746392	1.25463e-43	74	159.844	145	108
G9NSEKQ02FVUU1	neuropathy target esterase sws-like	117	gi|391332237|ref|XP_003740542.1|PREDICTED: neuropathy target esterase sws-like [Metaseiulus occidentalis]	XP_003740542	1.96153e-28	77	118.627	94	73
G9NSEKQ02FWG7N	protein sarah-like	124	gi|391344474|ref|XP_003746523.1|PREDICTED: calcipressin-2-like [Metaseiulus occidentalis]	XP_003746523	2.84284e-43	86	150.984	92	80
G9NSEKQ02FX2AR	retinoblastoma-like protein 1-like	106	gi|391340370|ref|XP_003744515.1|PREDICTED: retinoblastoma-like protein 1-like [Metaseiulus occidentalis]	XP_003744515	9.01263e-29	82	118.627	88	73
G9NSEKQ02FXLJG	leucine-rich repeat-containing protein c10orf11-like protein	97	gi|391341075|ref|XP_003744857.1|PREDICTED: uncharacterized protein LOC100906948 [Metaseiulus occidentalis]	XP_003744857	3.65713e-22	65	96.2857	96	63
G9NSEKQ02FYGQ3	methionine aminopeptidase mitochondrial-like	157	gi|391346661|ref|XP_003747588.1|PREDICTED: methionine aminopeptidase 1D, mitochondrial-like [Metaseiulus occidentalis]	XP_003747588	6.51862e-17	68	83.9593	90	62
G9NSEKQ02FZ42P	protein fam203a-like	102	gi|391326623|ref|XP_003737812.1|PREDICTED: protein FAM203A-like [Metaseiulus occidentalis]	XP_003737812	4.93556e-19	72	88.1965	87	63
G9NSEKQ02FZ8X1	PREDICTED: uncharacterized protein LOC100899855	98	gi|391343622|ref|XP_003746106.1|PREDICTED: uncharacterized protein LOC100899855 [Metaseiulus occidentalis]	XP_003746106	6.7722e-12	57	66.6254	98	56
G9NSEKQ02FZOBW	serine threonine-protein kinase rio3	93	gi|391337107|ref|XP_003742915.1|PREDICTED: tyrosine-protein kinase Src64B-like [Metaseiulus occidentalis]	XP_003742915	2.95949e-29	96	117.857	55	53
G9NSEKQ02G0K44	counting factor associated protein d-like	98	gi|391339556|ref|XP_003744114.1|PREDICTED: counting factor associated protein D-like [Metaseiulus occidentalis]	XP_003744114	4.46188e-13	62	72.7886	75	47
G9NSEKQ02G1E4F	PREDICTED: huntingtin-like	87	gi|391326903|ref|XP_003737949.1|PREDICTED: huntingtin-like [Metaseiulus occidentalis]	XP_003737949	1.83142e-26	82	112.079	80	66
G9NSEKQ02G1X93	solute carrier family 23 member 2-like	109	gi|391344866|ref|XP_003746715.1|PREDICTED: solute carrier family 23 member 2-like [Metaseiulus occidentalis]	XP_003746715	2.49432e-24	84	105.145	70	59
G9NSEKQ02G1ZEK	unc- isoform b	102	gi|241855279|ref|XP_002416006.1|conserved hypothetical protein [Ixodes scapularis] >gi|215510220|gb|EEC19673.1| conserved hypothetical protein [Ixodes scapularis]	XP_002416006	3.37851e-16	63	83.1889	98	62
G9NSEKQ02G286U	dna-binding protein satb1	48	gi|91092164|ref|XP_967929.1|PREDICTED: similar to defective proventriculus CG5799-PA [Tribolium castaneum] >gi|270014467|gb|EFA10915.1| hypothetical protein TcasGA2_TC001741 [Tribolium castaneum]	XP_967929	1.04635e-07	79	55.4546	39	31
G9NSEKQ02G3R9A	tbc1 domain family member 9	109	gi|391330673|ref|XP_003739779.1|PREDICTED: TBC1 domain family member 9 [Metaseiulus occidentalis]	XP_003739779	1.56269e-39	87	149.828	99	87
G9NSEKQ02G50WM	insulin-degrading enzyme-like	129	gi|391344183|ref|XP_003746382.1|PREDICTED: insulin-degrading enzyme-like [Metaseiulus occidentalis]	XP_003746382	4.76685e-44	88	163.31	109	96
G9NSEKQ02G58O3	ral gtpase-activating protein subunit beta	124	gi|391348103|ref|XP_003748291.1|PREDICTED: ral GTPase-activating protein subunit beta [Metaseiulus occidentalis]	XP_003748291	9.8549e-50	84	180.259	122	103
G9NSEKQ02G5BIN	PREDICTED: uncharacterized protein LOC100905050	107	gi|391339774|ref|XP_003744222.1|PREDICTED: uncharacterized protein LOC100905050 [Metaseiulus occidentalis]	XP_003744222	1.04209e-33	75	133.65	107	81
G9NSEKQ02G5CNI	dishevelled associated activator of morphoproteinsis	51	gi|391326658|ref|XP_003737829.1|PREDICTED: disheveled-associated activator of morphogenesis 1 [Metaseiulus occidentalis]	XP_003737829	3.87548e-20	95	91.6633	49	47
G9NSEKQ02G6CIU	coagulation factor	115	gi|241694741|ref|XP_002411811.1|coagulation factor precursor, putative [Ixodes scapularis] >gi|215504716|gb|EEC14210.1| coagulation factor precursor, putative [Ixodes scapularis]	XP_002411811	4.85607e-16	53	81.2629	116	62
G9NSEKQ02G74Y7	PREDICTED: uncharacterized protein LOC100904921	92	gi|391348218|ref|XP_003748346.1|PREDICTED: uncharacterized protein LOC100904921 [Metaseiulus occidentalis]	XP_003748346	3.56263e-12	59	67.3958	67	40
G9NSEKQ02G7WD3	vacuolar protein sorting-associated protein 13d	88	gi|391333131|ref|XP_003740975.1|PREDICTED: vacuolar protein sorting-associated protein 13D [Metaseiulus occidentalis]	XP_003740975	1.25788e-21	74	98.2117	86	64
G9NSEKQ02G874N	g-protein-signaling modulator 2	131	gi|391331991|ref|XP_003740422.1|PREDICTED: G-protein-signaling modulator 2 [Metaseiulus occidentalis]	XP_003740422	2.26658e-14	61	78.1814	136	83
G9NSEKQ02G8EYV	atp-binding cassette sub-family a member 1	46	gi|391346004|ref|XP_003747270.1|PREDICTED: ATP-binding cassette sub-family A member 1 [Metaseiulus occidentalis]	XP_003747270	4.57541e-21	100	94.3597	45	45
G9NSEKQ02G94XF	proto-oncogene tyrosine-protein kinase receptor ret-like	147	gi|391340295|ref|XP_003744478.1|PREDICTED: proto-oncogene tyrosine-protein kinase receptor Ret-like [Metaseiulus occidentalis]	XP_003744478	7.73972e-16	55	83.1889	117	65
G9NSEKQ02G9BSH	formin-binding protein 1-like	78	gi|391338156|ref|XP_003743427.1|PREDICTED: formin-binding protein 1-like [Metaseiulus occidentalis]	XP_003743427	3.55251e-11	84	67.0106	51	43
G9NSEKQ02G9HKZ	sip1 tfip11 interacting partial	100	gi|391333967|ref|XP_003741381.1|PREDICTED: tuftelin-interacting protein 11-like [Metaseiulus occidentalis]	XP_003741381	4.56452e-39	89	147.132	98	88
G9NSEKQ02GCF8X	PREDICTED: uncharacterized protein LOC100904142	126	gi|391342026|ref|XP_003745325.1|PREDICTED: uncharacterized protein LOC100904142 [Metaseiulus occidentalis]	XP_003745325	1.54769e-35	68	136.732	125	86
G9NSEKQ02GD5R5	PREDICTED: uncharacterized protein LOC100900316	70	gi|391342804|ref|XP_003745705.1|PREDICTED: uncharacterized protein LOC100900316 [Metaseiulus occidentalis]	XP_003745705	1.59152e-22	80	98.2117	68	55
G9NSEKQ02GDPGY	u5 small nuclear ribonucleoprotein 200 kda helicase-like	142	gi|391340650|ref|XP_003744651.1|PREDICTED: U5 small nuclear ribonucleoprotein 200 kDa helicase [Metaseiulus occidentalis]	XP_003744651	1.13584e-57	91	204.142	112	102
G9NSEKQ02GDY5N	tudor domain-containing protein 7b-like	60	gi|391329909|ref|XP_003739409.1|PREDICTED: tudor domain-containing protein 7B-like [Metaseiulus occidentalis]	XP_003739409	7.11777e-19	77	88.5817	58	45
G9NSEKQ02GENO6	protein capicua homolog	84	gi|391348449|ref|XP_003748460.1|PREDICTED: uncharacterized protein LOC100909327 [Metaseiulus occidentalis]	XP_003748460	8.30901e-23	86	100.908	65	56
G9NSEKQ02GFOGB	l 05510-pa	134	gi|391346187|ref|XP_003747360.1|PREDICTED: uncharacterized protein LOC100897317 [Metaseiulus occidentalis]	XP_003747360	1.45371e-41	71	151.369	133	95
G9NSEKQ02GFVR1	acylamino-acid-releasing enzyme	114	gi|391344695|ref|XP_003746631.1|PREDICTED: acylamino-acid-releasing enzyme-like [Metaseiulus occidentalis]	XP_003746631	4.00315e-50	80	178.718	113	91
G9NSEKQ02GHTYT	soluble calcium-activated nucleotidase 1-like	87	gi|391335116|ref|XP_003741943.1|PREDICTED: soluble calcium-activated nucleotidase 1-like [Metaseiulus occidentalis]	XP_003741943	2.72851e-13	55	72.4034	88	49
G9NSEKQ02GJGZH	PREDICTED: uncharacterized protein LOC100903324	128	gi|391341690|ref|XP_003745160.1|PREDICTED: uncharacterized protein LOC100903324 [Metaseiulus occidentalis]	XP_003745160	2.68481e-33	80	133.65	115	92
G9NSEKQ02GJQHY	wd repeat-containing protein 24	145	gi|391331215|ref|XP_003740045.1|PREDICTED: WD repeat-containing protein 24-like [Metaseiulus occidentalis]	XP_003740045	6.8509e-38	88	136.732	85	75
G9NSEKQ02GKLOY	methylcrotonoyl- carboxylase subunit mitochondrial	132	gi|391339847|ref|XP_003744258.1|PREDICTED: methylcrotonoyl-CoA carboxylase subunit alpha, mitochondrial [Metaseiulus occidentalis]	XP_003744258	1.75995e-65	84	220.705	130	110
G9NSEKQ02GKS2T	acylamino-acid-releasing enzyme	113	gi|391344695|ref|XP_003746631.1|PREDICTED: acylamino-acid-releasing enzyme-like [Metaseiulus occidentalis]	XP_003746631	5.15526e-49	79	175.637	113	90
G9NSEKQ02GLEWG	multiple epidermal growth factor-like domains protein 8-like	111	gi|391343795|ref|XP_003746191.1|PREDICTED: multiple epidermal growth factor-like domains protein 8-like [Metaseiulus occidentalis]	XP_003746191	7.54489e-60	92	209.149	112	104
G9NSEKQ02GLSG8	cg13532 cg13532-pa	143	gi|391336957|ref|XP_003742841.1|PREDICTED: uncharacterized protein LOC100900492 [Metaseiulus occidentalis]	XP_003742841	2.83466e-56	83	189.119	128	107
G9NSEKQ02GM3FK	kinesin-like protein kif18b-like	146	gi|391339183|ref|XP_003743931.1|PREDICTED: kinesin-like protein KIF18B-like [Metaseiulus occidentalis]	XP_003743931	5.78776e-28	83	117.472	83	69
G9NSEKQ02GM45J	reverse transcriptase	108	gi|270016869|gb|EFA13315.1|hypothetical protein TcasGA2_TC008558 [Tribolium castaneum]	EFA13315	3.4896e-17	69	83.9593	69	48
G9NSEKQ02GMYYS	ubiquitin carboxyl-terminal hydrolase 46-like	117	gi|391328793|ref|XP_003738868.1|PREDICTED: ubiquitin carboxyl-terminal hydrolase 12-like [Metaseiulus occidentalis]	XP_003738868	1.1459e-59	92	196.823	104	96
G9NSEKQ02GMZIF	chloride intracellular channel	56	gi|391336148|ref|XP_003742444.1|PREDICTED: chloride intracellular channel exc-4-like [Metaseiulus occidentalis]	XP_003742444	9.35448e-27	92	106.686	54	50
G9NSEKQ02GN34R	heat repeat-containing protein 1-like	126	gi|391332859|ref|XP_003740846.1|PREDICTED: HEAT repeat-containing protein 1-like [Metaseiulus occidentalis]	XP_003740846	3.78713e-29	74	120.553	118	88
G9NSEKQ02GN3IB	cell adhesion molecule 2- partial	120	gi|345482719|ref|XP_003424646.1|PREDICTED: cell adhesion molecule 2-like, partial [Nasonia vitripennis]	XP_003424646	8.50219e-08	42	55.4546	134	57
G9NSEKQ02GNDOQ	pleckstrin homology-like domain family b member 1-like	141	gi|391337959|ref|XP_003743331.1|PREDICTED: uncharacterized protein LOC100902170 [Metaseiulus occidentalis]	XP_003743331	2.50579e-55	86	193.356	115	99
G9NSEKQ02GNY1H	eukaryotic translation initiation factor 4 gamma 1-like	113	gi|391339185|ref|XP_003743932.1|PREDICTED: eukaryotic translation initiation factor 4 gamma 1-like [Metaseiulus occidentalis]	XP_003743932	4.5418e-07	58	56.225	90	53
G9NSEKQ02GP9PS	potassium channel subfamily k member 1-like	120	gi|391335431|ref|XP_003742097.1|PREDICTED: potassium channel subfamily K member 1-like [Metaseiulus occidentalis]	XP_003742097	5.0274e-18	75	85.8853	68	51
G9NSEKQ02GPI37	muscleblind-like partial	73	gi|328779531|ref|XP_001121585.2|PREDICTED: protein muscleblind-like [Apis mellifera]	XP_001121585	2.15812e-17	92	81.2629	42	39
G9NSEKQ02GPIVD	PREDICTED: uncharacterized protein LOC100904386	132	gi|391347084|ref|XP_003747795.1|PREDICTED: uncharacterized protein LOC100904386 [Metaseiulus occidentalis]	XP_003747795	8.11703e-28	65	117.472	129	84
G9NSEKQ02GPYFX	wd repeat-containing protein 19-like	60	gi|391329501|ref|XP_003739210.1|PREDICTED: WD repeat-containing protein 19-like [Metaseiulus occidentalis]	XP_003739210	2.93341e-14	85	75.0998	40	34
G9NSEKQ02GRFY4	translocon-associated protein subunit alpha	134	gi|391330693|ref|XP_003739789.1|PREDICTED: translocon-associated protein subunit alpha-like [Metaseiulus occidentalis]	XP_003739789	1.93691e-46	78	160.614	112	88
G9NSEKQ02GT059	cathepsin l	125	gi|391328505|ref|XP_003738729.1|PREDICTED: cathepsin L-like [Metaseiulus occidentalis]	XP_003738729	2.69926e-31	69	122.479	123	86
G9NSEKQ02GT7NL	enhancer of polycomb homolog 1-like	78	gi|391343522|ref|XP_003746058.1|PREDICTED: enhancer of polycomb homolog 1-like [Metaseiulus occidentalis]	XP_003746058	4.96888e-09	76	60.4622	43	33
G9NSEKQ02GTFGA	PREDICTED: uncharacterized protein LOC100898793	81	gi|391342954|ref|XP_003745780.1|PREDICTED: uncharacterized protein LOC100898793 [Metaseiulus occidentalis]	XP_003745780	8.99978e-19	75	85.8853	69	52
G9NSEKQ02GTH8N	leucine-rich repeat	144	gi|391335820|ref|XP_003742286.1|PREDICTED: chaoptin-like [Metaseiulus occidentalis]	XP_003742286	7.06152e-65	94	224.172	143	135
G9NSEKQ02GUHJ6	coatomer subunit alpha	90	gi|391325483|ref|XP_003737263.1|PREDICTED: coatomer subunit alpha [Metaseiulus occidentalis]	XP_003737263	4.17739e-26	78	110.923	74	58
G9NSEKQ02GUSOI	structural partial	83	gi|391347074|ref|XP_003747790.1|PREDICTED: uncharacterized protein LOC100903671 [Metaseiulus occidentalis]	XP_003747790	9.18794e-32	98	126.331	59	58
G9NSEKQ02GVBED	isoform j	94	gi|391326273|ref|XP_003737642.1|PREDICTED: uncharacterized protein LOC100899946 [Metaseiulus occidentalis]	XP_003737642	3.7821e-44	92	163.696	92	85
G9NSEKQ02GVH8X	phosphatidylinositol 4-kinase alpha-like	89	gi|391339524|ref|XP_003744098.1|PREDICTED: LOW QUALITY PROTEIN: phosphatidylinositol 4-kinase alpha-like [Metaseiulus occidentalis]	XP_003744098	2.05607e-40	89	152.14	86	77
G9NSEKQ02GVLY0	low quality protein: spondin-1-like	61	gi|391346487|ref|XP_003747504.1|PREDICTED: LOW QUALITY PROTEIN: spondin-1-like [Metaseiulus occidentalis]	XP_003747504	1.17751e-14	72	76.2554	59	43
G9NSEKQ02GWJOD	rab-like protein 1-like	93	gi|391331229|ref|XP_003740052.1|PREDICTED: rab-like protein 1-like [Metaseiulus occidentalis]	XP_003740052	4.37542e-10	73	63.929	56	41
G9NSEKQ02GWKWL	isoform b	82	gi|391346934|ref|XP_003747720.1|PREDICTED: uncharacterized protein LOC100905740 [Metaseiulus occidentalis]	XP_003747720	1.34153e-33	90	132.109	81	73
G9NSEKQ02GX7DU	dna polymerase epsilon subunit 2	115	gi|391348105|ref|XP_003748292.1|PREDICTED: DNA polymerase epsilon subunit 2-like [Metaseiulus occidentalis]	XP_003748292	2.83432e-45	82	162.925	113	93
G9NSEKQ02GXSKI	cd81 antigen-like	105	gi|391325099|ref|XP_003737077.1|PREDICTED: CD81 antigen-like [Metaseiulus occidentalis]	XP_003737077	6.00154e-36	78	133.265	104	82
G9NSEKQ02GY9H2	si:ch211- protein	152	gi|383852876|ref|XP_003701951.1|PREDICTED: tubulin polyglutamylase TTLL4-like [Megachile rotundata]	XP_003701951	1.56418e-17	56	87.4261	138	78
G9NSEKQ02GZTEZ	secreted salivary gland	44	gi|391331131|ref|XP_003740004.1|PREDICTED: uncharacterized protein LOC100897433 [Metaseiulus occidentalis]	XP_003740004	1.24838e-16	90	77.7962	43	39
G9NSEKQ02GZU7Y	nose resistant to fluoxetine protein 6-like	103	gi|391345578|ref|XP_003747062.1|PREDICTED: nose resistant to fluoxetine protein 6-like [Metaseiulus occidentalis]	XP_003747062	2.32233e-19	81	91.2781	66	54
G9NSEKQ02GZVFZ	leucine-rich repeat-containing g-protein coupled receptor 6	116	gi|391338178|ref|XP_003743438.1|PREDICTED: slit homolog 2 protein-like [Metaseiulus occidentalis]	XP_003743438	2.3643e-35	82	135.191	103	85
G9NSEKQ02H0GTW	fk506-binding protein 2	53	gi|308322369|gb|ADO28322.1|fk506-binding protein 2 [Ictalurus furcatus]	ADO28322	1.21975e-07	82	52.7582	34	28
G9NSEKQ02H10FT	importin 7	81	gi|391341786|ref|XP_003745208.1|PREDICTED: importin-7-like [Metaseiulus occidentalis]	XP_003745208	3.9292e-27	85	113.235	82	70
G9NSEKQ02H2TVD	zinc finger protein 236-like	97	gi|391327184|ref|XP_003738085.1|PREDICTED: zinc finger protein 236-like [Metaseiulus occidentalis]	XP_003738085	8.79757e-10	74	63.929	50	37
G9NSEKQ02H2XQI	upf0505 protein c16orf62 homolog	74	gi|391339006|ref|XP_003743844.1|PREDICTED: UPF0505 protein C16orf62 homolog [Metaseiulus occidentalis]	XP_003743844	9.247e-09	64	59.6918	73	47
G9NSEKQ02H314L	leucine-rich transmembrane	104	gi|391341825|ref|XP_003745227.1|PREDICTED: chaoptin-like [Metaseiulus occidentalis]	XP_003745227	7.73231e-47	89	170.244	103	92
G9NSEKQ02H3PE5	hypothetical protein TcasGA2_TC005260	85	gi|270016890|gb|EFA13336.1|hypothetical protein TcasGA2_TC005260 [Tribolium castaneum]	EFA13336	5.4989e-07	56	55.0694	83	47
G9NSEKQ02H3YCI	wd repeat-containing protein 26-like	119	gi|391342396|ref|XP_003745506.1|PREDICTED: WD repeat-containing protein 26-like [Metaseiulus occidentalis]	XP_003745506	1.06142e-41	89	153.68	94	84
G9NSEKQ02H3ZUQ	PREDICTED: uncharacterized protein LOC100897865	119	gi|391327298|ref|XP_003738140.1|PREDICTED: uncharacterized protein LOC100897865 [Metaseiulus occidentalis]	XP_003738140	2.39735e-19	60	90.5077	116	70
G9NSEKQ02H4HGR	muscle m-line assembly protein unc-89-like	56	gi|391330484|ref|XP_003739690.1|PREDICTED: muscle M-line assembly protein unc-89-like [Metaseiulus occidentalis]	XP_003739690	6.28746e-21	87	94.3597	56	49
G9NSEKQ02H5TRW	legumain-like protease precursor	65	gi|391344452|ref|XP_003746513.1|PREDICTED: legumain-like [Metaseiulus occidentalis]	XP_003746513	8.88649e-12	88	67.3958	34	30
G9NSEKQ02H66JR	membrane-associated guanylate ww and pdz domain-containing protein 1-like	108	gi|391338342|ref|XP_003743518.1|PREDICTED: LOW QUALITY PROTEIN: membrane-associated guanylate kinase, WW and PDZ domain-containing protein 2-like [Metaseiulus occidentalis]	XP_003743518	3.11418e-19	66	91.6633	89	59
G9NSEKQ02H7WQO	peroxisomal carnitine o-octanoyltransferase	76	gi|391338326|ref|XP_003743510.1|PREDICTED: peroxisomal carnitine O-octanoyltransferase-like [Metaseiulus occidentalis]	XP_003743510	3.70839e-26	85	108.997	61	52
G9NSEKQ02H82H2	scavenger receptor class b member 1	104	gi|391338094|ref|XP_003743396.1|PREDICTED: scavenger receptor class B member 1-like [Metaseiulus occidentalis]	XP_003743396	1.6891e-47	92	167.162	102	94
G9NSEKQ02H87MI	PREDICTED: uncharacterized protein LOC100908726	106	gi|391333541|ref|XP_003741171.1|PREDICTED: uncharacterized protein LOC100908726 [Metaseiulus occidentalis]	XP_003741171	1.92266e-14	72	77.411	70	51
G9NSEKQ02H9CSS	leukotriene-a hydrolase	128	gi|391332627|ref|XP_003740734.1|PREDICTED: leukotriene A-4 hydrolase-like [Metaseiulus occidentalis]	XP_003740734	1.72153e-51	93	179.489	101	94
G9NSEKQ02HA0HH	adipor-like receptor cg5315-like	121	gi|391329846|ref|XP_003739378.1|PREDICTED: ADIPOR-like receptor CG5315-like [Metaseiulus occidentalis]	XP_003739378	1.55847e-44	88	159.073	96	85
G9NSEKQ02HA2U1	integrator complex subunit 4-like	126	gi|391327939|ref|XP_003738452.1|PREDICTED: integrator complex subunit 4-like [Metaseiulus occidentalis]	XP_003738452	3.28867e-22	72	100.908	85	62
G9NSEKQ02HA4FC	ferm domain-containing protein 8-like	66	gi|391332968|ref|XP_003740898.1|PREDICTED: FERM domain-containing protein 8-like [Metaseiulus occidentalis]	XP_003740898	1.41615e-32	93	124.405	66	62
G9NSEKQ02HB014	mechanosensory protein 2	119	gi|241256088|ref|XP_002404372.1|conserved hypothetical protein [Ixodes scapularis] >gi|215496625|gb|EEC06265.1| conserved hypothetical protein [Ixodes scapularis]	XP_002404372	7.75744e-32	93	120.939	64	60
G9NSEKQ02HBDX6	PREDICTED: uncharacterized protein LOC100897316	128	gi|391345236|ref|XP_003746896.1|PREDICTED: uncharacterized protein LOC100897316 [Metaseiulus occidentalis]	XP_003746896	1.03796e-13	55	76.2554	128	71
G9NSEKQ02HBITR	cad trifunctional partial	106	gi|391330013|ref|XP_003739459.1|PREDICTED: CAD protein-like [Metaseiulus occidentalis]	XP_003739459	2.82344e-58	95	204.142	105	100
G9NSEKQ02HBOJ1	retinol dehydrogenase 11-like	81	gi|391345340|ref|XP_003746947.1|PREDICTED: retinol dehydrogenase 11-like [Metaseiulus occidentalis]	XP_003746947	1.81324e-08	75	58.151	41	31
G9NSEKQ02HDW91	PREDICTED: uncharacterized protein LOC100898053	116	gi|391327763|ref|XP_003738366.1|PREDICTED: uncharacterized protein LOC100898053 [Metaseiulus occidentalis]	XP_003738366	4.66128e-25	68	109.383	119	82
G9NSEKQ02HE91D	phosphoglycolate phosphatase	97	gi|391346143|ref|XP_003747338.1|PREDICTED: phosphoglycolate phosphatase-like [Metaseiulus occidentalis]	XP_003747338	1.10268e-30	73	119.398	94	69
G9NSEKQ02HEP1X	isoform a	99	gi|270008515|gb|EFA04963.1|hypothetical protein TcasGA2_TC015037 [Tribolium castaneum]	EFA04963	1.68062e-39	81	146.747	98	80
G9NSEKQ02HF6SB	ral gtpase-activating protein subunit alpha-1	92	gi|391326340|ref|XP_003737675.1|PREDICTED: ral GTPase-activating protein subunit alpha-1 [Metaseiulus occidentalis]	XP_003737675	4.07598e-17	74	85.1149	70	52
G9NSEKQ02HFKLZ	cdc42-interacting protein 4-like	135	gi|391338156|ref|XP_003743427.1|PREDICTED: formin-binding protein 1-like [Metaseiulus occidentalis]	XP_003743427	1.29545e-35	86	138.658	91	79
G9NSEKQ02HFOWU	myosin light chain smooth muscle-like	101	gi|391341696|ref|XP_003745163.1|PREDICTED: myosin light chain kinase, smooth muscle-like [Metaseiulus occidentalis]	XP_003745163	5.5312e-33	78	127.872	100	78
G9NSEKQ02HFQ9H	secreted mucin	123	gi|391340412|ref|XP_003744535.1|PREDICTED: uncharacterized protein LOC100904860 [Metaseiulus occidentalis]	XP_003744535	5.77713e-45	88	166.777	96	85
G9NSEKQ02HFTEL	nose resistant to fluoxetine protein 6-like	134	gi|391328683|ref|XP_003738814.1|PREDICTED: nose resistant to fluoxetine protein 6-like [Metaseiulus occidentalis]	XP_003738814	1.58722e-30	78	124.405	87	68
G9NSEKQ02HFTQ4	PREDICTED: uncharacterized protein LOC100905305	52	gi|391348715|ref|XP_003748589.1|PREDICTED: uncharacterized protein LOC100905305 [Metaseiulus occidentalis]	XP_003748589	2.23508e-17	100	83.9593	41	41
G9NSEKQ02HG6A1	dappu_318553-like protein	99	gi|391347149|ref|XP_003747827.1|PREDICTED: uncharacterized protein LOC100909282 [Metaseiulus occidentalis]	XP_003747827	2.33866e-41	83	155.221	99	83
G9NSEKQ02HHDAD	atp-binding cassette sub-family a member 1	113	gi|391346004|ref|XP_003747270.1|PREDICTED: ATP-binding cassette sub-family A member 1 [Metaseiulus occidentalis]	XP_003747270	1.0007e-58	90	206.068	112	101
G9NSEKQ02HJ1ZO	cdk5 regulatory subunit-associated protein 3-like	142	gi|391332407|ref|XP_003740626.1|PREDICTED: CDK5 regulatory subunit-associated protein 3-like [Metaseiulus occidentalis]	XP_003740626	4.61697e-43	85	157.918	108	92
G9NSEKQ02HJDZL	nck-interacting protein with sh3 domain-like	50	gi|391342655|ref|XP_003745631.1|PREDICTED: NCK-interacting protein with SH3 domain-like [Metaseiulus occidentalis]	XP_003745631	4.1567e-11	81	65.0846	48	39
G9NSEKQ02HKSWV	syntaxin-binding protein 5	101	gi|391344844|ref|XP_003746704.1|PREDICTED: LOW QUALITY PROTEIN: syntaxin-binding protein 5-like [Metaseiulus occidentalis]	XP_003746704	1.46842e-29	80	120.939	92	74
G9NSEKQ02HL7TM	PREDICTED: uncharacterized protein LOC100903013	97	gi|391327820|ref|XP_003738393.1|PREDICTED: uncharacterized protein LOC100903013 [Metaseiulus occidentalis]	XP_003738393	6.36387e-07	82	55.0694	41	34
G9NSEKQ02HLCJ3	calcium-binding protein ncs-1-like	129	gi|391348848|ref|XP_003748653.1|PREDICTED: calcium-binding protein NCS-1-like [Metaseiulus occidentalis]	XP_003748653	5.22536e-07	61	53.9138	63	39
G9NSEKQ02HLH9U	carbonic anhydrase (carbonate dehydratase)	75	gi|391334760|ref|XP_003741769.1|PREDICTED: carbonic anhydrase 7-like [Metaseiulus occidentalis]	XP_003741769	1.6943e-17	67	83.1889	71	48
G9NSEKQ02HLO1M	vacuolar h	119	gi|391329052|ref|XP_003738991.1|PREDICTED: V-type proton ATPase 116 kDa subunit a isoform 1-like isoform 1 [Metaseiulus occidentalis]	XP_003738991	4.42899e-33	92	131.339	67	62
G9NSEKQ02HLX4D	thymidine kinase mitochondrial	111	gi|391325713|ref|XP_003737372.1|PREDICTED: deoxynucleoside kinase-like [Metaseiulus occidentalis]	XP_003737372	1.31197e-50	79	171.4	114	91
G9NSEKQ02HM8J5	soluble calcium-activated nucleotidase 1-like	86	gi|391335116|ref|XP_003741943.1|PREDICTED: soluble calcium-activated nucleotidase 1-like [Metaseiulus occidentalis]	XP_003741943	7.41262e-12	54	68.1662	88	48
G9NSEKQ02HOA4B	condensin complex subunit smc2	97	gi|391334599|ref|XP_003741690.1|PREDICTED: structural maintenance of chromosomes protein 2-like [Metaseiulus occidentalis]	XP_003741690	3.03402e-37	93	142.895	93	87
G9NSEKQ02HQ15U	inactive serine threonine-protein kinase tex14-like	123	gi|391344360|ref|XP_003746469.1|PREDICTED: inactive serine/threonine-protein kinase TEX14-like [Metaseiulus occidentalis]	XP_003746469	1.72601e-10	86	66.2402	46	40
G9NSEKQ02HQG0Q	dedicator of cytokinesis protein 6	114	gi|391330039|ref|XP_003739472.1|PREDICTED: dedicator of cytokinesis protein 7 [Metaseiulus occidentalis]	XP_003739472	1.45085e-31	81	127.872	93	76
G9NSEKQ02HQQ4X	N-methyltransferase, putative	121	gi|241564561|ref|XP_002401882.1|N-methyltransferase, putative [Ixodes scapularis] >gi|215499915|gb|EEC09409.1| N-methyltransferase, putative [Ixodes scapularis]	XP_002401882	1.96769e-08	58	58.5362	79	46
G9NSEKQ02HR889	atp-dependent rna	108	gi|391342263|ref|XP_003745440.1|PREDICTED: probable ATP-dependent RNA helicase DDX5-like [Metaseiulus occidentalis]	XP_003745440	4.47431e-48	95	169.859	86	82
G9NSEKQ02HRDG7	PREDICTED: uncharacterized protein LOC100907010	126	gi|391326524|ref|XP_003737764.1|PREDICTED: uncharacterized protein LOC100907010 [Metaseiulus occidentalis]	XP_003737764	1.11046e-24	65	105.145	120	78
G9NSEKQ02HS8CN	g-protein coupled receptor 20-like	133	gi|432957534|ref|XP_004085842.1|PREDICTED: G-protein coupled receptor 20-like [Oryzias latipes]	XP_004085842	3.01234e-08	63	59.6918	44	28
G9NSEKQ02HSB0Y	PREDICTED: uncharacterized protein LOC100905729	156	gi|391340423|ref|XP_003744540.1|PREDICTED: uncharacterized protein LOC100905729 [Metaseiulus occidentalis]	XP_003744540	4.63126e-21	50	99.3673	154	78
G9NSEKQ02HSV62	epidermal cell surface receptor-like	63	gi|391337518|ref|XP_003743114.1|PREDICTED: putative epidermal cell surface receptor-like [Metaseiulus occidentalis]	XP_003743114	2.3087e-15	77	78.5666	57	44
G9NSEKQ02HTNSE	zinc finger protein 808-like	101	gi|391348087|ref|XP_003748283.1|PREDICTED: zinc finger protein 808-like [Metaseiulus occidentalis]	XP_003748283	4.94332e-11	68	64.6994	70	48
G9NSEKQ02HUHUK	hormone receptor 51	113	gi|391330852|ref|XP_003739866.1|PREDICTED: photoreceptor-specific nuclear receptor-like [Metaseiulus occidentalis]	XP_003739866	5.80786e-53	93	182.57	104	97
G9NSEKQ02HULWQ	alanyl-trna synthetase	115	gi|391345580|ref|XP_003747063.1|PREDICTED: alanine--tRNA ligase, mitochondrial-like [Metaseiulus occidentalis]	XP_003747063	1.02703e-40	80	152.525	113	91
G9NSEKQ02HVY43	PREDICTED: uncharacterized protein LOC100899946	73	gi|391326273|ref|XP_003737642.1|PREDICTED: uncharacterized protein LOC100899946 [Metaseiulus occidentalis]	XP_003737642	3.60286e-10	81	64.3142	38	31
G9NSEKQ02HWJZ0	calcitonin receptor-like	126	gi|391336910|ref|XP_003742818.1|PREDICTED: calcitonin receptor-like [Metaseiulus occidentalis]	XP_003742818	1.38212e-20	72	92.8189	81	59
G9NSEKQ02HX04B	PREDICTED: uncharacterized protein LOC100908889	107	gi|391346338|ref|XP_003747433.1|PREDICTED: uncharacterized protein LOC100908889 [Metaseiulus occidentalis]	XP_003747433	1.48887e-29	73	115.161	101	74
G9NSEKQ02HX1F5	sulfate bicarbonate oxalate exchanger sat-	65	gi|241861609|ref|XP_002416335.1|sulfate/bicarbonate/oxalate exchanger SAT-1, putative [Ixodes scapularis] >gi|215510549|gb|EEC20002.1| sulfate/bicarbonate/oxalate exchanger SAT-1, putative [Ixodes scapularis]	XP_002416335	2.48424e-13	92	72.4034	40	37
G9NSEKQ02HXG5E	semaphorin-5b isoform 5	104	gi|391342866|ref|XP_003745736.1|PREDICTED: semaphorin-5A-like [Metaseiulus occidentalis]	XP_003745736	1.70301e-13	60	74.7146	85	51
G9NSEKQ02HXXFY	arf-gap with coiled- ank repeat and ph domain-containing protein 2-like	141	gi|391327520|ref|XP_003738246.1|PREDICTED: arf-GAP with coiled-coil, ANK repeat and PH domain-containing protein 3-like [Metaseiulus occidentalis]	XP_003738246	1.22973e-51	80	183.341	140	112
G9NSEKQ02HYOF3	PREDICTED: uncharacterized protein LOC100904386	99	gi|391347084|ref|XP_003747795.1|PREDICTED: uncharacterized protein LOC100904386 [Metaseiulus occidentalis]	XP_003747795	2.62192e-24	70	105.916	99	70
G9NSEKQ02HZ8KK	tata-binding protein-associated factor 172	46	gi|391326627|ref|XP_003737814.1|PREDICTED: TATA-binding protein-associated factor 172 [Metaseiulus occidentalis]	XP_003737814	1.41096e-11	80	67.0106	46	37
G9NSEKQ02I0Q0K	importin subunit beta-1	102	gi|391340039|ref|XP_003744353.1|PREDICTED: importin subunit beta-1-like [Metaseiulus occidentalis]	XP_003744353	1.72582e-46	98	168.318	101	99
G9NSEKQ02I14AX	brain-specific serine protease 4-like	122	gi|391333450|ref|XP_003741126.1|PREDICTED: serine proteinase stubble-like [Metaseiulus occidentalis]	XP_003741126	1.9493e-35	93	131.724	65	61
G9NSEKQ02I1VGW	cd109 antigen	130	gi|391337209|ref|XP_003742963.1|PREDICTED: CD109 antigen-like [Metaseiulus occidentalis]	XP_003742963	2.55244e-67	90	230.72	130	117
G9NSEKQ02I29QA	sister chromatid cohesion protein dcc1-like	114	gi|391326346|ref|XP_003737678.1|PREDICTED: sister chromatid cohesion protein DCC1-like [Metaseiulus occidentalis]	XP_003737678	2.28762e-21	78	95.1301	78	61
G9NSEKQ02I2DOZ	e3 ubiquitin-protein ligase ubr2	83	gi|391343145|ref|XP_003745873.1|PREDICTED: E3 ubiquitin-protein ligase UBR1-like [Metaseiulus occidentalis]	XP_003745873	1.33727e-29	95	120.553	65	62
G9NSEKQ02I2E6M	PREDICTED: nidogen-2-like	90	gi|391331606|ref|XP_003740235.1|PREDICTED: nidogen-2-like [Metaseiulus occidentalis]	XP_003740235	1.17909e-33	86	121.324	69	60
G9NSEKQ02I2SAF	importin nuclear transport	102	gi|391342938|ref|XP_003745772.1|PREDICTED: transportin-1 isoform 1 [Metaseiulus occidentalis]	XP_003745772	6.39375e-32	81	127.487	100	81
G9NSEKQ02I4E1T	trinucleotide repeat-containing protein	91	gi|391334963|ref|XP_003741867.1|PREDICTED: uncharacterized protein LOC100898741 [Metaseiulus occidentalis]	XP_003741867	1.55959e-17	90	85.8853	60	54
G9NSEKQ02I5616	intraflagellar transport protein 52 homolog	96	gi|391337965|ref|XP_003743334.1|PREDICTED: LOW QUALITY PROTEIN: intraflagellar transport protein 52 homolog [Metaseiulus occidentalis]	XP_003743334	2.42691e-18	94	87.0409	67	63
G9NSEKQ02I5DVD	neuroblastoma-amplified sequence	104	gi|391333604|ref|XP_003741202.1|PREDICTED: neuroblastoma-amplified sequence [Metaseiulus occidentalis]	XP_003741202	2.31701e-25	68	109.768	101	69
G9NSEKQ02I6ITW	citron rho-interacting kinase-like	107	gi|391330444|ref|XP_003739670.1|PREDICTED: citron Rho-interacting kinase-like [Metaseiulus occidentalis]	XP_003739670	3.36202e-23	75	103.219	96	72
G9NSEKQ02I71T1	cleft lip and palate transmembrane protein 1 homolog	132	gi|391339435|ref|XP_003744055.1|PREDICTED: cleft lip and palate transmembrane protein 1 homolog [Metaseiulus occidentalis]	XP_003744055	5.65048e-18	62	88.1965	96	60
G9NSEKQ02I7NOF	rna-directed dna polymerase from mobile element jockey-like	39	gi|363744620|ref|XP_003643090.1|PREDICTED: RNA-directed DNA polymerase from mobile element jockey-like [Gallus gallus]	XP_003643090	2.15457e-07	71	51.6026	39	28
G9NSEKQ02I7RBK	cathepsin l-like cysteine proteinase b	107	gi|391338950|ref|XP_003743816.1|PREDICTED: cathepsin L-like [Metaseiulus occidentalis]	XP_003743816	3.17711e-17	63	83.1889	105	67
G9NSEKQ02I7RR3	glycerol-3-phosphate dehydrogenase	109	gi|391348598|ref|XP_003748533.1|PREDICTED: glycerol-3-phosphate dehydrogenase [NAD(+)], cytoplasmic-like [Metaseiulus occidentalis]	XP_003748533	2.76728e-34	92	130.568	70	65
G9NSEKQ02IAF2M	rna-dependent rna polymerase	116	gi|391331492|ref|XP_003740179.1|PREDICTED: RNA-dependent RNA polymerase 1-like [Metaseiulus occidentalis]	XP_003740179	1.36616e-60	90	210.305	115	104
G9NSEKQ02IAXOH	cathepsin l	125	gi|391338950|ref|XP_003743816.1|PREDICTED: cathepsin L-like [Metaseiulus occidentalis]	XP_003743816	3.86041e-28	63	114.39	122	78
G9NSEKQ02IAZDO	PREDICTED: uncharacterized protein LOC100897796	106	gi|391347326|ref|XP_003747915.1|PREDICTED: uncharacterized protein LOC100897796 [Metaseiulus occidentalis]	XP_003747915	2.17978e-38	81	142.51	95	77
G9NSEKQ02ICL68	hypoxanthine phosphoribosyltransferase 1	79	gi|391336598|ref|XP_003742666.1|PREDICTED: hypoxanthine-guanine phosphoribosyltransferase-like [Metaseiulus occidentalis]	XP_003742666	7.205e-29	90	112.464	62	56
G9NSEKQ02IDJJB	importin subunit beta-1	90	gi|391340039|ref|XP_003744353.1|PREDICTED: importin subunit beta-1-like [Metaseiulus occidentalis]	XP_003744353	1.29248e-33	84	131.724	89	75
G9NSEKQ02IEHQN	PREDICTED: uncharacterized protein LOC100908163, partial	130	gi|391335667|ref|XP_003742211.1|PREDICTED: uncharacterized protein LOC100908163, partial [Metaseiulus occidentalis]	XP_003742211	7.89983e-07	54	55.4546	96	52
G9NSEKQ02IG1WW	steroid receptor rna activator 1-like	61	gi|391330130|ref|XP_003739517.1|PREDICTED: steroid receptor RNA activator 1-like [Metaseiulus occidentalis]	XP_003739517	1.37742e-11	78	64.3142	42	33
G9NSEKQ02IGI5J	rho gtpase-activating protein 42	130	gi|391327013|ref|XP_003738003.1|PREDICTED: rho GTPase-activating protein 26-like [Metaseiulus occidentalis]	XP_003738003	5.41447e-48	89	173.326	103	92
G9NSEKQ02IHYLF	liver carboxylesterase 1-like	144	gi|391332496|ref|XP_003740670.1|PREDICTED: cholinesterase-like [Metaseiulus occidentalis]	XP_003740670	1.10178e-12	62	73.1738	88	55
G9NSEKQ02IJCJJ	translocon-associated protein subunit alpha-like	96	gi|391330693|ref|XP_003739789.1|PREDICTED: translocon-associated protein subunit alpha-like [Metaseiulus occidentalis]	XP_003739789	1.41721e-23	78	99.3673	71	56
G9NSEKQ02IJRTG	soluble calcium-activated nucleotidase 1-like	175	gi|391335116|ref|XP_003741943.1|PREDICTED: soluble calcium-activated nucleotidase 1-like [Metaseiulus occidentalis]	XP_003741943	4.25385e-45	72	162.925	147	107
G9NSEKQ02IKFMX	probable phospholipid-transporting atpase id	82	gi|391336818|ref|XP_003742775.1|PREDICTED: probable phospholipid-transporting ATPase ID [Metaseiulus occidentalis]	XP_003742775	1.18064e-39	95	149.058	80	76
G9NSEKQ02IKQ8F	legumain-like protease precursor	94	gi|391344452|ref|XP_003746513.1|PREDICTED: legumain-like [Metaseiulus occidentalis]	XP_003746513	6.45627e-24	89	102.064	57	51
G9NSEKQ02ILQ1Z	PREDICTED: uncharacterized protein LOC100904685	109	gi|391326037|ref|XP_003737532.1|PREDICTED: uncharacterized protein LOC100904685 [Metaseiulus occidentalis]	XP_003737532	1.44868e-31	72	127.872	98	71
G9NSEKQ02IMWLW	retrotransposon-like family member (retr-1)-like	78	gi|391331476|ref|XP_003740172.1|PREDICTED: uncharacterized protein LOC100900865 [Metaseiulus occidentalis]	XP_003740172	1.5596e-25	75	108.997	74	56
G9NSEKQ02IN5D7	wash complex subunit 7-like	94	gi|391333250|ref|XP_003741032.1|PREDICTED: WASH complex subunit 7-like [Metaseiulus occidentalis]	XP_003741032	1.15676e-12	73	72.0182	68	50
G9NSEKQ02IN9FG	atrophin 1 interacting protein	99	gi|391338342|ref|XP_003743518.1|PREDICTED: LOW QUALITY PROTEIN: membrane-associated guanylate kinase, WW and PDZ domain-containing protein 2-like [Metaseiulus occidentalis]	XP_003743518	7.6103e-29	74	119.013	94	70
G9NSEKQ02IN9RM	PREDICTED: uncharacterized protein LOC100905291	94	gi|391342042|ref|XP_003745333.1|PREDICTED: uncharacterized protein LOC100905291 [Metaseiulus occidentalis]	XP_003745333	1.68789e-42	98	155.221	70	69
G9NSEKQ02IO941	sperm-specific sodium proton exchanger	115	gi|391348801|ref|XP_003748630.1|PREDICTED: sodium/hydrogen exchanger 7-like [Metaseiulus occidentalis]	XP_003748630	1.34191e-51	78	174.866	114	89
G9NSEKQ02IPKOR	dynein light chain roadblock-type 2	79	gi|391348231|ref|XP_003748352.1|PREDICTED: dynein light chain roadblock-type 1-like [Metaseiulus occidentalis]	XP_003748352	7.48365e-41	94	139.428	75	71
G9NSEKQ02IQI03	PREDICTED: uncharacterized protein LOC100907468	129	gi|391344053|ref|XP_003746318.1|PREDICTED: uncharacterized protein LOC100907468 [Metaseiulus occidentalis]	XP_003746318	5.53252e-47	91	172.17	110	101
G9NSEKQ02IR26I	twitchin- partial	115	gi|390345740|ref|XP_001186987.2|PREDICTED: twitchin-like [Strongylocentrotus purpuratus]	XP_001186987	5.49428e-07	54	56.225	84	46
G9NSEKQ02IRM9D	activating signal cointegrator 1 complex subunit 3	98	gi|391348367|ref|XP_003748419.1|PREDICTED: activating signal cointegrator 1 complex subunit 3-like [Metaseiulus occidentalis]	XP_003748419	1.43605e-54	96	193.356	96	93
G9NSEKQ02IS41S	centromere microtubule-binding protein cbf5	85	gi|396494996|ref|XP_003844439.1|similar to centromere/microtubule-binding protein cbf5 [Leptosphaeria maculans JN3] >gi|312221019|emb|CBY00960.1| similar to centromere/microtubule-binding protein cbf5 [Leptosphaeria maculans JN3]	XP_003844439	2.35534e-42	97	153.295	83	81
G9NSEKQ02ITT7S	transcription factor gata-4-like	151	gi|345491199|ref|XP_001607828.2|PREDICTED: hypothetical protein LOC100124017 [Nasonia vitripennis]	XP_001607828	1.07676e-10	63	67.3958	66	42
G9NSEKQ02IVPBJ	tbc1 domain family member 9	106	gi|391330673|ref|XP_003739779.1|PREDICTED: TBC1 domain family member 9 [Metaseiulus occidentalis]	XP_003739779	1.01204e-42	89	158.688	104	93
G9NSEKQ02IWCMS	cell adhesion	111	gi|391344549|ref|XP_003746558.1|PREDICTED: hemicentin-2-like [Metaseiulus occidentalis]	XP_003746558	5.17335e-37	73	140.198	111	82
G9NSEKQ02IWD8D	unc- isoform b	143	gi|391330484|ref|XP_003739690.1|PREDICTED: muscle M-line assembly protein unc-89-like [Metaseiulus occidentalis]	XP_003739690	1.69794e-75	96	254.218	129	124
G9NSEKQ02IX4E2	cathepsin l-1	84	gi|344312914|emb|CCC33064.1|Cathepsin L-1 [Dermanyssus gallinae]	CCC33064	3.59958e-32	92	123.635	71	66
G9NSEKQ02IXTKR	hydroxymethylglutaryl- synthase 1	63	gi|391345917|ref|XP_003747229.1|PREDICTED: hydroxymethylglutaryl-CoA synthase, cytoplasmic-like [Metaseiulus occidentalis]	XP_003747229	2.92755e-12	91	68.9366	34	31
G9NSEKQ02IYYL3	glycoprotein 3-alpha-l-fucosyltransferase a	145	gi|427794839|gb|JAA62871.1|Putative fucta, partial [Rhipicephalus pulchellus]	JAA62871	1.70326e-49	72	173.711	138	100
G9NSEKQ02IZG30	ubiquitin carboxyl-terminal hydrolase 24	48	gi|391339273|ref|XP_003743976.1|PREDICTED: ubiquitin carboxyl-terminal hydrolase 24 [Metaseiulus occidentalis]	XP_003743976	3.78677e-11	85	65.855	48	41
G9NSEKQ02IZJYU	serine threonine-protein phosphatase pp1-beta catalytic subunit	123	gi|241831463|ref|XP_002414847.1|serine/threonine protein phosphatase, putative [Ixodes scapularis] >gi|215509059|gb|EEC18512.1| serine/threonine protein phosphatase, putative [Ixodes scapularis]	XP_002414847	7.56663e-37	85	130.568	76	65
G9NSEKQ02IZKK9	adipocyte plasma membrane-associated	60	gi|391333734|ref|XP_003741265.1|PREDICTED: adipocyte plasma membrane-associated protein-like [Metaseiulus occidentalis]	XP_003741265	7.96175e-08	66	55.8398	59	39
G9NSEKQ02IZKQ0	cathepsin l-1	91	gi|344312914|emb|CCC33064.1|Cathepsin L-1 [Dermanyssus gallinae]	CCC33064	2.44139e-43	86	153.295	90	78
G9NSEKQ02IZRKN	glycine dehydrogenase	82	gi|391341558|ref|XP_003745096.1|PREDICTED: glycine dehydrogenase [decarboxylating], mitochondrial-like [Metaseiulus occidentalis]	XP_003745096	7.20977e-31	86	123.635	75	65
G9NSEKQ02J01N5	muscle-specific protein 300 cg33715-pd	130	gi|391336100|ref|XP_003742421.1|PREDICTED: uncharacterized protein LOC100908359 [Metaseiulus occidentalis]	XP_003742421	6.61278e-30	69	124.405	128	89
G9NSEKQ02J0V2I	abc transporter g family member 20-like	84	gi|391348852|ref|XP_003748655.1|PREDICTED: ABC transporter G family member 20-like [Metaseiulus occidentalis]	XP_003748655	3.26589e-18	57	87.4261	99	57
G9NSEKQ02J1T62	cathepsin l-like cysteine proteinase b	107	gi|391338950|ref|XP_003743816.1|PREDICTED: cathepsin L-like [Metaseiulus occidentalis]	XP_003743816	3.17711e-17	63	83.1889	105	67
G9NSEKQ02J2BFW	sip1 tfip11 interacting partial	126	gi|391333967|ref|XP_003741381.1|PREDICTED: tuftelin-interacting protein 11-like [Metaseiulus occidentalis]	XP_003741381	1.46937e-51	86	182.57	125	108
G9NSEKQ02JABB7	down syndrome cell adhesion molecule-like	123	gi|391346988|ref|XP_003747747.1|PREDICTED: titin-like [Metaseiulus occidentalis]	XP_003747747	1.38229e-15	63	81.6481	88	56
G9NSEKQ02JAGWD	PREDICTED: uncharacterized protein LOC100902538	115	gi|391332086|ref|XP_003740469.1|PREDICTED: uncharacterized protein LOC100902538 [Metaseiulus occidentalis]	XP_003740469	5.76208e-46	85	166.777	108	92
G9NSEKQ02JB7MX	zinc finger protein 236	117	gi|391327184|ref|XP_003738085.1|PREDICTED: zinc finger protein 236-like [Metaseiulus occidentalis]	XP_003738085	4.47189e-28	75	117.857	88	66
G9NSEKQ02JDEGA	85 kd calcium-independent phospholipase	111	gi|391329280|ref|XP_003739103.1|PREDICTED: 85 kDa calcium-independent phospholipase A2-like [Metaseiulus occidentalis]	XP_003739103	7.08712e-29	68	119.013	117	80
G9NSEKQ02JDWY7	myosin-viia	108	gi|391334465|ref|XP_003741624.1|PREDICTED: myosin-VIIa-like [Metaseiulus occidentalis]	XP_003741624	2.3631e-62	96	216.083	106	102
G9NSEKQ02JEILJ	zinc finger protein	116	gi|198428415|ref|XP_002121012.1|PREDICTED: similar to zinc finger protein [Ciona intestinalis]	XP_002121012	3.97214e-22	69	97.4413	95	66
G9NSEKQ02JF4PN	PREDICTED: uncharacterized protein LOC100905776	72	gi|391339953|ref|XP_003744311.1|PREDICTED: uncharacterized protein LOC100905776 [Metaseiulus occidentalis]	XP_003744311	8.72123e-15	73	76.2554	65	48
G9NSEKQ02JFJ8D	gastric triacylglycerol lipase	93	gi|391325721|ref|XP_003737376.1|PREDICTED: lipase 3-like [Metaseiulus occidentalis]	XP_003737376	7.44339e-21	80	93.9745	67	54
G9NSEKQ02JG3F7	eri1 exoribonuclease 3-like	143	gi|391342996|ref|XP_003745801.1|PREDICTED: ERI1 exoribonuclease 3-like [Metaseiulus occidentalis]	XP_003745801	3.71267e-13	71	72.0182	66	47
G9NSEKQ02JGYTE	PREDICTED: nidogen-2-like	90	gi|391331606|ref|XP_003740235.1|PREDICTED: nidogen-2-like [Metaseiulus occidentalis]	XP_003740235	1.17909e-33	86	121.324	69	60
G9NSEKQ02JH6HQ	cleft lip and palate transmembrane protein 1-like	106	gi|391342956|ref|XP_003745781.1|PREDICTED: cleft lip and palate transmembrane protein 1-like protein-like [Metaseiulus occidentalis]	XP_003745781	4.63569e-13	57	73.1738	98	56
G9NSEKQ02JH9SY	numb-associated kinase	65	gi|391336933|ref|XP_003742829.1|PREDICTED: AP2-associated protein kinase 1-like [Metaseiulus occidentalis]	XP_003742829	3.499e-14	74	75.0998	51	38
G9NSEKQ02JHUJI	br serine threonine-protein	137	gi|391332112|ref|XP_003740482.1|PREDICTED: serine/threonine kinase SAD-1-like [Metaseiulus occidentalis]	XP_003740482	6.49216e-92	100	291.967	135	135
G9NSEKQ02JILLQ	exocyst complex component 8-like	112	gi|391330081|ref|XP_003739493.1|PREDICTED: exocyst complex component 8-like [Metaseiulus occidentalis]	XP_003739493	6.4822e-25	86	107.457	66	57
G9NSEKQ02JIXGI	neurogenic locus notch partial	117	gi|391334477|ref|XP_003741630.1|PREDICTED: neurogenic locus Notch protein-like, partial [Metaseiulus occidentalis]	XP_003741630	7.03553e-19	79	91.2781	68	54
G9NSEKQ02JJA83	protein tincar-like	105	gi|391340071|ref|XP_003744369.1|PREDICTED: uncharacterized protein LOC100903036 [Metaseiulus occidentalis]	XP_003744369	8.02696e-59	97	202.216	99	97
G9NSEKQ02JKMCP	neuron navigator 2	102	gi|328700095|ref|XP_001949140.2|PREDICTED: hypothetical protein LOC100169531 isoform 1 [Acyrthosiphon pisum]	XP_001949140	1.52271e-19	83	92.4337	68	57
G9NSEKQ02JMPD4	myocyte-specific enhancer factor 2c-like	71	gi|391330247|ref|XP_003739575.1|PREDICTED: myocyte-specific enhancer factor 2C-like [Metaseiulus occidentalis]	XP_003739575	6.62123e-13	80	70.4774	50	40
G9NSEKQ02JOX5Z	PREDICTED: uncharacterized protein LOC100903330	85	gi|391344487|ref|XP_003746529.1|PREDICTED: uncharacterized protein LOC100903330 [Metaseiulus occidentalis]	XP_003746529	5.70078e-15	75	74.7146	56	42
G9NSEKQ02JPE3I	valyl-trna synthetase	120	gi|391341464|ref|XP_003745050.1|PREDICTED: valine--tRNA ligase, mitochondrial-like [Metaseiulus occidentalis]	XP_003745050	1.9377e-26	82	112.464	74	61
G9NSEKQ02JPGV4	translocon-associated protein subunit beta	76	gi|391328770|ref|XP_003738857.1|PREDICTED: translocon-associated protein subunit beta-like isoform 1 [Metaseiulus occidentalis] >gi|391328772|ref|XP_003738858.1| PREDICTED: translocon-associated protein subunit beta-like isoform 2 [Metaseiulus occidentalis]	XP_003738857	1.83997e-26	82	105.145	75	62
G9NSEKQ02JQ39D	cgmp-inhibited 3 -cyclic phosphodiesterase a	105	gi|391343488|ref|XP_003746041.1|PREDICTED: cGMP-inhibited 3',5'-cyclic phosphodiesterase A-like [Metaseiulus occidentalis]	XP_003746041	3.11221e-49	89	174.481	105	94
G9NSEKQ02JQH8D	niemann-pick type c1 domain-containing	79	gi|391337069|ref|XP_003742896.1|PREDICTED: niemann-Pick C1 protein-like [Metaseiulus occidentalis]	XP_003742896	5.86354e-33	88	129.798	75	66
G9NSEKQ02JRETB	protein involved in dolichol pathway for n-glycosylation mannosyltransferase partial	61	gi|391334282|ref|XP_003741534.1|PREDICTED: probable Dol-P-Man:Man(7)GlcNAc(2)-PP-Dol alpha-1,6-mannosyltransferase-like [Metaseiulus occidentalis]	XP_003741534	8.82467e-17	82	81.6481	52	43
G9NSEKQ02JS3PS	membrane metallo-endopeptidase-like 1-like	133	gi|391328054|ref|XP_003738508.1|PREDICTED: endothelin-converting enzyme 1-like [Metaseiulus occidentalis]	XP_003738508	2.29791e-36	69	140.969	127	88
G9NSEKQ02JTND3	protein kinase c delta type homolog	138	gi|391335988|ref|XP_003742366.1|PREDICTED: uncharacterized protein LOC100899606 [Metaseiulus occidentalis]	XP_003742366	2.75391e-50	67	182.57	137	93
G9NSEKQ02JTPRM	glycolipid transfer protein domain-containing protein 1-like	115	gi|391333679|ref|XP_003741238.1|PREDICTED: glycolipid transfer protein domain-containing protein 1-like [Metaseiulus occidentalis]	XP_003741238	2.64245e-18	78	85.1149	65	51
G9NSEKQ02JU8V6	arf-gap with ank repeat and ph domain-containing protein 1- partial	97	gi|391329913|ref|XP_003739411.1|PREDICTED: centaurin-gamma-1A-like [Metaseiulus occidentalis]	XP_003739411	5.56226e-54	95	187.578	95	91
G9NSEKQ02JUBUJ	PREDICTED: uncharacterized protein CG42248-like	99	gi|391342860|ref|XP_003745733.1|PREDICTED: uncharacterized protein CG42248-like [Metaseiulus occidentalis]	XP_003745733	7.4492e-14	71	75.8702	70	50
G9NSEKQ02JWTOS	gata binding factor-	119	gi|391332619|ref|XP_003740730.1|PREDICTED: GATA-binding factor 5-A-like [Metaseiulus occidentalis]	XP_003740730	1.24088e-23	97	98.5969	47	46
G9NSEKQ02JXC6H	ca2+-dependent activator protein for secretion 2 isoform	138	gi|241631822|ref|XP_002410287.1|Ca2+-dependent activator protein for secretion 2 isoform A, putative [Ixodes scapularis] >gi|215503369|gb|EEC12863.1| Ca2+-dependent activator protein for secretion 2 isoform A, putative [Ixodes scapularis]	XP_002410287	4.94913e-63	83	218.394	136	113
G9NSEKQ02JYV8O	coiled-coil domain-containing protein 93-like	199	gi|391338522|ref|XP_003743607.1|PREDICTED: coiled-coil domain-containing protein 93-like [Metaseiulus occidentalis]	XP_003743607	1.142e-66	90	223.787	128	116
G9NSEKQ02JYXUO	PREDICTED: uncharacterized protein LOC100905050	99	gi|391339774|ref|XP_003744222.1|PREDICTED: uncharacterized protein LOC100905050 [Metaseiulus occidentalis]	XP_003744222	3.00408e-09	69	62.3882	68	47
G9NSEKQ02JZ3EO	coiled-coil domain-containing protein 93-like	133	gi|391338522|ref|XP_003743607.1|PREDICTED: coiled-coil domain-containing protein 93-like [Metaseiulus occidentalis]	XP_003743607	4.10079e-64	90	214.157	128	116
G9NSEKQ02JZ59B	neuronal pas domain-containing protein 2	91	gi|427783731|gb|JAA57317.1|Putative neuronal pas domain-containing protein 2 [Rhipicephalus pulchellus]	JAA57317	7.71928e-19	67	88.5817	90	61
G9NSEKQ02JZYBC	tpa: hypothetical conserved protein 244	133	gi|391329877|ref|XP_003739393.1|PREDICTED: uncharacterized protein LOC100898823 [Metaseiulus occidentalis]	XP_003739393	1.1488e-26	82	109.383	132	109
isotig00706	PREDICTED: uncharacterized protein K02A2.6-like, partial	166	gi|391348914|ref|XP_003748685.1|PREDICTED: uncharacterized protein K02A2.6-like, partial [Metaseiulus occidentalis]	XP_003748685	2.12624e-48	66	167.548	166	111
isotig00707	PREDICTED: uncharacterized protein K02A2.6-like, partial	166	gi|391348914|ref|XP_003748685.1|PREDICTED: uncharacterized protein K02A2.6-like, partial [Metaseiulus occidentalis]	XP_003748685	2.12624e-48	66	167.548	166	111
isotig00708	PREDICTED: uncharacterized protein K02A2.6-like, partial	166	gi|391348914|ref|XP_003748685.1|PREDICTED: uncharacterized protein K02A2.6-like, partial [Metaseiulus occidentalis]	XP_003748685	2.12624e-48	66	167.548	166	111
isotig01229	secreted salivary gland	233	gi|391330120|ref|XP_003739512.1|PREDICTED: uncharacterized protein LOC100905853 [Metaseiulus occidentalis]	XP_003739512	2.64717e-60	62	199.904	205	129
isotig01230	secreted salivary gland	233	gi|391330120|ref|XP_003739512.1|PREDICTED: uncharacterized protein LOC100905853 [Metaseiulus occidentalis]	XP_003739512	2.64717e-60	62	199.904	205	129
isotig01231	secreted salivary gland	233	gi|391330120|ref|XP_003739512.1|PREDICTED: uncharacterized protein LOC100905853 [Metaseiulus occidentalis]	XP_003739512	2.64717e-60	62	199.904	205	129
isotig01232	secreted salivary gland	233	gi|391330120|ref|XP_003739512.1|PREDICTED: uncharacterized protein LOC100905853 [Metaseiulus occidentalis]	XP_003739512	2.64717e-60	62	199.904	205	129
isotig01712	plasma kallikrein-like	189	gi|345490032|ref|XP_001602777.2|PREDICTED: transmembrane protease serine 6 [Nasonia vitripennis]	XP_001602777	7.25006e-23	52	101.293	162	85
isotig01713	plasma kallikrein-like	188	gi|345490032|ref|XP_001602777.2|PREDICTED: transmembrane protease serine 6 [Nasonia vitripennis]	XP_001602777	3.22926e-24	53	105.145	162	86
isotig01714	plasma kallikrein-like	188	gi|345490032|ref|XP_001602777.2|PREDICTED: transmembrane protease serine 6 [Nasonia vitripennis]	XP_001602777	1.47918e-22	51	100.523	162	84
isotig01715	chymotrypsin-like protein	277	gi|321471371|gb|EFX82344.1|hypothetical protein DAPPUDRAFT_49170 [Daphnia pulex]	EFX82344	3.5996e-40	54	152.14	237	129
isotig01887	PREDICTED: uncharacterized protein LOC100898836	254	gi|391336605|ref|XP_003742669.1|PREDICTED: uncharacterized protein LOC100898836 [Metaseiulus occidentalis]	XP_003742669	4.01937e-43	85	155.992	103	88
isotig01889	PREDICTED: uncharacterized protein LOC100898836	254	gi|391336605|ref|XP_003742669.1|PREDICTED: uncharacterized protein LOC100898836 [Metaseiulus occidentalis]	XP_003742669	4.14969e-43	85	155.992	103	88
isotig01892	PREDICTED: uncharacterized protein LOC100898836	254	gi|391336605|ref|XP_003742669.1|PREDICTED: uncharacterized protein LOC100898836 [Metaseiulus occidentalis]	XP_003742669	4.01937e-43	85	155.992	103	88
isotig01893	PREDICTED: uncharacterized protein LOC100898836	254	gi|391336605|ref|XP_003742669.1|PREDICTED: uncharacterized protein LOC100898836 [Metaseiulus occidentalis]	XP_003742669	1.60543e-41	57	151.754	238	137
isotig01894	PREDICTED: uncharacterized protein LOC100898836	254	gi|391336605|ref|XP_003742669.1|PREDICTED: uncharacterized protein LOC100898836 [Metaseiulus occidentalis]	XP_003742669	4.06235e-43	85	155.992	103	88
isotig01896	PREDICTED: uncharacterized protein LOC100898836	254	gi|391336605|ref|XP_003742669.1|PREDICTED: uncharacterized protein LOC100898836 [Metaseiulus occidentalis]	XP_003742669	4.06235e-43	85	155.992	103	88
isotig01898	PREDICTED: uncharacterized protein LOC100898836	256	gi|391336605|ref|XP_003742669.1|PREDICTED: uncharacterized protein LOC100898836 [Metaseiulus occidentalis]	XP_003742669	4.89423e-43	85	155.992	103	88
isotig01900	PREDICTED: uncharacterized protein LOC100898836	256	gi|391336605|ref|XP_003742669.1|PREDICTED: uncharacterized protein LOC100898836 [Metaseiulus occidentalis]	XP_003742669	1.85163e-41	57	151.754	238	137
isotig02029	tbc1 domain family member 10b	102	gi|391326064|ref|XP_003737545.1|PREDICTED: TBC1 domain family member 10A-like [Metaseiulus occidentalis]	XP_003737545	7.86899e-31	80	120.939	85	68
isotig02030	tbc1 domain family member 10b	102	gi|391326064|ref|XP_003737545.1|PREDICTED: TBC1 domain family member 10A-like [Metaseiulus occidentalis]	XP_003737545	7.86899e-31	80	120.939	85	68
isotig02031	tbc1 domain family member 10b	102	gi|391326064|ref|XP_003737545.1|PREDICTED: TBC1 domain family member 10A-like [Metaseiulus occidentalis]	XP_003737545	7.86899e-31	80	120.939	85	68
isotig02032	tbc1 domain family member 10b	102	gi|391326064|ref|XP_003737545.1|PREDICTED: TBC1 domain family member 10A-like [Metaseiulus occidentalis]	XP_003737545	7.86899e-31	80	120.939	85	68
isotig02033	tbc1 domain family member 10b	102	gi|391326064|ref|XP_003737545.1|PREDICTED: TBC1 domain family member 10A-like [Metaseiulus occidentalis]	XP_003737545	7.86899e-31	80	120.939	85	68
isotig02034	tbc1 domain family member 10b	102	gi|391326064|ref|XP_003737545.1|PREDICTED: TBC1 domain family member 10A-like [Metaseiulus occidentalis]	XP_003737545	7.86899e-31	80	120.939	85	68
isotig02035	tbc1 domain family member 10b	102	gi|391326064|ref|XP_003737545.1|PREDICTED: TBC1 domain family member 10A-like [Metaseiulus occidentalis]	XP_003737545	7.86899e-31	80	120.939	85	68
isotig02036	tbc1 domain family member 10b	102	gi|391326064|ref|XP_003737545.1|PREDICTED: TBC1 domain family member 10A-like [Metaseiulus occidentalis]	XP_003737545	7.86899e-31	80	120.939	85	68
isotig02187	proactivator polypeptide	1326	gi|391336400|ref|XP_003742569.1|PREDICTED: uncharacterized protein LOC100907708 [Metaseiulus occidentalis]	XP_003742569	0	54	706.057	1260	689
isotig02188	proactivator polypeptide	932	gi|391336400|ref|XP_003742569.1|PREDICTED: uncharacterized protein LOC100907708 [Metaseiulus occidentalis]	XP_003742569	5.01224e-141	51	472.241	866	447
isotig02189	proactivator polypeptide	932	gi|391336400|ref|XP_003742569.1|PREDICTED: uncharacterized protein LOC100907708 [Metaseiulus occidentalis]	XP_003742569	5.01224e-141	51	472.241	866	447
isotig02240	klingon cg6669-pa	149	gi|391344948|ref|XP_003746756.1|PREDICTED: hemicentin-2-like [Metaseiulus occidentalis]	XP_003746756	1.1893e-28	64	117.472	128	83
isotig02241	klingon cg6669-pa	149	gi|391344948|ref|XP_003746756.1|PREDICTED: hemicentin-2-like [Metaseiulus occidentalis]	XP_003746756	1.1893e-28	64	117.472	128	83
isotig02244	klingon cg6669-pa	149	gi|391344948|ref|XP_003746756.1|PREDICTED: hemicentin-2-like [Metaseiulus occidentalis]	XP_003746756	1.1893e-28	64	117.472	128	83
isotig02560	isoform h	188	gi|391346850|ref|XP_003747681.1|PREDICTED: uncharacterized protein F13E6.1-like [Metaseiulus occidentalis]	XP_003747681	1.69335e-68	81	217.238	169	137
isotig02561	isoform h	188	gi|391346850|ref|XP_003747681.1|PREDICTED: uncharacterized protein F13E6.1-like [Metaseiulus occidentalis]	XP_003747681	1.69335e-68	81	217.238	169	137
isotig02564	isoform h	188	gi|391346850|ref|XP_003747681.1|PREDICTED: uncharacterized protein F13E6.1-like [Metaseiulus occidentalis]	XP_003747681	1.69335e-68	81	217.238	169	137
isotig02565	isoform h	188	gi|391346850|ref|XP_003747681.1|PREDICTED: uncharacterized protein F13E6.1-like [Metaseiulus occidentalis]	XP_003747681	1.69335e-68	81	217.238	169	137
isotig02568	cuticle	173	gi|391340325|ref|XP_003744493.1|PREDICTED: cuticle protein 10.9-like [Metaseiulus occidentalis]	XP_003744493	8.22417e-46	70	158.688	140	98
isotig02569	cuticle	173	gi|391340325|ref|XP_003744493.1|PREDICTED: cuticle protein 10.9-like [Metaseiulus occidentalis]	XP_003744493	8.22417e-46	70	158.688	140	98
isotig02570	cuticle	173	gi|391340325|ref|XP_003744493.1|PREDICTED: cuticle protein 10.9-like [Metaseiulus occidentalis]	XP_003744493	8.22417e-46	70	158.688	140	98
isotig02571	cuticle	173	gi|391340325|ref|XP_003744493.1|PREDICTED: cuticle protein 10.9-like [Metaseiulus occidentalis]	XP_003744493	8.22417e-46	70	158.688	140	98
isotig02572	cuticle	173	gi|391340325|ref|XP_003744493.1|PREDICTED: cuticle protein 10.9-like [Metaseiulus occidentalis]	XP_003744493	8.22417e-46	70	158.688	140	98
isotig02573	cuticle	173	gi|391340325|ref|XP_003744493.1|PREDICTED: cuticle protein 10.9-like [Metaseiulus occidentalis]	XP_003744493	8.22417e-46	70	158.688	140	98
isotig02574	cuticle	173	gi|391340325|ref|XP_003744493.1|PREDICTED: cuticle protein 10.9-like [Metaseiulus occidentalis]	XP_003744493	8.22417e-46	70	158.688	140	98
isotig02575	cuticle	173	gi|391340325|ref|XP_003744493.1|PREDICTED: cuticle protein 10.9-like [Metaseiulus occidentalis]	XP_003744493	8.22417e-46	70	158.688	140	98
isotig02624	cell adhesion	492	gi|391346984|ref|XP_003747745.1|PREDICTED: Down syndrome cell adhesion molecule-like [Metaseiulus occidentalis]	XP_003747745	0	86	757.288	480	416
isotig02788	upstream stimulatory factor 1	157	gi|391328957|ref|XP_003738947.1|PREDICTED: upstream stimulatory factor 2-like [Metaseiulus occidentalis]	XP_003738947	6.60923e-48	70	166.007	156	110
isotig02792	upstream stimulatory factor 1	155	gi|391328957|ref|XP_003738947.1|PREDICTED: upstream stimulatory factor 2-like [Metaseiulus occidentalis]	XP_003738947	1.93637e-47	73	164.851	143	105
isotig02828	cuticular	151	gi|391332564|ref|XP_003740704.1|PREDICTED: uncharacterized protein LOC100905037 [Metaseiulus occidentalis]	XP_003740704	1.98639e-60	77	194.126	151	117
isotig02829	cuticular	151	gi|391332564|ref|XP_003740704.1|PREDICTED: uncharacterized protein LOC100905037 [Metaseiulus occidentalis]	XP_003740704	1.98639e-60	77	194.126	151	117
isotig02830	cuticular	151	gi|391332564|ref|XP_003740704.1|PREDICTED: uncharacterized protein LOC100905037 [Metaseiulus occidentalis]	XP_003740704	1.98639e-60	77	194.126	151	117
isotig02831	cuticular	151	gi|391332564|ref|XP_003740704.1|PREDICTED: uncharacterized protein LOC100905037 [Metaseiulus occidentalis]	XP_003740704	1.98639e-60	77	194.126	151	117
isotig02870	sorbin and sh3 domain-containing protein 1-like	288	gi|391327428|ref|XP_003738202.1|PREDICTED: sorbin and SH3 domain-containing protein 1-like [Metaseiulus occidentalis]	XP_003738202	4.0001e-52	65	187.963	175	114
isotig02871	sorbin and sh3 domain-containing protein 1-like	288	gi|391327428|ref|XP_003738202.1|PREDICTED: sorbin and SH3 domain-containing protein 1-like [Metaseiulus occidentalis]	XP_003738202	4.0001e-52	65	187.963	175	114
isotig03008	epididymal secretory protein e1 precursor	179	gi|391348606|ref|XP_003748537.1|PREDICTED: epididymal secretory protein E1-like [Metaseiulus occidentalis]	XP_003748537	5.12889e-55	71	182.57	174	124
isotig03009	epididymal secretory protein e1 precursor	179	gi|391348606|ref|XP_003748537.1|PREDICTED: epididymal secretory protein E1-like [Metaseiulus occidentalis]	XP_003748537	1.18158e-57	71	189.119	173	124
isotig03167	chorion peroxidase-like	165	gi|391337306|ref|XP_003743011.1|PREDICTED: peroxidasin-like [Metaseiulus occidentalis]	XP_003743011	1.67617e-83	95	270.781	147	141
isotig03168	chorion peroxidase-like	165	gi|391337306|ref|XP_003743011.1|PREDICTED: peroxidasin-like [Metaseiulus occidentalis]	XP_003743011	1.67617e-83	95	270.781	147	141
isotig03169	chorion peroxidase-like	165	gi|391337306|ref|XP_003743011.1|PREDICTED: peroxidasin-like [Metaseiulus occidentalis]	XP_003743011	1.67617e-83	95	270.781	147	141
isotig03172	chorion peroxidase-like	165	gi|391337306|ref|XP_003743011.1|PREDICTED: peroxidasin-like [Metaseiulus occidentalis]	XP_003743011	1.67617e-83	95	270.781	147	141
isotig03174	chorion peroxidase-like	165	gi|391337306|ref|XP_003743011.1|PREDICTED: peroxidasin-like [Metaseiulus occidentalis]	XP_003743011	1.67617e-83	95	270.781	147	141
isotig03287	isoform d	120	gi|391341448|ref|XP_003745042.1|PREDICTED: uncharacterized protein LOC100909369 [Metaseiulus occidentalis]	XP_003745042	8.51159e-53	83	186.808	123	103
isotig03407	huntingtin-interacting protein k-like	124	gi|391336233|ref|XP_003742486.1|PREDICTED: huntingtin-interacting protein K-like [Metaseiulus occidentalis]	XP_003742486	2.41725e-52	94	171.4	109	103
isotig03408	huntingtin-interacting protein k-like	124	gi|391336233|ref|XP_003742486.1|PREDICTED: huntingtin-interacting protein K-like [Metaseiulus occidentalis]	XP_003742486	2.41725e-52	94	171.4	109	103
isotig03411	huntingtin-interacting protein k-like	124	gi|391336233|ref|XP_003742486.1|PREDICTED: huntingtin-interacting protein K-like [Metaseiulus occidentalis]	XP_003742486	4.3881e-53	94	173.326	109	103
isotig03727	PREDICTED: uncharacterized protein LOC100900702	503	gi|391344617|ref|XP_003746592.1|PREDICTED: uncharacterized protein LOC100900702 [Metaseiulus occidentalis]	XP_003746592	2.67949e-38	46	159.844	403	189
isotig03728	PREDICTED: uncharacterized protein LOC100900702	503	gi|391344617|ref|XP_003746592.1|PREDICTED: uncharacterized protein LOC100900702 [Metaseiulus occidentalis]	XP_003746592	2.67949e-38	46	159.844	403	189
isotig03729	PREDICTED: uncharacterized protein LOC100900702	503	gi|391344617|ref|XP_003746592.1|PREDICTED: uncharacterized protein LOC100900702 [Metaseiulus occidentalis]	XP_003746592	3.41688e-38	46	159.458	403	189
isotig03730	PREDICTED: uncharacterized protein LOC100900702	503	gi|391344617|ref|XP_003746592.1|PREDICTED: uncharacterized protein LOC100900702 [Metaseiulus occidentalis]	XP_003746592	3.41688e-38	46	159.458	403	189
isotig03731	PREDICTED: uncharacterized protein LOC100900702	391	gi|391344617|ref|XP_003746592.1|PREDICTED: uncharacterized protein LOC100900702 [Metaseiulus occidentalis]	XP_003746592	7.63896e-21	64	103.605	128	82
isotig03732	PREDICTED: uncharacterized protein LOC100900702	391	gi|391344617|ref|XP_003746592.1|PREDICTED: uncharacterized protein LOC100900702 [Metaseiulus occidentalis]	XP_003746592	7.63896e-21	64	103.605	128	82
isotig03733	PREDICTED: uncharacterized protein LOC100900702	391	gi|391344617|ref|XP_003746592.1|PREDICTED: uncharacterized protein LOC100900702 [Metaseiulus occidentalis]	XP_003746592	7.44124e-21	64	103.605	128	82
isotig03734	PREDICTED: uncharacterized protein LOC100900702	391	gi|391344617|ref|XP_003746592.1|PREDICTED: uncharacterized protein LOC100900702 [Metaseiulus occidentalis]	XP_003746592	7.44124e-21	64	103.605	128	82
isotig03775	cell adhesion	159	gi|391337852|ref|XP_003743278.1|PREDICTED: uncharacterized protein LOC100906884 [Metaseiulus occidentalis]	XP_003743278	6.94108e-81	99	248.054	119	118
isotig03776	cell adhesion	159	gi|391337852|ref|XP_003743278.1|PREDICTED: uncharacterized protein LOC100906884 [Metaseiulus occidentalis]	XP_003743278	6.94108e-81	99	248.054	119	118
isotig03777	cell adhesion	159	gi|391337852|ref|XP_003743278.1|PREDICTED: uncharacterized protein LOC100906884 [Metaseiulus occidentalis]	XP_003743278	6.94108e-81	99	248.054	119	118
isotig03778	cell adhesion	159	gi|391337852|ref|XP_003743278.1|PREDICTED: uncharacterized protein LOC100906884 [Metaseiulus occidentalis]	XP_003743278	6.94108e-81	99	248.054	119	118
isotig03779	cell adhesion	159	gi|391337852|ref|XP_003743278.1|PREDICTED: uncharacterized protein LOC100906884 [Metaseiulus occidentalis]	XP_003743278	6.94108e-81	99	248.054	119	118
isotig03780	cell adhesion	159	gi|391337852|ref|XP_003743278.1|PREDICTED: uncharacterized protein LOC100906884 [Metaseiulus occidentalis]	XP_003743278	6.94108e-81	99	248.054	119	118
isotig03781	cell adhesion	159	gi|391337852|ref|XP_003743278.1|PREDICTED: uncharacterized protein LOC100906884 [Metaseiulus occidentalis]	XP_003743278	6.94108e-81	99	248.054	119	118
isotig03782	cell adhesion	159	gi|391337852|ref|XP_003743278.1|PREDICTED: uncharacterized protein LOC100906884 [Metaseiulus occidentalis]	XP_003743278	6.94108e-81	99	248.054	119	118
isotig03806	PREDICTED: uncharacterized protein LOC100907797	181	gi|391337384|ref|XP_003743049.1|PREDICTED: uncharacterized protein LOC100907797 [Metaseiulus occidentalis]	XP_003743049	2.80972e-15	62	83.1889	112	70
isotig03807	PREDICTED: uncharacterized protein LOC100907797	181	gi|391337384|ref|XP_003743049.1|PREDICTED: uncharacterized protein LOC100907797 [Metaseiulus occidentalis]	XP_003743049	2.80972e-15	62	83.1889	112	70
isotig03808	PREDICTED: uncharacterized protein LOC100907797	181	gi|391337384|ref|XP_003743049.1|PREDICTED: uncharacterized protein LOC100907797 [Metaseiulus occidentalis]	XP_003743049	2.80972e-15	62	83.1889	112	70
isotig03809	PREDICTED: uncharacterized protein LOC100907797	181	gi|391337384|ref|XP_003743049.1|PREDICTED: uncharacterized protein LOC100907797 [Metaseiulus occidentalis]	XP_003743049	2.80972e-15	62	83.1889	112	70
isotig03861	amblyomma 40-33 family member	214	gi|391329787|ref|XP_003739349.1|PREDICTED: uncharacterized protein LOC100904214 [Metaseiulus occidentalis]	XP_003739349	1.66723e-53	65	181.03	190	124
isotig03862	amblyomma 40-33 family member	214	gi|391329787|ref|XP_003739349.1|PREDICTED: uncharacterized protein LOC100904214 [Metaseiulus occidentalis]	XP_003739349	7.76189e-54	65	182.185	190	124
isotig03863	amblyomma 40-33 family member	214	gi|391329787|ref|XP_003739349.1|PREDICTED: uncharacterized protein LOC100904214 [Metaseiulus occidentalis]	XP_003739349	1.51325e-53	64	181.415	190	123
isotig03864	salivary protein antigen p23	214	gi|391329787|ref|XP_003739349.1|PREDICTED: uncharacterized protein LOC100904214 [Metaseiulus occidentalis]	XP_003739349	4.30938e-56	66	187.963	190	127
isotig03940	phospholipase a2	399	gi|391346669|ref|XP_003747592.1|PREDICTED: phospholipase A2-like [Metaseiulus occidentalis]	XP_003747592	1.2343e-92	65	292.738	305	201
isotig03941	phospholipase a2	399	gi|391346669|ref|XP_003747592.1|PREDICTED: phospholipase A2-like [Metaseiulus occidentalis]	XP_003747592	1.2343e-92	65	292.738	305	201
isotig03942	phospholipase a2	387	gi|391346669|ref|XP_003747592.1|PREDICTED: phospholipase A2-like [Metaseiulus occidentalis]	XP_003747592	1.01166e-69	59	233.417	305	181
isotig03943	phospholipase a2	399	gi|391346669|ref|XP_003747592.1|PREDICTED: phospholipase A2-like [Metaseiulus occidentalis]	XP_003747592	1.2343e-92	65	292.738	305	201
isotig03944	phospholipase a2	399	gi|391346669|ref|XP_003747592.1|PREDICTED: phospholipase A2-like [Metaseiulus occidentalis]	XP_003747592	1.2343e-92	65	292.738	305	201
isotig03945	phospholipase a2	387	gi|391346669|ref|XP_003747592.1|PREDICTED: phospholipase A2-like [Metaseiulus occidentalis]	XP_003747592	1.01166e-69	59	233.417	305	181
isotig04107	PREDICTED: uncharacterized protein LOC100905853	204	gi|391330120|ref|XP_003739512.1|PREDICTED: uncharacterized protein LOC100905853 [Metaseiulus occidentalis]	XP_003739512	1.78045e-25	47	108.227	222	106
isotig04108	PREDICTED: uncharacterized protein LOC100905853	204	gi|391330120|ref|XP_003739512.1|PREDICTED: uncharacterized protein LOC100905853 [Metaseiulus occidentalis]	XP_003739512	1.78045e-25	47	108.227	222	106
isotig04109	PREDICTED: uncharacterized protein LOC100905853	204	gi|391330120|ref|XP_003739512.1|PREDICTED: uncharacterized protein LOC100905853 [Metaseiulus occidentalis]	XP_003739512	1.78045e-25	47	108.227	222	106
isotig04252	PREDICTED: uncharacterized protein LOC100908413	155	gi|391338352|ref|XP_003743523.1|PREDICTED: uncharacterized protein LOC100908413 [Metaseiulus occidentalis]	XP_003743523	1.00174e-19	60	89.3521	120	72
isotig04253	PREDICTED: uncharacterized protein LOC100908413	155	gi|391338352|ref|XP_003743523.1|PREDICTED: uncharacterized protein LOC100908413 [Metaseiulus occidentalis]	XP_003743523	1.00174e-19	60	89.3521	120	72
isotig04254	PREDICTED: uncharacterized protein LOC100908413	155	gi|391338352|ref|XP_003743523.1|PREDICTED: uncharacterized protein LOC100908413 [Metaseiulus occidentalis]	XP_003743523	1.00174e-19	60	89.3521	120	72
isotig04255	PREDICTED: uncharacterized protein LOC100908413	155	gi|391338352|ref|XP_003743523.1|PREDICTED: uncharacterized protein LOC100908413 [Metaseiulus occidentalis]	XP_003743523	1.00174e-19	60	89.3521	120	72
isotig04256	PREDICTED: uncharacterized protein LOC100908413	155	gi|391338352|ref|XP_003743523.1|PREDICTED: uncharacterized protein LOC100908413 [Metaseiulus occidentalis]	XP_003743523	1.00174e-19	60	89.3521	120	72
isotig04257	PREDICTED: uncharacterized protein LOC100908413	155	gi|391338352|ref|XP_003743523.1|PREDICTED: uncharacterized protein LOC100908413 [Metaseiulus occidentalis]	XP_003743523	1.00174e-19	60	89.3521	120	72
isotig04258	PREDICTED: uncharacterized protein LOC100908413	110	gi|391338352|ref|XP_003743523.1|PREDICTED: uncharacterized protein LOC100908413 [Metaseiulus occidentalis]	XP_003743523	6.35818e-10	60	61.2326	76	46
isotig04259	PREDICTED: uncharacterized protein LOC100908413	110	gi|391338352|ref|XP_003743523.1|PREDICTED: uncharacterized protein LOC100908413 [Metaseiulus occidentalis]	XP_003743523	6.35818e-10	60	61.2326	76	46
isotig04260	PREDICTED: uncharacterized protein LOC100908413	110	gi|391338352|ref|XP_003743523.1|PREDICTED: uncharacterized protein LOC100908413 [Metaseiulus occidentalis]	XP_003743523	6.35818e-10	60	61.2326	76	46
isotig04261	PREDICTED: uncharacterized protein LOC100908413	110	gi|391338352|ref|XP_003743523.1|PREDICTED: uncharacterized protein LOC100908413 [Metaseiulus occidentalis]	XP_003743523	6.35818e-10	60	61.2326	76	46
isotig04369	ferritin partial	227	gi|391325767|ref|XP_003737399.1|PREDICTED: ferritin, liver middle subunit-like isoform 2 [Metaseiulus occidentalis]	XP_003737399	1.63144e-66	69	215.312	226	157
isotig04370	ferritin partial	227	gi|391325767|ref|XP_003737399.1|PREDICTED: ferritin, liver middle subunit-like isoform 2 [Metaseiulus occidentalis]	XP_003737399	1.63144e-66	69	215.312	226	157
isotig04371	ferritin partial	196	gi|391325765|ref|XP_003737398.1|PREDICTED: ferritin, liver middle subunit-like isoform 1 [Metaseiulus occidentalis]	XP_003737398	4.84951e-62	72	201.83	195	142
isotig04373	ferritin partial	196	gi|391325765|ref|XP_003737398.1|PREDICTED: ferritin, liver middle subunit-like isoform 1 [Metaseiulus occidentalis]	XP_003737398	4.84951e-62	72	201.83	195	142
isotig04375	ferritin partial	195	gi|391325765|ref|XP_003737398.1|PREDICTED: ferritin, liver middle subunit-like isoform 1 [Metaseiulus occidentalis]	XP_003737398	6.49603e-61	73	198.749	195	144
isotig04376	ferritin partial	195	gi|391325765|ref|XP_003737398.1|PREDICTED: ferritin, liver middle subunit-like isoform 1 [Metaseiulus occidentalis]	XP_003737398	6.49603e-61	73	198.749	195	144
isotig04571	epoxide hydrolase 1-like	473	gi|391346222|ref|XP_003747377.1|PREDICTED: epoxide hydrolase 1-like [Metaseiulus occidentalis]	XP_003747377	5.7856e-177	70	516.538	458	323
isotig04572	epoxide hydrolase 1-like	473	gi|391346222|ref|XP_003747377.1|PREDICTED: epoxide hydrolase 1-like [Metaseiulus occidentalis]	XP_003747377	5.7856e-177	70	516.538	458	323
isotig04573	epoxide hydrolase 1-like protein	457	gi|391346222|ref|XP_003747377.1|PREDICTED: epoxide hydrolase 1-like [Metaseiulus occidentalis]	XP_003747377	1.63033e-154	70	458.759	411	290
isotig04574	epoxide hydrolase 1-like protein	457	gi|391346222|ref|XP_003747377.1|PREDICTED: epoxide hydrolase 1-like [Metaseiulus occidentalis]	XP_003747377	1.63033e-154	70	458.759	411	290
isotig04584	5 -3 exoribonuclease 1	195	gi|312075567|ref|XP_003140474.1|single-stranded RNA 5'-3' exonuclease [Loa loa] >gi|307764361|gb|EFO23595.1| single-stranded RNA 5'-3' exonuclease [Loa loa]	XP_003140474	1.16442e-83	82	259.225	195	160
isotig04586	5 -3 exoribonuclease 1	195	gi|312075567|ref|XP_003140474.1|single-stranded RNA 5'-3' exonuclease [Loa loa] >gi|307764361|gb|EFO23595.1| single-stranded RNA 5'-3' exonuclease [Loa loa]	XP_003140474	1.16442e-83	82	259.225	195	160
isotig04588	5 -3 exoribonuclease 1	195	gi|312075567|ref|XP_003140474.1|single-stranded RNA 5'-3' exonuclease [Loa loa] >gi|307764361|gb|EFO23595.1| single-stranded RNA 5'-3' exonuclease [Loa loa]	XP_003140474	1.16442e-83	82	259.225	195	160
isotig05188	hypothetical protein DAPPUDRAFT_310268	186	gi|321478338|gb|EFX89295.1|hypothetical protein DAPPUDRAFT_310268 [Daphnia pulex]	EFX89295	4.1318e-09	51	62.3882	122	63
isotig05189	hypothetical protein DAPPUDRAFT_310268	186	gi|321478338|gb|EFX89295.1|hypothetical protein DAPPUDRAFT_310268 [Daphnia pulex]	EFX89295	4.1318e-09	51	62.3882	122	63
isotig05190	hypothetical protein DAPPUDRAFT_310268	186	gi|321478338|gb|EFX89295.1|hypothetical protein DAPPUDRAFT_310268 [Daphnia pulex]	EFX89295	4.1318e-09	51	62.3882	122	63
isotig05310	zinc finger protein 512b-like	203	gi|391346046|ref|XP_003747291.1|PREDICTED: zinc finger protein 512B-like [Metaseiulus occidentalis]	XP_003747291	3.16673e-26	99	109.383	108	107
isotig05311	zinc finger protein 512b-like	203	gi|391346046|ref|XP_003747291.1|PREDICTED: zinc finger protein 512B-like [Metaseiulus occidentalis]	XP_003747291	3.16673e-26	99	109.383	108	107
isotig05312	zinc finger protein 512b-like	196	gi|391346046|ref|XP_003747291.1|PREDICTED: zinc finger protein 512B-like [Metaseiulus occidentalis]	XP_003747291	1.21223e-26	99	110.538	108	107
isotig05313	zinc finger protein 512b-like	196	gi|391346046|ref|XP_003747291.1|PREDICTED: zinc finger protein 512B-like [Metaseiulus occidentalis]	XP_003747291	1.21223e-26	99	110.538	108	107
isotig05326	secreted protein	140	gi|391346066|ref|XP_003747300.1|PREDICTED: uncharacterized protein LOC100900705 [Metaseiulus occidentalis]	XP_003747300	2.87188e-56	75	182.57	135	102
isotig05327	secreted protein	140	gi|391346066|ref|XP_003747300.1|PREDICTED: uncharacterized protein LOC100900705 [Metaseiulus occidentalis]	XP_003747300	2.87188e-56	75	182.57	135	102
isotig05328	secreted protein	140	gi|391346066|ref|XP_003747300.1|PREDICTED: uncharacterized protein LOC100900705 [Metaseiulus occidentalis]	XP_003747300	3.53017e-56	75	182.57	135	102
isotig05329	secreted protein	140	gi|391346066|ref|XP_003747300.1|PREDICTED: uncharacterized protein LOC100900705 [Metaseiulus occidentalis]	XP_003747300	3.53017e-56	75	182.57	135	102
isotig05330	secreted protein	140	gi|391346066|ref|XP_003747300.1|PREDICTED: uncharacterized protein LOC100900705 [Metaseiulus occidentalis]	XP_003747300	3.53017e-56	75	182.57	135	102
isotig05331	secreted protein	140	gi|391346066|ref|XP_003747300.1|PREDICTED: uncharacterized protein LOC100900705 [Metaseiulus occidentalis]	XP_003747300	3.53017e-56	75	182.57	135	102
isotig05332	ubx domain-containing	207	gi|391345216|ref|XP_003746886.1|PREDICTED: FAS-associated factor 2-B-like [Metaseiulus occidentalis]	XP_003746886	3.44036e-57	64	196.823	205	132
isotig05334	ubx domain-containing	207	gi|391345216|ref|XP_003746886.1|PREDICTED: FAS-associated factor 2-B-like [Metaseiulus occidentalis]	XP_003746886	3.44036e-57	64	196.823	205	132
isotig05432	tpa_inf: hypothetical secreted protein 1669	214	gi|391329787|ref|XP_003739349.1|PREDICTED: uncharacterized protein LOC100904214 [Metaseiulus occidentalis]	XP_003739349	4.90758e-44	66	156.762	190	126
isotig05433	salivary protein antigen p23	214	gi|391329787|ref|XP_003739349.1|PREDICTED: uncharacterized protein LOC100904214 [Metaseiulus occidentalis]	XP_003739349	5.73825e-48	65	166.777	190	125
isotig05434	tpa_inf: hypothetical secreted protein 1669	214	gi|391329787|ref|XP_003739349.1|PREDICTED: uncharacterized protein LOC100904214 [Metaseiulus occidentalis]	XP_003739349	4.90758e-44	66	156.762	190	126
isotig05435	salivary protein antigen p23	214	gi|391329787|ref|XP_003739349.1|PREDICTED: uncharacterized protein LOC100904214 [Metaseiulus occidentalis]	XP_003739349	5.73825e-48	65	166.777	190	125
isotig05538	chitin deacetylase 1	539	gi|391327070|ref|XP_003738030.1|PREDICTED: uncharacterized protein LOC100904302 [Metaseiulus occidentalis]	XP_003738030	0	96	1008.05	511	491
isotig05577	PREDICTED: uncharacterized protein LOC100900874	209	gi|391335571|ref|XP_003742163.1|PREDICTED: uncharacterized protein LOC100900874 [Metaseiulus occidentalis]	XP_003742163	3.94698e-77	94	239.58	129	122
isotig05578	PREDICTED: uncharacterized protein LOC100900874	209	gi|391335571|ref|XP_003742163.1|PREDICTED: uncharacterized protein LOC100900874 [Metaseiulus occidentalis]	XP_003742163	3.94698e-77	94	239.58	129	122
isotig05580	PREDICTED: uncharacterized protein LOC100900874	209	gi|391335571|ref|XP_003742163.1|PREDICTED: uncharacterized protein LOC100900874 [Metaseiulus occidentalis]	XP_003742163	3.94698e-77	94	239.58	129	122
isotig05581	PREDICTED: uncharacterized protein LOC100900874	209	gi|391335571|ref|XP_003742163.1|PREDICTED: uncharacterized protein LOC100900874 [Metaseiulus occidentalis]	XP_003742163	3.94698e-77	94	239.58	129	122
isotig05667	reverse transcriptase	193	gi|270016035|gb|EFA12483.1|hypothetical protein TcasGA2_TC001507 [Tribolium castaneum]	EFA12483	3.37308e-27	55	117.857	179	99
isotig05668	reverse transcriptase	193	gi|270016035|gb|EFA12483.1|hypothetical protein TcasGA2_TC001507 [Tribolium castaneum]	EFA12483	3.37308e-27	55	117.857	179	99
isotig05669	reverse transcriptase	193	gi|270016035|gb|EFA12483.1|hypothetical protein TcasGA2_TC001507 [Tribolium castaneum]	EFA12483	3.37308e-27	55	117.857	179	99
isotig06125	chymotrypsinogen b-like	322	gi|391332683|ref|XP_003740761.1|PREDICTED: chymotrypsin-like elastase family member 2A-like [Metaseiulus occidentalis]	XP_003740761	2.95159e-103	71	315.079	266	191
isotig06126	chymotrypsinogen b-like	322	gi|391332683|ref|XP_003740761.1|PREDICTED: chymotrypsin-like elastase family member 2A-like [Metaseiulus occidentalis]	XP_003740761	2.95159e-103	71	315.079	266	191
isotig06127	chymotrypsinogen b-like	313	gi|391332683|ref|XP_003740761.1|PREDICTED: chymotrypsin-like elastase family member 2A-like [Metaseiulus occidentalis]	XP_003740761	4.20268e-103	71	314.694	266	191
isotig06128	chymotrypsinogen b-like	313	gi|391332683|ref|XP_003740761.1|PREDICTED: chymotrypsin-like elastase family member 2A-like [Metaseiulus occidentalis]	XP_003740761	4.20268e-103	71	314.694	266	191
isotig06129	chymotrypsinogen b-like	313	gi|391332683|ref|XP_003740761.1|PREDICTED: chymotrypsin-like elastase family member 2A-like [Metaseiulus occidentalis]	XP_003740761	4.20268e-103	71	314.694	266	191
isotig06130	chymotrypsinogen b-like	261	gi|391332683|ref|XP_003740761.1|PREDICTED: chymotrypsin-like elastase family member 2A-like [Metaseiulus occidentalis]	XP_003740761	3.28726e-91	73	281.952	232	171
isotig06317	thioredoxin peroxidase	254	gi|391338215|ref|XP_003743456.1|PREDICTED: peroxiredoxin-4-like [Metaseiulus occidentalis]	XP_003743456	2.46192e-147	95	423.705	216	206
isotig06318	thioredoxin peroxidase	254	gi|391338215|ref|XP_003743456.1|PREDICTED: peroxiredoxin-4-like [Metaseiulus occidentalis]	XP_003743456	2.46192e-147	95	423.705	216	206
isotig06319	thioredoxin peroxidase	254	gi|391338215|ref|XP_003743456.1|PREDICTED: peroxiredoxin-4-like [Metaseiulus occidentalis]	XP_003743456	2.46192e-147	95	423.705	216	206
isotig06320	thioredoxin peroxidase	254	gi|391338215|ref|XP_003743456.1|PREDICTED: peroxiredoxin-4-like [Metaseiulus occidentalis]	XP_003743456	2.46192e-147	95	423.705	216	206
isotig06321	thioredoxin peroxidase	254	gi|391338215|ref|XP_003743456.1|PREDICTED: peroxiredoxin-4-like [Metaseiulus occidentalis]	XP_003743456	2.46192e-147	95	423.705	216	206
isotig06408	isoform c	1112	gi|241567005|ref|XP_002402247.1|hypothetical protein IscW_ISCW007462 [Ixodes scapularis] >gi|215500007|gb|EEC09501.1| hypothetical protein IscW_ISCW007462 [Ixodes scapularis]	XP_002402247	4.39499e-25	77	122.094	75	58
isotig06409	isoform c	1112	gi|241567005|ref|XP_002402247.1|hypothetical protein IscW_ISCW007462 [Ixodes scapularis] >gi|215500007|gb|EEC09501.1| hypothetical protein IscW_ISCW007462 [Ixodes scapularis]	XP_002402247	4.39499e-25	77	122.094	75	58
isotig06428	glycosyltransferase 25 family member-like	216	gi|391347179|ref|XP_003747842.1|PREDICTED: glycosyltransferase 25 family member-like [Metaseiulus occidentalis]	XP_003747842	7.80626e-58	58	202.216	250	146
isotig06429	glycosyltransferase 25 family member-like	216	gi|391347179|ref|XP_003747842.1|PREDICTED: glycosyltransferase 25 family member-like [Metaseiulus occidentalis]	XP_003747842	7.80626e-58	58	202.216	250	146
isotig06446	chorion peroxidase	737	gi|391326510|ref|XP_003737757.1|PREDICTED: peroxidasin homolog [Metaseiulus occidentalis]	XP_003737757	0	95	1411.36	737	705
isotig06447	chorion peroxidase	737	gi|391326510|ref|XP_003737757.1|PREDICTED: peroxidasin homolog [Metaseiulus occidentalis]	XP_003737757	0	95	1411.36	737	705
isotig06449	peroxidasin homolog	203	gi|391326510|ref|XP_003737757.1|PREDICTED: peroxidasin homolog [Metaseiulus occidentalis]	XP_003737757	5.21923e-109	93	339.347	194	182
isotig06466	conserved secreted partial	700	gi|391336294|ref|XP_003742516.1|PREDICTED: fasciclin-1-like [Metaseiulus occidentalis]	XP_003742516	3.24568e-179	62	546.969	657	408
isotig06467	conserved secreted partial	700	gi|391336294|ref|XP_003742516.1|PREDICTED: fasciclin-1-like [Metaseiulus occidentalis]	XP_003742516	3.24568e-179	62	546.969	657	408
isotig06682	lysosomal aspartic protease-like	336	gi|344312912|emb|CCC33063.1|cathepsin D-1 [Dermanyssus gallinae]	CCC33063	9.88081e-140	65	412.535	387	254
isotig06683	cathepsin d	332	gi|344312912|emb|CCC33063.1|cathepsin D-1 [Dermanyssus gallinae]	CCC33063	5.43274e-147	67	431.024	387	260
isotig06684	lysosomal aspartic protease-like	336	gi|344312912|emb|CCC33063.1|cathepsin D-1 [Dermanyssus gallinae]	CCC33063	9.88081e-140	65	412.535	387	254
isotig06685	cathepsin d	334	gi|344312912|emb|CCC33063.1|cathepsin D-1 [Dermanyssus gallinae]	CCC33063	3.11517e-147	67	431.409	387	263
isotig06701	PREDICTED: uncharacterized protein LOC100902161	674	gi|391335000|ref|XP_003741885.1|PREDICTED: uncharacterized protein LOC100902161 [Metaseiulus occidentalis]	XP_003741885	0	76	739.184	658	504
isotig06702	PREDICTED: uncharacterized protein LOC100902161	654	gi|391335000|ref|XP_003741885.1|PREDICTED: uncharacterized protein LOC100902161 [Metaseiulus occidentalis]	XP_003741885	0	76	732.25	649	495
isotig06716	PREDICTED: uncharacterized protein LOC100902257	262	gi|391331772|ref|XP_003740316.1|PREDICTED: uncharacterized protein LOC100902257 [Metaseiulus occidentalis]	XP_003740316	4.32481e-35	56	140.198	197	111
isotig06751	cue domain-containing protein 2-like	175	gi|391339552|ref|XP_003744112.1|PREDICTED: CUE domain-containing protein 2-like [Metaseiulus occidentalis]	XP_003744112	7.9491e-21	72	95.1301	90	65
isotig06752	cue domain-containing protein 2-like	175	gi|391339552|ref|XP_003744112.1|PREDICTED: CUE domain-containing protein 2-like [Metaseiulus occidentalis]	XP_003744112	7.9491e-21	72	95.1301	90	65
isotig06753	cue domain-containing protein 2-like	175	gi|391339552|ref|XP_003744112.1|PREDICTED: CUE domain-containing protein 2-like [Metaseiulus occidentalis]	XP_003744112	7.9491e-21	72	95.1301	90	65
isotig06754	cue domain-containing protein 2-like	175	gi|391339552|ref|XP_003744112.1|PREDICTED: CUE domain-containing protein 2-like [Metaseiulus occidentalis]	XP_003744112	7.9491e-21	72	95.1301	90	65
isotig06822	nascent polypeptide-associated complex subunit alpha	52	gi|156972314|gb|ABU98976.1|nascent polypeptide-associated complex alpha polypeptide NACA [Gadus morhua]	ABU98976	2.28878e-12	92	64.3142	42	39
isotig06823	nascent polypeptide-associated complex subunit alpha	52	gi|156972314|gb|ABU98976.1|nascent polypeptide-associated complex alpha polypeptide NACA [Gadus morhua]	ABU98976	2.28878e-12	92	64.3142	42	39
isotig06917	ixodegrin precursor	225	gi|391346707|ref|XP_003747610.1|PREDICTED: stromal cell-derived factor 2-like [Metaseiulus occidentalis]	XP_003747610	3.82176e-126	93	367.081	199	186
isotig06918	ixodegrin precursor	225	gi|391346707|ref|XP_003747610.1|PREDICTED: stromal cell-derived factor 2-like [Metaseiulus occidentalis]	XP_003747610	3.82176e-126	93	367.081	199	186
isotig06968	cuticle	142	gi|391329160|ref|XP_003739044.1|PREDICTED: cuticle protein 10.9-like [Metaseiulus occidentalis]	XP_003739044	2.41771e-58	88	187.963	114	101
isotig06969	cuticle	142	gi|391329160|ref|XP_003739044.1|PREDICTED: cuticle protein 10.9-like [Metaseiulus occidentalis]	XP_003739044	2.41771e-58	88	187.963	114	101
isotig06983	PREDICTED: uncharacterized protein LOC100905128	160	gi|391332725|ref|XP_003740780.1|PREDICTED: uncharacterized protein LOC100905128 [Metaseiulus occidentalis]	XP_003740780	3.05153e-29	64	114.005	114	73
isotig06984	PREDICTED: uncharacterized protein LOC100905128	160	gi|391332725|ref|XP_003740780.1|PREDICTED: uncharacterized protein LOC100905128 [Metaseiulus occidentalis]	XP_003740780	3.05153e-29	64	114.005	114	73
isotig06985	PREDICTED: uncharacterized protein LOC100905128	160	gi|391332725|ref|XP_003740780.1|PREDICTED: uncharacterized protein LOC100905128 [Metaseiulus occidentalis]	XP_003740780	3.05153e-29	64	114.005	114	73
isotig07068	PREDICTED: uncharacterized protein LOC100905831	187	gi|391341562|ref|XP_003745098.1|PREDICTED: uncharacterized protein LOC100905831 [Metaseiulus occidentalis]	XP_003745098	5.62064e-22	61	96.2857	128	79
isotig07069	PREDICTED: uncharacterized protein LOC100905831	148	gi|391341562|ref|XP_003745098.1|PREDICTED: uncharacterized protein LOC100905831 [Metaseiulus occidentalis]	XP_003745098	3.5985e-22	62	95.5153	125	78
isotig07112	PREDICTED: uncharacterized protein LOC100903760	127	gi|391344493|ref|XP_003746532.1|PREDICTED: uncharacterized protein LOC100903760 [Metaseiulus occidentalis]	XP_003746532	1.50407e-48	85	162.155	103	88
isotig07113	PREDICTED: uncharacterized protein LOC100903760	127	gi|391344493|ref|XP_003746532.1|PREDICTED: uncharacterized protein LOC100903760 [Metaseiulus occidentalis]	XP_003746532	1.50407e-48	85	162.155	103	88
isotig07114	PREDICTED: uncharacterized protein LOC100903760	127	gi|391344493|ref|XP_003746532.1|PREDICTED: uncharacterized protein LOC100903760 [Metaseiulus occidentalis]	XP_003746532	1.77912e-44	81	151.754	103	84
isotig07136	PREDICTED: uncharacterized protein LOC100902879	140	gi|391336340|ref|XP_003742539.1|PREDICTED: uncharacterized protein LOC100902879 [Metaseiulus occidentalis]	XP_003742539	2.67389e-12	52	68.5514	115	60
isotig07137	PREDICTED: uncharacterized protein LOC100902879	140	gi|391336340|ref|XP_003742539.1|PREDICTED: uncharacterized protein LOC100902879 [Metaseiulus occidentalis]	XP_003742539	3.8393e-12	52	68.1662	115	60
isotig07138	PREDICTED: uncharacterized protein LOC100902879	140	gi|391336340|ref|XP_003742539.1|PREDICTED: uncharacterized protein LOC100902879 [Metaseiulus occidentalis]	XP_003742539	1.00443e-11	51	67.0106	115	59
isotig07276	cuticle	126	gi|391336112|ref|XP_003742427.1|PREDICTED: cuticle protein 10.9-like [Metaseiulus occidentalis]	XP_003742427	9.75207e-62	83	196.052	135	113
isotig07277	cuticle	126	gi|391336112|ref|XP_003742427.1|PREDICTED: cuticle protein 10.9-like [Metaseiulus occidentalis]	XP_003742427	9.75207e-62	83	196.052	135	113
isotig07278	cuticle	126	gi|391336112|ref|XP_003742427.1|PREDICTED: cuticle protein 10.9-like [Metaseiulus occidentalis]	XP_003742427	9.75207e-62	83	196.052	135	113
isotig07291	denn domain-containing protein 5b	133	gi|391342133|ref|XP_003745377.1|PREDICTED: DENN domain-containing protein 5A [Metaseiulus occidentalis]	XP_003745377	7.52967e-62	83	214.927	140	117
isotig07292	denn domain-containing protein 5b	133	gi|391342133|ref|XP_003745377.1|PREDICTED: DENN domain-containing protein 5A [Metaseiulus occidentalis]	XP_003745377	7.52967e-62	83	214.927	140	117
isotig07397	PREDICTED: uncharacterized protein LOC100904250	194	gi|391326177|ref|XP_003737597.1|PREDICTED: uncharacterized protein LOC100904250 [Metaseiulus occidentalis]	XP_003737597	3.88592e-09	58	60.8474	98	57
isotig07398	PREDICTED: uncharacterized protein LOC100904250	194	gi|391326177|ref|XP_003737597.1|PREDICTED: uncharacterized protein LOC100904250 [Metaseiulus occidentalis]	XP_003737597	3.88592e-09	58	60.8474	98	57
isotig07399	PREDICTED: uncharacterized protein LOC100904250	194	gi|391326177|ref|XP_003737597.1|PREDICTED: uncharacterized protein LOC100904250 [Metaseiulus occidentalis]	XP_003737597	3.88592e-09	58	60.8474	98	57
isotig07400	PREDICTED: uncharacterized protein LOC100904250	194	gi|391326177|ref|XP_003737597.1|PREDICTED: uncharacterized protein LOC100904250 [Metaseiulus occidentalis]	XP_003737597	3.88592e-09	58	60.8474	98	57
isotig07401	carbohydrate kinase domain-containing	105	gi|391325452|ref|XP_003737248.1|PREDICTED: ATP-dependent (S)-NAD(P)H-hydrate dehydratase-like [Metaseiulus occidentalis]	XP_003737248	1.60713e-39	73	144.05	103	76
isotig07402	carbohydrate kinase domain-containing	105	gi|391325452|ref|XP_003737248.1|PREDICTED: ATP-dependent (S)-NAD(P)H-hydrate dehydratase-like [Metaseiulus occidentalis]	XP_003737248	1.60713e-39	73	144.05	103	76
isotig07477	frizzled homolog 4	163	gi|391331233|ref|XP_003740054.1|PREDICTED: frizzled-4-like [Metaseiulus occidentalis]	XP_003740054	2.10287e-66	85	222.631	128	110
isotig07478	frizzled homolog 4	163	gi|391331233|ref|XP_003740054.1|PREDICTED: frizzled-4-like [Metaseiulus occidentalis]	XP_003740054	2.10287e-66	85	222.631	128	110
isotig07479	class d atypical g-protein coupled receptor	122	gi|391331233|ref|XP_003740054.1|PREDICTED: frizzled-4-like [Metaseiulus occidentalis]	XP_003740054	1.35629e-48	89	172.94	93	83
isotig07480	class d atypical g-protein coupled receptor	122	gi|391331233|ref|XP_003740054.1|PREDICTED: frizzled-4-like [Metaseiulus occidentalis]	XP_003740054	1.35629e-48	89	172.94	93	83
isotig07693	PREDICTED: uncharacterized protein LOC100904146	283	gi|391344834|ref|XP_003746699.1|PREDICTED: uncharacterized protein LOC100904146 [Metaseiulus occidentalis]	XP_003746699	9.7652e-133	83	387.882	265	222
isotig07790	amblyomma 40-33 family partial	232	gi|391329787|ref|XP_003739349.1|PREDICTED: uncharacterized protein LOC100904214 [Metaseiulus occidentalis]	XP_003739349	5.40244e-44	63	157.147	187	118
isotig07791	amblyomma 40-33 family partial	232	gi|391329787|ref|XP_003739349.1|PREDICTED: uncharacterized protein LOC100904214 [Metaseiulus occidentalis]	XP_003739349	5.66873e-45	63	159.844	187	118
isotig07873	cathepsin l	254	gi|391343119|ref|XP_003745860.1|PREDICTED: cathepsin L-like [Metaseiulus occidentalis]	XP_003745860	1.47066e-105	74	322.013	247	185
isotig07874	cathepsin l	254	gi|391343119|ref|XP_003745860.1|PREDICTED: cathepsin L-like [Metaseiulus occidentalis]	XP_003745860	1.47066e-105	74	322.013	247	185
isotig07875	cathepsin l-like	79	gi|391343119|ref|XP_003745860.1|PREDICTED: cathepsin L-like [Metaseiulus occidentalis]	XP_003745860	1.62315e-10	68	64.3142	60	41
isotig07876	cathepsin l-like	79	gi|391343119|ref|XP_003745860.1|PREDICTED: cathepsin L-like [Metaseiulus occidentalis]	XP_003745860	1.62315e-10	68	64.3142	60	41
isotig07906	secreted salivary gland	102	gi|391325595|ref|XP_003737317.1|PREDICTED: uncharacterized protein LOC100903770 [Metaseiulus occidentalis]	XP_003737317	4.81158e-27	70	108.612	101	71
isotig07908	secreted salivary gland	102	gi|391325595|ref|XP_003737317.1|PREDICTED: uncharacterized protein LOC100903770 [Metaseiulus occidentalis]	XP_003737317	4.81158e-27	70	108.612	101	71
isotig07909	PREDICTED: uncharacterized protein LOC100903770	63	gi|391325595|ref|XP_003737317.1|PREDICTED: uncharacterized protein LOC100903770 [Metaseiulus occidentalis]	XP_003737317	5.41084e-14	74	71.633	58	43
isotig08054	PREDICTED: uncharacterized protein LOC100904779	173	gi|391348216|ref|XP_003748345.1|PREDICTED: uncharacterized protein LOC100904779 [Metaseiulus occidentalis]	XP_003748345	3.22056e-45	64	157.147	176	113
isotig08055	PREDICTED: uncharacterized protein LOC100904779	173	gi|391348216|ref|XP_003748345.1|PREDICTED: uncharacterized protein LOC100904779 [Metaseiulus occidentalis]	XP_003748345	3.22056e-45	64	157.147	176	113
isotig08070	hypothetical protein TRIADDRAFT_57288	128	gi|196007560|ref|XP_002113646.1|hypothetical protein TRIADDRAFT_57288 [Trichoplax adhaerens] >gi|190584050|gb|EDV24120.1| hypothetical protein TRIADDRAFT_57288 [Trichoplax adhaerens]	XP_002113646	8.72014e-07	54	54.6842	93	51
isotig08223	brain chitinase and chia	424	gi|391346293|ref|XP_003747412.1|PREDICTED: acidic mammalian chitinase-like [Metaseiulus occidentalis]	XP_003747412	1.57918e-78	53	262.692	378	203
isotig08224	brain chitinase and chia	424	gi|391346293|ref|XP_003747412.1|PREDICTED: acidic mammalian chitinase-like [Metaseiulus occidentalis]	XP_003747412	1.33321e-78	53	262.692	378	203
isotig08295	protein takeout	241	gi|391327543|ref|XP_003738257.1|PREDICTED: uncharacterized protein LOC100905459 [Metaseiulus occidentalis]	XP_003738257	3.40536e-56	69	190.274	212	148
isotig08296	protein takeout	241	gi|391327543|ref|XP_003738257.1|PREDICTED: uncharacterized protein LOC100905459 [Metaseiulus occidentalis]	XP_003738257	3.40536e-56	69	190.274	212	148
isotig08297	protein takeout	241	gi|391327543|ref|XP_003738257.1|PREDICTED: uncharacterized protein LOC100905459 [Metaseiulus occidentalis]	XP_003738257	3.40536e-56	69	190.274	212	148
isotig08403	cathepsin l-like	337	gi|391338950|ref|XP_003743816.1|PREDICTED: cathepsin L-like [Metaseiulus occidentalis]	XP_003743816	4.53796e-147	72	429.483	337	246
isotig08404	cathepsin l	122	gi|391338950|ref|XP_003743816.1|PREDICTED: cathepsin L-like [Metaseiulus occidentalis]	XP_003743816	2.183e-36	67	136.346	122	82
isotig08436	cathepsin l	299	gi|391346471|ref|XP_003747496.1|PREDICTED: cathepsin L-like [Metaseiulus occidentalis]	XP_003747496	3.35275e-89	67	280.026	300	203
isotig08437	cathepsin l	335	gi|391346471|ref|XP_003747496.1|PREDICTED: cathepsin L-like [Metaseiulus occidentalis]	XP_003747496	1.46033e-109	70	333.569	335	235
isotig08438	cathepsin l-like	126	gi|391346471|ref|XP_003747496.1|PREDICTED: cathepsin L-like [Metaseiulus occidentalis]	XP_003747496	1.07832e-28	69	115.931	124	86
isotig08502	cytochrome c oxidase subunit 6b1-like	81	gi|260908286|gb|ACX53864.1|cytochrome c oxidase subunit VIb isoform 1 [Rhipicephalus sanguineus]	ACX53864	1.09616e-31	84	115.546	71	60
isotig08503	cytochrome c oxidase subunit vib isoform 1	81	gi|260908286|gb|ACX53864.1|cytochrome c oxidase subunit VIb isoform 1 [Rhipicephalus sanguineus]	ACX53864	9.94369e-32	84	115.546	71	60
isotig08537	excitatory amino acid	426	gi|391325355|ref|XP_003737204.1|PREDICTED: glutamate receptor, ionotropic kainate 2-like [Metaseiulus occidentalis]	XP_003737204	0	95	784.252	407	390
isotig08538	excitatory amino acid	84	gi|391325355|ref|XP_003737204.1|PREDICTED: glutamate receptor, ionotropic kainate 2-like [Metaseiulus occidentalis]	XP_003737204	8.11348e-32	96	126.331	63	61
isotig08737	cathepsin l-like	62	gi|391338870|ref|XP_003743778.1|PREDICTED: cathepsin L-like isoform 1 [Metaseiulus occidentalis] >gi|391338872|ref|XP_003743779.1| PREDICTED: cathepsin L-like isoform 2 [Metaseiulus occidentalis] >gi|391338874|ref|XP_003743780.1| PREDICTED: cathepsin L-like isoform 3 [Metaseiulus occidentalis]	XP_003743778	1.3321e-11	82	65.855	45	37
isotig08738	cathepsin l-like	62	gi|391338870|ref|XP_003743778.1|PREDICTED: cathepsin L-like isoform 1 [Metaseiulus occidentalis] >gi|391338872|ref|XP_003743779.1| PREDICTED: cathepsin L-like isoform 2 [Metaseiulus occidentalis] >gi|391338874|ref|XP_003743780.1| PREDICTED: cathepsin L-like isoform 3 [Metaseiulus occidentalis]	XP_003743778	1.3321e-11	82	65.855	45	37
isotig08739	cathepsin l-like	62	gi|391338870|ref|XP_003743778.1|PREDICTED: cathepsin L-like isoform 1 [Metaseiulus occidentalis] >gi|391338872|ref|XP_003743779.1| PREDICTED: cathepsin L-like isoform 2 [Metaseiulus occidentalis] >gi|391338874|ref|XP_003743780.1| PREDICTED: cathepsin L-like isoform 3 [Metaseiulus occidentalis]	XP_003743778	1.3321e-11	82	65.855	45	37
isotig08750	cuticle	76	gi|391325160|ref|XP_003737107.1|PREDICTED: homeobox protein Hox-C10-like [Metaseiulus occidentalis]	XP_003737107	4.40062e-26	98	106.686	51	50
isotig08806	cytochrome p450 2j2-like	487	gi|391338982|ref|XP_003743832.1|PREDICTED: cytochrome P450 2J6-like [Metaseiulus occidentalis]	XP_003743832	0	91	861.677	487	446
isotig08807	cytochrome p450 2j2-like	487	gi|391338982|ref|XP_003743832.1|PREDICTED: cytochrome P450 2J6-like [Metaseiulus occidentalis]	XP_003743832	0	91	861.677	487	446
isotig08808	isoflavone 2 -hydroxylase	88	gi|391338982|ref|XP_003743832.1|PREDICTED: cytochrome P450 2J6-like [Metaseiulus occidentalis]	XP_003743832	1.47841e-46	92	164.851	88	81
isotig08809	isoflavone 2 -hydroxylase	88	gi|391338982|ref|XP_003743832.1|PREDICTED: cytochrome P450 2J6-like [Metaseiulus occidentalis]	XP_003743832	1.47841e-46	92	164.851	88	81
isotig08840	inverted formin-2	178	gi|391327575|ref|XP_003738273.1|PREDICTED: inverted formin-2-like [Metaseiulus occidentalis]	XP_003738273	2.52167e-35	64	135.191	173	111
isotig08854	thioredoxin domain-containing protein 5-like	385	gi|391336352|ref|XP_003742545.1|PREDICTED: thioredoxin domain-containing protein 5-like [Metaseiulus occidentalis]	XP_003742545	4.55836e-170	81	491.115	352	287
isotig08855	thioredoxin domain-containing protein 5-like	385	gi|391336352|ref|XP_003742545.1|PREDICTED: thioredoxin domain-containing protein 5-like [Metaseiulus occidentalis]	XP_003742545	4.55836e-170	81	491.115	352	287
isotig08856	thioredoxin domain-containing protein 5-like	385	gi|391336352|ref|XP_003742545.1|PREDICTED: thioredoxin domain-containing protein 5-like [Metaseiulus occidentalis]	XP_003742545	4.55836e-170	81	491.115	352	287
isotig08857	thioredoxin domain-containing protein 5-like	385	gi|391336352|ref|XP_003742545.1|PREDICTED: thioredoxin domain-containing protein 5-like [Metaseiulus occidentalis]	XP_003742545	4.55836e-170	81	491.115	352	287
isotig08970	loxtox partial	284	gi|391334832|ref|XP_003741804.1|PREDICTED: sphingomyelin phosphodiesterase D SpaSicTox-betaIF1-like [Metaseiulus occidentalis]	XP_003741804	1.61698e-76	65	244.202	251	165
isotig08971	loxtox partial	284	gi|391334832|ref|XP_003741804.1|PREDICTED: sphingomyelin phosphodiesterase D SpaSicTox-betaIF1-like [Metaseiulus occidentalis]	XP_003741804	1.03815e-76	65	244.973	251	165
isotig09090	dna-directed rna polymerase i subunit rpa12	143	gi|391332671|ref|XP_003740755.1|PREDICTED: DNA-directed RNA polymerase I subunit RPA12-like [Metaseiulus occidentalis]	XP_003740755	6.38778e-58	85	186.808	116	99
isotig09091	dna-directed rna polymerase i subunit rpa12	143	gi|391332671|ref|XP_003740755.1|PREDICTED: DNA-directed RNA polymerase I subunit RPA12-like [Metaseiulus occidentalis]	XP_003740755	6.38778e-58	85	186.808	116	99
isotig09092	dna-directed rna polymerase i subunit rpa12	143	gi|391332671|ref|XP_003740755.1|PREDICTED: DNA-directed RNA polymerase I subunit RPA12-like [Metaseiulus occidentalis]	XP_003740755	6.38778e-58	85	186.808	116	99
isotig09093	dna-directed rna polymerase i subunit rpa12	143	gi|391332671|ref|XP_003740755.1|PREDICTED: DNA-directed RNA polymerase I subunit RPA12-like [Metaseiulus occidentalis]	XP_003740755	6.38778e-58	85	186.808	116	99
isotig09098	PREDICTED: uncharacterized protein LOC100904417	290	gi|391337819|ref|XP_003743262.1|PREDICTED: uncharacterized protein LOC100904417 [Metaseiulus occidentalis]	XP_003743262	5.30315e-11	71	70.4774	63	45
isotig09099	PREDICTED: uncharacterized protein LOC100904417	290	gi|391337819|ref|XP_003743262.1|PREDICTED: uncharacterized protein LOC100904417 [Metaseiulus occidentalis]	XP_003743262	5.00646e-11	71	70.8626	63	45
isotig09100	PREDICTED: uncharacterized protein LOC100904417	210	gi|391337819|ref|XP_003743262.1|PREDICTED: uncharacterized protein LOC100904417 [Metaseiulus occidentalis]	XP_003743262	1.1172e-11	71	70.8626	60	43
isotig09101	PREDICTED: uncharacterized protein LOC100904417	210	gi|391337819|ref|XP_003743262.1|PREDICTED: uncharacterized protein LOC100904417 [Metaseiulus occidentalis]	XP_003743262	1.07489e-11	71	70.8626	60	43
isotig09262	cholinesterase-like	555	gi|391340172|ref|XP_003744419.1|PREDICTED: liver carboxylesterase 1-like [Metaseiulus occidentalis]	XP_003744419	2.01047e-119	58	374.4	536	315
isotig09263	cholinesterase-like	555	gi|391340172|ref|XP_003744419.1|PREDICTED: liver carboxylesterase 1-like [Metaseiulus occidentalis]	XP_003744419	9.19107e-120	58	375.17	536	315
isotig09264	cholinesterase-like	520	gi|391340051|ref|XP_003744359.1|PREDICTED: cholinesterase-like [Metaseiulus occidentalis]	XP_003744359	4.10158e-115	57	362.073	522	300
isotig09334	legumain-like protease precursor	422	gi|391344452|ref|XP_003746513.1|PREDICTED: legumain-like [Metaseiulus occidentalis]	XP_003746513	2.01607e-142	67	424.476	405	273
isotig09335	legumain-like protease precursor	443	gi|391344452|ref|XP_003746513.1|PREDICTED: legumain-like [Metaseiulus occidentalis]	XP_003746513	1.26711e-161	71	474.552	413	295
isotig09336	legumain	336	gi|391344452|ref|XP_003746513.1|PREDICTED: legumain-like [Metaseiulus occidentalis]	XP_003746513	5.6171e-132	76	394.43	306	233
isotig09421	legumain	449	gi|391344452|ref|XP_003746513.1|PREDICTED: legumain-like [Metaseiulus occidentalis]	XP_003746513	1.03011e-170	73	497.664	413	303
isotig09422	legumain	417	gi|391344452|ref|XP_003746513.1|PREDICTED: legumain-like [Metaseiulus occidentalis]	XP_003746513	3.4029e-140	66	418.698	409	272
isotig09456	mesoderm development candidate 2	189	gi|391336539|ref|XP_003742637.1|PREDICTED: LDLR chaperone boca-like [Metaseiulus occidentalis]	XP_003742637	4.74853e-87	91	268.085	162	148
isotig09457	mesoderm development candidate 2	189	gi|391336539|ref|XP_003742637.1|PREDICTED: LDLR chaperone boca-like [Metaseiulus occidentalis]	XP_003742637	4.74853e-87	91	268.085	162	148
isotig09465	cathepsin l precursor	331	gi|391346471|ref|XP_003747496.1|PREDICTED: cathepsin L-like [Metaseiulus occidentalis]	XP_003747496	3.18162e-136	76	401.364	334	256
isotig09466	cathepsin l precursor	331	gi|391346471|ref|XP_003747496.1|PREDICTED: cathepsin L-like [Metaseiulus occidentalis]	XP_003747496	9.50233e-135	75	397.897	334	253
isotig09468	dcn1-like protein 1-like	194	gi|391336281|ref|XP_003742510.1|PREDICTED: LOW QUALITY PROTEIN: DCN1-like protein 2-like [Metaseiulus occidentalis]	XP_003742510	9.40818e-82	89	254.218	148	132
isotig09469	dcn1-like protein 1-like	194	gi|391336281|ref|XP_003742510.1|PREDICTED: LOW QUALITY PROTEIN: DCN1-like protein 2-like [Metaseiulus occidentalis]	XP_003742510	9.40818e-82	89	254.218	148	132
isotig09525	ovochymase-2	208	gi|391338740|ref|XP_003743713.1|PREDICTED: plasma kallikrein-like [Metaseiulus occidentalis]	XP_003743713	1.68099e-36	59	137.502	174	103
isotig09526	ovochymase-2	208	gi|391338740|ref|XP_003743713.1|PREDICTED: plasma kallikrein-like [Metaseiulus occidentalis]	XP_003743713	1.68099e-36	59	137.502	174	103
isotig09527	chymotrypsin-like elastase family member 2a-like	278	gi|391339141|ref|XP_003743911.1|PREDICTED: transmembrane protease serine 3-like [Metaseiulus occidentalis]	XP_003743911	2.20798e-57	61	196.052	254	155
isotig09577	PREDICTED: uncharacterized protein LOC100908929	201	gi|391338846|ref|XP_003743766.1|PREDICTED: uncharacterized protein LOC100908929 [Metaseiulus occidentalis]	XP_003743766	2.03053e-57	67	189.889	190	128
isotig09578	PREDICTED: uncharacterized protein LOC100908929	201	gi|391338846|ref|XP_003743766.1|PREDICTED: uncharacterized protein LOC100908929 [Metaseiulus occidentalis]	XP_003743766	2.03053e-57	67	189.889	190	128
isotig09579	PREDICTED: uncharacterized protein LOC100908929	201	gi|391338846|ref|XP_003743766.1|PREDICTED: uncharacterized protein LOC100908929 [Metaseiulus occidentalis]	XP_003743766	2.03053e-57	67	189.889	190	128
isotig09614	ganglioside-induced differentiation-associated protein 1-like	309	gi|391342926|ref|XP_003745766.1|PREDICTED: ganglioside-induced differentiation-associated protein 1-like [Metaseiulus occidentalis]	XP_003745766	4.17722e-117	78	349.747	272	214
isotig09615	ganglioside-induced differentiation-associated protein 2	185	gi|391342926|ref|XP_003745766.1|PREDICTED: ganglioside-induced differentiation-associated protein 1-like [Metaseiulus occidentalis]	XP_003745766	7.45323e-71	86	226.483	144	124
isotig09624	ns1 binding protein	284	gi|391327785|ref|XP_003738376.1|PREDICTED: influenza virus NS1A-binding protein homolog A-like [Metaseiulus occidentalis]	XP_003738376	1.45478e-82	73	273.478	201	148
isotig09625	ns1 binding protein	250	gi|391327785|ref|XP_003738376.1|PREDICTED: influenza virus NS1A-binding protein homolog A-like [Metaseiulus occidentalis]	XP_003738376	6.34662e-83	73	273.092	201	148
isotig09626	influenza virus ns1a-binding protein	206	gi|391327785|ref|XP_003738376.1|PREDICTED: influenza virus NS1A-binding protein homolog A-like [Metaseiulus occidentalis]	XP_003738376	2.75076e-86	75	280.026	193	146
isotig09770	PREDICTED: uncharacterized protein LOC100900008	179	gi|391326593|ref|XP_003737797.1|PREDICTED: uncharacterized protein LOC100900008 [Metaseiulus occidentalis]	XP_003737797	5.01647e-12	47	69.3218	155	73
isotig09771	PREDICTED: uncharacterized protein LOC100900008	179	gi|391326593|ref|XP_003737797.1|PREDICTED: uncharacterized protein LOC100900008 [Metaseiulus occidentalis]	XP_003737797	5.01647e-12	47	69.3218	155	73
isotig09855	calsyntenin-1-like	540	gi|391329205|ref|XP_003739066.1|PREDICTED: calsyntenin-1-like [Metaseiulus occidentalis]	XP_003739066	0	87	841.262	538	473
isotig09856	calsyntenin-1-like	540	gi|391329205|ref|XP_003739066.1|PREDICTED: calsyntenin-1-like [Metaseiulus occidentalis]	XP_003739066	0	87	841.262	538	473
isotig09946	upf0462 protein c4orf33 homolog	156	gi|391341724|ref|XP_003745177.1|PREDICTED: UPF0462 protein C4orf33 homolog [Metaseiulus occidentalis]	XP_003745177	7.93812e-11	51	65.855	107	55
isotig09947	upf0462 protein c4orf33 homolog	155	gi|391341724|ref|XP_003745177.1|PREDICTED: UPF0462 protein C4orf33 homolog [Metaseiulus occidentalis]	XP_003745177	8.24878e-11	51	65.855	107	55
isotig10022	probable serine carboxypeptidase cpvl-like	447	gi|391348193|ref|XP_003748334.1|PREDICTED: probable serine carboxypeptidase CPVL-like isoform 2 [Metaseiulus occidentalis]	XP_003748334	0	72	528.865	454	327
isotig10023	probable serine carboxypeptidase cpvl-like	447	gi|391348193|ref|XP_003748334.1|PREDICTED: probable serine carboxypeptidase CPVL-like isoform 2 [Metaseiulus occidentalis]	XP_003748334	0	72	528.865	454	327
isotig10024	lipase 3-like	475	gi|391348904|ref|XP_003748680.1|PREDICTED: lipase member K-like [Metaseiulus occidentalis]	XP_003748680	2.48697e-107	61	338.191	441	272
isotig10025	lipase 3-like	475	gi|391348904|ref|XP_003748680.1|PREDICTED: lipase member K-like [Metaseiulus occidentalis]	XP_003748680	2.48697e-107	61	338.191	441	272
isotig10026	predicted protein	106	gi|156383562|ref|XP_001632902.1|predicted protein [Nematostella vectensis] >gi|156219965|gb|EDO40839.1| predicted protein [Nematostella vectensis]	XP_001632902	3.29952e-08	48	59.3066	84	41
isotig10027	predicted protein	106	gi|156383562|ref|XP_001632902.1|predicted protein [Nematostella vectensis] >gi|156219965|gb|EDO40839.1| predicted protein [Nematostella vectensis]	XP_001632902	3.29952e-08	48	59.3066	84	41
isotig10108	protein gba- isoform d	555	gi|391336523|ref|XP_003742629.1|PREDICTED: uncharacterized protein LOC100904803 [Metaseiulus occidentalis]	XP_003742629	0	77	687.182	492	379
isotig10109	protein gba- isoform d	551	gi|391336523|ref|XP_003742629.1|PREDICTED: uncharacterized protein LOC100904803 [Metaseiulus occidentalis]	XP_003742629	0	78	694.886	488	382
isotig10223	plasma alpha-l-fucosidase	397	gi|391346731|ref|XP_003747622.1|PREDICTED: putative alpha-L-fucosidase-like [Metaseiulus occidentalis]	XP_003747622	0	85	569.696	356	305
isotig10224	plasma alpha-l-fucosidase	355	gi|391346731|ref|XP_003747622.1|PREDICTED: putative alpha-L-fucosidase-like [Metaseiulus occidentalis]	XP_003747622	6.97928e-157	73	459.914	356	260
isotig10267	isoform b	202	gi|391343107|ref|XP_003745854.1|PREDICTED: cuticlin-1-like [Metaseiulus occidentalis]	XP_003745854	6.09679e-95	88	293.123	177	157
isotig10268	PREDICTED: cuticlin-1-like	99	gi|391343107|ref|XP_003745854.1|PREDICTED: cuticlin-1-like [Metaseiulus occidentalis]	XP_003745854	1.73374e-28	90	114.775	73	66
isotig10396	peptidyl-prolyl cis-trans isomerase	214	gi|391338618|ref|XP_003743655.1|PREDICTED: peptidyl-prolyl cis-trans isomerase B-like [Metaseiulus occidentalis]	XP_003743655	4.08545e-94	79	284.648	208	166
isotig10397	peptidyl-prolyl cis-trans isomerase	214	gi|391338618|ref|XP_003743655.1|PREDICTED: peptidyl-prolyl cis-trans isomerase B-like [Metaseiulus occidentalis]	XP_003743655	4.08545e-94	79	284.648	208	166
isotig10453	cathepsin l-like	322	gi|391328505|ref|XP_003738729.1|PREDICTED: cathepsin L-like [Metaseiulus occidentalis]	XP_003738729	1.23634e-149	75	434.876	323	245
isotig10454	cathepsin l-like	322	gi|391328505|ref|XP_003738729.1|PREDICTED: cathepsin L-like [Metaseiulus occidentalis]	XP_003738729	6.71308e-150	76	435.647	323	246
isotig10502	ionotropic glutamate	165	gi|391341742|ref|XP_003745186.1|PREDICTED: uncharacterized protein LOC100907241 [Metaseiulus occidentalis]	XP_003745186	2.2866e-23	91	98.9821	58	53
isotig10503	ionotropic glutamate	165	gi|391341742|ref|XP_003745186.1|PREDICTED: uncharacterized protein LOC100907241 [Metaseiulus occidentalis]	XP_003745186	2.2866e-23	91	98.9821	58	53
isotig10512	cuticle	267	gi|391325366|ref|XP_003737208.1|PREDICTED: uncharacterized protein LOC100898006 [Metaseiulus occidentalis]	XP_003737208	5.46562e-29	54	119.398	227	124
isotig10513	cuticle	267	gi|391325366|ref|XP_003737208.1|PREDICTED: uncharacterized protein LOC100898006 [Metaseiulus occidentalis]	XP_003737208	1.37247e-29	53	120.939	229	123
isotig10537	regulation of nuclear pre-mrna domain-containing protein 1b	85	gi|391333312|ref|XP_003741062.1|PREDICTED: regulation of nuclear pre-mRNA domain-containing protein 1A-like [Metaseiulus occidentalis]	XP_003741062	4.52543e-41	92	147.517	84	78
isotig10538	regulation of nuclear pre-mrna domain-containing protein 1b	85	gi|391333312|ref|XP_003741062.1|PREDICTED: regulation of nuclear pre-mRNA domain-containing protein 1A-like [Metaseiulus occidentalis]	XP_003741062	4.52543e-41	92	147.517	84	78
isotig10578	elastase 2 like	294	gi|391339141|ref|XP_003743911.1|PREDICTED: transmembrane protease serine 3-like [Metaseiulus occidentalis]	XP_003743911	1.69992e-74	60	240.736	274	165
isotig10579	elastase 2 like	196	gi|391339141|ref|XP_003743911.1|PREDICTED: transmembrane protease serine 3-like [Metaseiulus occidentalis]	XP_003743911	4.32894e-29	53	119.013	165	89
isotig10637	PREDICTED: uncharacterized protein LOC100901559	176	gi|391344465|ref|XP_003746519.1|PREDICTED: uncharacterized protein LOC100901559 [Metaseiulus occidentalis]	XP_003746519	1.64758e-21	72	95.1301	80	58
isotig10638	PREDICTED: uncharacterized protein LOC100901559	176	gi|391344465|ref|XP_003746519.1|PREDICTED: uncharacterized protein LOC100901559 [Metaseiulus occidentalis]	XP_003746519	1.64758e-21	72	95.1301	80	58
isotig10642	spectrin alpha	256	gi|170584470|ref|XP_001897022.1|Spectrin alpha chain [Brugia malayi] >gi|158595557|gb|EDP34100.1| Spectrin alpha chain, putative [Brugia malayi]	XP_001897022	2.33309e-21	47	103.219	221	105
isotig10697	PREDICTED: uncharacterized protein LOC100897653	149	gi|391347801|ref|XP_003748142.1|PREDICTED: uncharacterized protein LOC100897653 [Metaseiulus occidentalis]	XP_003748142	1.80655e-39	71	142.895	144	103
isotig10728	cytotoxin-like protein	190	gi|391329787|ref|XP_003739349.1|PREDICTED: uncharacterized protein LOC100904214 [Metaseiulus occidentalis]	XP_003739349	1.02846e-31	61	123.635	158	97
isotig10729	cytotoxin-like protein	190	gi|391329787|ref|XP_003739349.1|PREDICTED: uncharacterized protein LOC100904214 [Metaseiulus occidentalis]	XP_003739349	8.96509e-32	61	124.02	158	97
isotig10753	phosphatidylethanolamine-binding protein	212	gi|391328190|ref|XP_003738573.1|PREDICTED: phosphatidylethanolamine-binding protein homolog F40A3.3-like [Metaseiulus occidentalis]	XP_003738573	1.58285e-70	77	224.557	184	142
isotig10754	phosphatidylethanolamine-binding protein	212	gi|391328190|ref|XP_003738573.1|PREDICTED: phosphatidylethanolamine-binding protein homolog F40A3.3-like [Metaseiulus occidentalis]	XP_003738573	2.12113e-70	77	224.172	184	143
isotig10783	heat shock protein 67b2-like	110	gi|195400090|ref|XP_002058651.1|GJ14195 [Drosophila virilis] >gi|194142211|gb|EDW58619.1| GJ14195 [Drosophila virilis]	XP_002058651	7.05994e-23	67	96.6709	104	70
isotig10784	heat shock protein 67b2-like	168	gi|195400090|ref|XP_002058651.1|GJ14195 [Drosophila virilis] >gi|194142211|gb|EDW58619.1| GJ14195 [Drosophila virilis]	XP_002058651	5.91257e-22	66	96.2857	105	70
isotig10795	cuticle	171	gi|391344782|ref|XP_003746674.1|PREDICTED: cuticle protein 10.9-like [Metaseiulus occidentalis]	XP_003746674	3.4738e-60	69	194.897	164	114
isotig10796	cuticle	171	gi|391344782|ref|XP_003746674.1|PREDICTED: cuticle protein 10.9-like [Metaseiulus occidentalis]	XP_003746674	3.4738e-60	69	194.897	164	114
isotig10802	tick male-specific salivary serine protease	196	gi|427790443|gb|JAA60673.1|Putative tick male-specific salivary serine protease [Rhipicephalus pulchellus]	JAA60673	1.79452e-08	51	59.6918	135	70
isotig10941	hypothetical protein	142	gi|346466195|gb|AEO32942.1|hypothetical protein [Amblyomma maculatum]	AEO32942	2.51522e-09	56	60.4622	76	43
isotig11090	chymotrypsin b-like	283	gi|427790139|gb|JAA60521.1|Putative tick serine protease [Rhipicephalus pulchellus]	JAA60521	3.10646e-26	46	113.62	287	133
isotig11091	chymotrypsin b-like	283	gi|427790139|gb|JAA60521.1|Putative tick serine protease [Rhipicephalus pulchellus]	JAA60521	3.10646e-26	46	113.62	287	133
isotig11105	secreted salivary gland	234	gi|391340346|ref|XP_003744503.1|PREDICTED: uncharacterized protein LOC100899845 [Metaseiulus occidentalis]	XP_003744503	1.3243e-68	69	221.861	212	148
isotig11106	secreted salivary gland	234	gi|391340346|ref|XP_003744503.1|PREDICTED: uncharacterized protein LOC100899845 [Metaseiulus occidentalis]	XP_003744503	1.3243e-68	69	221.861	212	148
isotig11107	secreted salivary gland	226	gi|391340346|ref|XP_003744503.1|PREDICTED: uncharacterized protein LOC100899845 [Metaseiulus occidentalis]	XP_003744503	9.98936e-69	70	221.861	212	149
isotig11117	salivary protein antigen p23	215	gi|391329787|ref|XP_003739349.1|PREDICTED: uncharacterized protein LOC100904214 [Metaseiulus occidentalis]	XP_003739349	6.22891e-56	69	187.578	189	131
isotig11118	salivary protein antigen p23	215	gi|391329787|ref|XP_003739349.1|PREDICTED: uncharacterized protein LOC100904214 [Metaseiulus occidentalis]	XP_003739349	6.22891e-56	69	187.578	189	131
isotig11138	PREDICTED: uncharacterized protein LOC100904070	163	gi|391329351|ref|XP_003739138.1|PREDICTED: uncharacterized protein LOC100904070 [Metaseiulus occidentalis]	XP_003739138	7.45475e-07	45	53.5286	131	60
isotig11139	PREDICTED: uncharacterized protein LOC100904070	163	gi|391329351|ref|XP_003739138.1|PREDICTED: uncharacterized protein LOC100904070 [Metaseiulus occidentalis]	XP_003739138	7.45475e-07	45	53.5286	131	60
isotig11150	PREDICTED: uncharacterized protein LOC100903970	171	gi|391330410|ref|XP_003739653.1|PREDICTED: uncharacterized protein LOC100903970 [Metaseiulus occidentalis]	XP_003739653	1.1406e-17	90	83.5741	52	47
isotig11151	PREDICTED: uncharacterized protein LOC100903970	171	gi|391330410|ref|XP_003739653.1|PREDICTED: uncharacterized protein LOC100903970 [Metaseiulus occidentalis]	XP_003739653	1.1406e-17	90	83.5741	52	47
isotig11159	serine proteinase inhibitor	146	gi|302841653|ref|XP_002952371.1|hypothetical protein VOLCADRAFT_93060 [Volvox carteri f. nagariensis] >gi|300262307|gb|EFJ46514.1| hypothetical protein VOLCADRAFT_93060 [Volvox carteri f. nagariensis]	XP_002952371	1.67578e-09	43	64.3142	139	61
isotig11160	serine proteinase inhibitor	146	gi|302841653|ref|XP_002952371.1|hypothetical protein VOLCADRAFT_93060 [Volvox carteri f. nagariensis] >gi|300262307|gb|EFJ46514.1| hypothetical protein VOLCADRAFT_93060 [Volvox carteri f. nagariensis]	XP_002952371	1.67578e-09	43	64.3142	139	61
isotig11161	serine proteinase inhibitor	129	gi|302841653|ref|XP_002952371.1|hypothetical protein VOLCADRAFT_93060 [Volvox carteri f. nagariensis] >gi|300262307|gb|EFJ46514.1| hypothetical protein VOLCADRAFT_93060 [Volvox carteri f. nagariensis]	XP_002952371	8.70697e-09	47	62.003	102	48
isotig11203	letm1 and ef-hand domain-containing protein anon- mitochondrial-like	540	gi|391338296|ref|XP_003743495.1|PREDICTED: LETM1 and EF-hand domain-containing protein anon-60Da, mitochondrial-like [Metaseiulus occidentalis]	XP_003743495	0	87	646.736	509	445
isotig11204	letm1 and ef-hand domain-containing protein anon- mitochondrial-like	540	gi|391338296|ref|XP_003743495.1|PREDICTED: LETM1 and EF-hand domain-containing protein anon-60Da, mitochondrial-like [Metaseiulus occidentalis]	XP_003743495	0	87	646.736	509	445
isotig11213	vitellogenin 2	1846	gi|391335040|ref|XP_003741905.1|PREDICTED: uncharacterized protein LOC100905039 [Metaseiulus occidentalis]	XP_003741905	0	76	2207.95	1836	1412
isotig11218	PREDICTED: uncharacterized protein LOC100898294	649	gi|391325370|ref|XP_003737210.1|PREDICTED: uncharacterized protein LOC100898294 [Metaseiulus occidentalis]	XP_003737210	6.89158e-122	64	395.586	625	406
isotig11221	ixodegrin precursor	644	gi|391335134|ref|XP_003741952.1|PREDICTED: uncharacterized protein LOC100899831 [Metaseiulus occidentalis]	XP_003741952	0	90	1095.88	609	552
isotig11222	ixodegrin precursor	623	gi|391335134|ref|XP_003741952.1|PREDICTED: uncharacterized protein LOC100899831 [Metaseiulus occidentalis]	XP_003741952	0	90	1096.26	609	552
isotig11242	isoform a	222	gi|391340982|ref|XP_003744812.1|PREDICTED: uncharacterized protein LOC100899565 [Metaseiulus occidentalis]	XP_003744812	4.69736e-44	92	165.236	93	86
isotig11309	iron zinc purple acid phosphatase-like	442	gi|391331713|ref|XP_003740287.1|PREDICTED: iron/zinc purple acid phosphatase-like protein-like [Metaseiulus occidentalis]	XP_003740287	0	74	567.77	430	322
isotig11310	iron zinc purple acid phosphatase-like	340	gi|391331713|ref|XP_003740287.1|PREDICTED: iron/zinc purple acid phosphatase-like protein-like [Metaseiulus occidentalis]	XP_003740287	2.26488e-146	75	432.565	328	248
isotig11331	proclotting enzyme	532	gi|391337476|ref|XP_003743093.1|PREDICTED: trypsin-7-like [Metaseiulus occidentalis]	XP_003743093	3.3402e-114	87	348.591	222	195
isotig11332	secreted salivary gland	322	gi|391337590|ref|XP_003743150.1|PREDICTED: uncharacterized protein LOC100898412 [Metaseiulus occidentalis]	XP_003743150	4.13165e-63	68	216.083	202	138
isotig11343	transferrin partial	608	gi|391337874|ref|XP_003743289.1|PREDICTED: uncharacterized protein LOC100908456 [Metaseiulus occidentalis]	XP_003743289	0	85	932.554	581	497
isotig11344	transferrin partial	608	gi|391337874|ref|XP_003743289.1|PREDICTED: uncharacterized protein LOC100908456 [Metaseiulus occidentalis]	XP_003743289	0	85	932.554	581	497
isotig11365	ww domain containing oxidoreductase	150	gi|391340214|ref|XP_003744439.1|PREDICTED: WW domain-containing oxidoreductase-like [Metaseiulus occidentalis]	XP_003744439	3.67528e-53	78	182.956	135	106
isotig11366	ww domain containing oxidoreductase	150	gi|391340214|ref|XP_003744439.1|PREDICTED: WW domain-containing oxidoreductase-like [Metaseiulus occidentalis]	XP_003744439	3.67528e-53	78	182.956	135	106
isotig11436	ornithine decarboxylase	195	gi|391345759|ref|XP_003747151.1|PREDICTED: ornithine decarboxylase 2-like [Metaseiulus occidentalis]	XP_003747151	2.65318e-79	89	254.218	153	137
isotig11467	protein disulfide-isomerase a6-like	450	gi|391340032|ref|XP_003744350.1|PREDICTED: protein disulfide-isomerase A6-like [Metaseiulus occidentalis]	XP_003744350	0	90	659.448	427	388
isotig11485	calreticulin	392	gi|391337357|ref|XP_003743036.1|PREDICTED: calreticulin-like [Metaseiulus occidentalis]	XP_003743036	1.06333e-180	88	519.62	335	296
isotig11486	calreticulin	392	gi|391337357|ref|XP_003743036.1|PREDICTED: calreticulin-like [Metaseiulus occidentalis]	XP_003743036	0	88	522.316	335	297
isotig11491	low quality protein: phospholipid hydroperoxide glutathione mitochondrial-like	201	gi|391337264|ref|XP_003742990.1|PREDICTED: probable phospholipid hydroperoxide glutathione peroxidase 6, mitochondrial-like [Metaseiulus occidentalis]	XP_003742990	1.62867e-115	89	338.191	199	178
isotig11492	low quality protein: phospholipid hydroperoxide glutathione mitochondrial-like	201	gi|391337264|ref|XP_003742990.1|PREDICTED: probable phospholipid hydroperoxide glutathione peroxidase 6, mitochondrial-like [Metaseiulus occidentalis]	XP_003742990	1.62867e-115	89	338.191	199	178
isotig11551	obstructor- isoform a	229	gi|391339738|ref|XP_003744204.1|PREDICTED: probable chitinase 3-like [Metaseiulus occidentalis]	XP_003744204	2.43953e-87	81	268.085	187	153
isotig11552	obstructor- isoform a	229	gi|391339738|ref|XP_003744204.1|PREDICTED: probable chitinase 3-like [Metaseiulus occidentalis]	XP_003744204	2.43953e-87	81	268.085	187	153
isotig11583	protein n-terminal glutamine amidohydrolase-like	140	gi|391325893|ref|XP_003737461.1|PREDICTED: protein N-terminal glutamine amidohydrolase-like [Metaseiulus occidentalis]	XP_003737461	2.60262e-16	84	80.8777	59	50
isotig11592	probable g-protein coupled receptor 158	313	gi|391336124|ref|XP_003742432.1|PREDICTED: uncharacterized protein LOC100897972 [Metaseiulus occidentalis]	XP_003742432	3.95658e-155	84	465.307	299	253
isotig11613	protein rogdi-like	225	gi|391330541|ref|XP_003739718.1|PREDICTED: protein rogdi-like [Metaseiulus occidentalis]	XP_003739718	9.99636e-100	78	301.982	209	165
isotig11614	protein rogdi-like	225	gi|391330541|ref|XP_003739718.1|PREDICTED: protein rogdi-like [Metaseiulus occidentalis]	XP_003739718	9.99636e-100	78	301.982	209	165
isotig11841	phospholipase b-like 2-like	461	gi|391343428|ref|XP_003746012.1|PREDICTED: putative phospholipase B-like 2-like [Metaseiulus occidentalis]	XP_003746012	0	75	580.867	440	334
isotig11842	phospholipase b-like 2-like	461	gi|391343428|ref|XP_003746012.1|PREDICTED: putative phospholipase B-like 2-like [Metaseiulus occidentalis]	XP_003746012	0	75	580.867	440	334
isotig11846	achain structural basis for dscam isoform specificity	239	gi|391342079|ref|XP_003745351.1|PREDICTED: Down syndrome cell adhesion molecule-like protein Dscam2-like [Metaseiulus occidentalis]	XP_003745351	5.70956e-75	68	245.358	221	152
isotig12025	amblyomma 40-33 family member	218	gi|391343434|ref|XP_003746015.1|PREDICTED: uncharacterized protein LOC100897896 [Metaseiulus occidentalis]	XP_003746015	9.46811e-69	73	221.09	187	138
isotig12026	amblyomma 40-33 family member	218	gi|391343434|ref|XP_003746015.1|PREDICTED: uncharacterized protein LOC100897896 [Metaseiulus occidentalis]	XP_003746015	9.46811e-69	73	221.09	187	138
isotig12125	aldehyde dehydrogenase	482	gi|391345548|ref|XP_003747047.1|PREDICTED: aldehyde dehydrogenase family 16 member A1-like [Metaseiulus occidentalis]	XP_003747047	2.41668e-110	61	353.984	417	257
isotig12201	lysosomal acid phosphatase	385	gi|391348583|ref|XP_003748526.1|PREDICTED: putative acid phosphatase 5-like [Metaseiulus occidentalis]	XP_003748526	3.86075e-144	71	427.172	385	276
isotig12217	transmembrane protease serine 9	308	gi|391341851|ref|XP_003745240.1|PREDICTED: chymotrypsin-like elastase family member 3B-like [Metaseiulus occidentalis]	XP_003745240	5.96496e-73	61	237.269	264	163
isotig12218	transmembrane protease serine 3-like	311	gi|391341851|ref|XP_003745240.1|PREDICTED: chymotrypsin-like elastase family member 3B-like [Metaseiulus occidentalis]	XP_003745240	1.94706e-71	62	233.802	270	170
isotig12345	palmitoyl-protein thioesterase 1	300	gi|391324929|ref|XP_003736994.1|PREDICTED: palmitoyl-protein thioesterase 1-like [Metaseiulus occidentalis]	XP_003736994	2.89289e-165	87	472.626	280	245
isotig12346	palmitoyl-protein thioesterase 1	300	gi|391324929|ref|XP_003736994.1|PREDICTED: palmitoyl-protein thioesterase 1-like [Metaseiulus occidentalis]	XP_003736994	2.89289e-165	87	472.626	280	245
isotig12380	cathepsin l	341	gi|344312914|emb|CCC33064.1|Cathepsin L-1 [Dermanyssus gallinae]	CCC33064	0	98	681.789	341	337
isotig12523	protein lsm12 homolog	338	gi|391330071|ref|XP_003739488.1|PREDICTED: protein LSM12 homolog [Metaseiulus occidentalis]	XP_003739488	8.87599e-75	80	240.736	183	147
isotig12547	Mucin-1	222	gi|332028179|gb|EGI68230.1|Mucin-1 [Acromyrmex echinatior]	EGI68230	1.19829e-07	62	59.6918	115	72
isotig12548	Mucin-1	227	gi|332028179|gb|EGI68230.1|Mucin-1 [Acromyrmex echinatior]	EGI68230	2.42542e-07	62	58.9214	115	72
isotig12642	protein npc2 homolog	142	gi|391342004|ref|XP_003745314.1|PREDICTED: protein NPC2 homolog [Metaseiulus occidentalis]	XP_003745314	7.43515e-34	65	129.028	130	85
isotig12647	tnf receptor-associated factor 6-like	283	gi|391337120|ref|XP_003742921.1|PREDICTED: TNF receptor-associated factor 6-like [Metaseiulus occidentalis]	XP_003742921	1.22209e-105	81	325.865	230	187
isotig12648	tnf receptor-associated factor 6-like	283	gi|391337120|ref|XP_003742921.1|PREDICTED: TNF receptor-associated factor 6-like [Metaseiulus occidentalis]	XP_003742921	1.22209e-105	81	325.865	230	187
isotig12681	cathepsin l	335	gi|391346471|ref|XP_003747496.1|PREDICTED: cathepsin L-like [Metaseiulus occidentalis]	XP_003747496	3.4138e-110	68	335.495	335	229
isotig12682	cathepsin l	335	gi|391346471|ref|XP_003747496.1|PREDICTED: cathepsin L-like [Metaseiulus occidentalis]	XP_003747496	2.14126e-110	68	335.88	335	228
isotig12693	PREDICTED: uncharacterized protein LOC100904325	220	gi|391340089|ref|XP_003744378.1|PREDICTED: uncharacterized protein LOC100904325 [Metaseiulus occidentalis]	XP_003744378	1.23428e-16	48	84.3445	183	89
isotig12719	cdkn2aip n-terminal-like	124	gi|391335920|ref|XP_003742334.1|PREDICTED: CDKN2AIP N-terminal-like protein-like [Metaseiulus occidentalis]	XP_003742334	2.54336e-32	83	120.168	77	64
isotig12720	cdkn2aip n-terminal-like	124	gi|391335920|ref|XP_003742334.1|PREDICTED: CDKN2AIP N-terminal-like protein-like [Metaseiulus occidentalis]	XP_003742334	2.54336e-32	83	120.168	77	64
isotig12737	PREDICTED: uncharacterized protein LOC100897310	195	gi|391341610|ref|XP_003745120.1|PREDICTED: uncharacterized protein LOC100897310 [Metaseiulus occidentalis]	XP_003745120	1.77279e-38	60	140.969	183	111
isotig12738	PREDICTED: uncharacterized protein LOC100897310	195	gi|391341610|ref|XP_003745120.1|PREDICTED: uncharacterized protein LOC100897310 [Metaseiulus occidentalis]	XP_003745120	1.77279e-38	60	140.969	183	111
isotig12754	ubiquitin carboxyl-terminal hydrolase 8-like	117	gi|391333570|ref|XP_003741185.1|PREDICTED: ubiquitin carboxyl-terminal hydrolase 8-like [Metaseiulus occidentalis]	XP_003741185	1.78254e-16	57	83.5741	105	60
isotig12868	serine	118	gi|391348193|ref|XP_003748334.1|PREDICTED: probable serine carboxypeptidase CPVL-like isoform 2 [Metaseiulus occidentalis]	XP_003748334	5.39046e-46	83	164.081	117	98
isotig12869	serine	118	gi|391348193|ref|XP_003748334.1|PREDICTED: probable serine carboxypeptidase CPVL-like isoform 2 [Metaseiulus occidentalis]	XP_003748334	5.39046e-46	83	164.081	117	98
isotig12930	transmembrane protease serine 9-like	304	gi|391342964|ref|XP_003745785.1|PREDICTED: transmembrane protease serine 9-like [Metaseiulus occidentalis]	XP_003745785	1.18842e-102	71	313.538	270	194
isotig13163	neuropeptide f receptor-like	78	gi|391330229|ref|XP_003739566.1|PREDICTED: neuropeptide F receptor-like [Metaseiulus occidentalis]	XP_003739566	1.95653e-20	83	91.6633	65	54
isotig13402	smad1 5 protein	288	gi|391346475|ref|XP_003747498.1|PREDICTED: protein mothers against dpp-like isoform 2 [Metaseiulus occidentalis]	XP_003747498	1.99185e-135	91	402.519	221	203
isotig13475	PREDICTED: uncharacterized protein LOC100900008	179	gi|391326593|ref|XP_003737797.1|PREDICTED: uncharacterized protein LOC100900008 [Metaseiulus occidentalis]	XP_003737797	4.07554e-13	48	72.4034	155	75
isotig13476	PREDICTED: uncharacterized protein LOC100900008	179	gi|391326593|ref|XP_003737797.1|PREDICTED: uncharacterized protein LOC100900008 [Metaseiulus occidentalis]	XP_003737797	4.07554e-13	48	72.4034	155	75
isotig13525	neurotrophin isoform f	288	gi|391326759|ref|XP_003737879.1|PREDICTED: uncharacterized protein LOC100900234 [Metaseiulus occidentalis]	XP_003737879	6.9007e-85	89	268.855	149	134
isotig13565	elastase 2b	182	gi|391339141|ref|XP_003743911.1|PREDICTED: transmembrane protease serine 3-like [Metaseiulus occidentalis]	XP_003743911	3.72096e-33	55	129.413	173	96
isotig13592	heat shock factor	234	gi|391341235|ref|XP_003744936.1|PREDICTED: heat shock factor protein-like [Metaseiulus occidentalis]	XP_003744936	2.36054e-10	54	68.1662	150	82
isotig13879	granulin- partial	79	gi|320163674|gb|EFW40573.1|grn protein [Capsaspora owczarzaki ATCC 30864]	EFW40573	1.39833e-13	72	71.2478	54	39
isotig14099	breast carcinoma amplified sequence 3	100	gi|391341293|ref|XP_003744965.1|PREDICTED: breast carcinoma-amplified sequence 3 homolog [Metaseiulus occidentalis]	XP_003744965	3.75886e-19	84	90.5077	53	45
isotig14109	cyclin d2	96	gi|391326751|ref|XP_003737875.1|PREDICTED: G1/S-specific cyclin-D2-like [Metaseiulus occidentalis]	XP_003737875	4.93806e-18	97	84.7297	43	42
isotig14110	cyclin d2	65	gi|391326751|ref|XP_003737875.1|PREDICTED: G1/S-specific cyclin-D2-like [Metaseiulus occidentalis]	XP_003737875	4.7431e-19	97	86.2705	43	42
isotig14260	organic cation carnitine	128	gi|391345507|ref|XP_003747027.1|PREDICTED: solute carrier family 22 member 5-like [Metaseiulus occidentalis]	XP_003747027	1.20436e-33	74	130.954	109	81
isotig14418	dna repair protein complementing xp-g cells homolog	96	gi|391332092|ref|XP_003740472.1|PREDICTED: DNA repair protein complementing XP-G cells homolog [Metaseiulus occidentalis]	XP_003740472	3.54122e-33	85	130.954	89	76
isotig14657	tyrosine phosphatase n9	42	gi|391333434|ref|XP_003741118.1|PREDICTED: tyrosine-protein phosphatase non-receptor type 9-like [Metaseiulus occidentalis]	XP_003741118	2.28973e-16	92	80.1073	41	38
isotig15413	calcium uptake protein mitochondrial-like	76	gi|391331434|ref|XP_003740151.1|PREDICTED: calcium uptake protein 1 homolog, mitochondrial-like [Metaseiulus occidentalis]	XP_003740151	5.76191e-17	100	82.4185	41	41
isotig15430	vitellogenin 2	1838	gi|391335040|ref|XP_003741905.1|PREDICTED: uncharacterized protein LOC100905039 [Metaseiulus occidentalis]	XP_003741905	0	78	2301.55	1829	1441
isotig15431	vitellogenin 2	1621	gi|391335040|ref|XP_003741905.1|PREDICTED: uncharacterized protein LOC100905039 [Metaseiulus occidentalis]	XP_003741905	0	73	1934.46	1714	1256
isotig15437	phosphotidylinositol phosphatase ptprq-like	985	gi|391331748|ref|XP_003740304.1|PREDICTED: phosphotidylinositol phosphatase PTPRQ-like [Metaseiulus occidentalis]	XP_003740304	2.19984e-57	51	223.787	435	224
isotig15484	isoform c	657	gi|391330025|ref|XP_003739465.1|PREDICTED: beta-glucuronidase [Metaseiulus occidentalis]	XP_003739465	0	74	773.467	635	471
isotig15485	isoform a	604	gi|391330025|ref|XP_003739465.1|PREDICTED: beta-glucuronidase [Metaseiulus occidentalis]	XP_003739465	0	64	575.089	626	401
isotig15487	calnexin	474	gi|391345250|ref|XP_003746903.1|PREDICTED: calnexin-like [Metaseiulus occidentalis]	XP_003746903	0	84	670.233	452	383
isotig15546	carbonic anhydrase-related protein 10-like	395	gi|391348073|ref|XP_003748276.1|PREDICTED: carbonic anhydrase-related protein 10-like [Metaseiulus occidentalis]	XP_003748276	3.16608e-178	75	511.531	366	277
isotig15586	arylsulfatase b	628	gi|391327192|ref|XP_003738089.1|PREDICTED: arylsulfatase B-like [Metaseiulus occidentalis]	XP_003738089	0	67	546.199	524	356
isotig15598	PREDICTED: uncharacterized protein LOC100900295	245	gi|391330364|ref|XP_003739633.1|PREDICTED: uncharacterized protein LOC100900295 [Metaseiulus occidentalis]	XP_003739633	1.58498e-51	58	177.948	243	143
isotig15607	probable rna-dependent rna polymerase shl2-like	251	gi|391341002|ref|XP_003744822.1|PREDICTED: probable RNA-dependent RNA polymerase SHL2-like [Metaseiulus occidentalis]	XP_003744822	1.9307e-16	46	87.8113	205	96
isotig15630	phospholipase d3	213	gi|391343610|ref|XP_003746100.1|PREDICTED: phospholipase D3-like [Metaseiulus occidentalis]	XP_003746100	5.14749e-96	85	296.975	189	161
isotig15631	phospholipase d3	213	gi|391343610|ref|XP_003746100.1|PREDICTED: phospholipase D3-like [Metaseiulus occidentalis]	XP_003746100	5.14749e-96	85	296.975	189	161
isotig15654	PREDICTED: uncharacterized protein LOC100906047	474	gi|391330761|ref|XP_003739822.1|PREDICTED: uncharacterized protein LOC100906047 [Metaseiulus occidentalis]	XP_003739822	1.77386e-122	62	387.111	440	274
isotig15655	PREDICTED: uncharacterized protein LOC100906047	468	gi|391330761|ref|XP_003739822.1|PREDICTED: uncharacterized protein LOC100906047 [Metaseiulus occidentalis]	XP_003739822	1.1453e-114	61	366.696	440	270
isotig15719	dnaj homolog subfamily b member 11-like	356	gi|391326842|ref|XP_003737919.1|PREDICTED: dnaJ homolog subfamily B member 11-like [Metaseiulus occidentalis]	XP_003737919	0	90	571.622	356	322
isotig15723	PREDICTED: uncharacterized protein LOC100898154	553	gi|391327302|ref|XP_003738142.1|PREDICTED: uncharacterized protein LOC100898154 [Metaseiulus occidentalis]	XP_003738142	2.69573e-166	67	496.123	542	366
isotig15777	PREDICTED: uncharacterized protein LOC100904228	357	gi|391338298|ref|XP_003743496.1|PREDICTED: uncharacterized protein LOC100904228 [Metaseiulus occidentalis]	XP_003743496	3.5428e-13	69	77.7962	100	69
isotig15778	PREDICTED: uncharacterized protein LOC100904228	289	gi|391338298|ref|XP_003743496.1|PREDICTED: uncharacterized protein LOC100904228 [Metaseiulus occidentalis]	XP_003743496	2.24087e-13	69	77.0258	100	69
isotig15809	pancreatic lipase-related protein 2-like	382	gi|391327890|ref|XP_003738428.1|PREDICTED: pancreatic lipase-related protein 2-like [Metaseiulus occidentalis]	XP_003738428	0	80	519.62	357	289
isotig15810	pancreatic lipase-related protein 2-like	382	gi|391327890|ref|XP_003738428.1|PREDICTED: pancreatic lipase-related protein 2-like [Metaseiulus occidentalis]	XP_003738428	0	80	519.62	357	289
isotig15873	pancreatic lipase-related protein 2-like	202	gi|391347731|ref|XP_003748108.1|PREDICTED: pancreatic lipase-related protein 2-like [Metaseiulus occidentalis]	XP_003748108	1.133e-106	88	323.168	202	179
isotig15874	pancreatic lipase-related protein 2-like	202	gi|391347731|ref|XP_003748108.1|PREDICTED: pancreatic lipase-related protein 2-like [Metaseiulus occidentalis]	XP_003748108	1.133e-106	88	323.168	202	179
isotig15893	pancreatic lipase-related protein 2-like	395	gi|391334947|ref|XP_003741860.1|PREDICTED: lipase member H-A-like [Metaseiulus occidentalis]	XP_003741860	7.46413e-74	58	244.973	320	187
isotig15894	ves g 1 allergen	273	gi|391334947|ref|XP_003741860.1|PREDICTED: lipase member H-A-like [Metaseiulus occidentalis]	XP_003741860	4.74416e-39	64	149.828	177	114
isotig15907	semaphorin 2a	403	gi|391343223|ref|XP_003745912.1|PREDICTED: semaphorin-2A-like [Metaseiulus occidentalis]	XP_003745912	0	95	768.074	394	378
isotig15908	semaphorin 2a	369	gi|391343223|ref|XP_003745912.1|PREDICTED: semaphorin-2A-like [Metaseiulus occidentalis]	XP_003745912	0	95	707.597	364	349
isotig15935	adipocyte plasma membrane-associated	435	gi|427788119|gb|JAA59511.1|Hypothetical protein [Rhipicephalus pulchellus]	JAA59511	2.73625e-42	51	163.696	342	176
isotig15941	chitinase domain-containing protein 1-like	389	gi|391341518|ref|XP_003745077.1|PREDICTED: chitinase domain-containing protein 1-like [Metaseiulus occidentalis]	XP_003745077	0	81	538.88	377	307
isotig15942	chitinase domain-containing protein 1-like	389	gi|391341518|ref|XP_003745077.1|PREDICTED: chitinase domain-containing protein 1-like [Metaseiulus occidentalis]	XP_003745077	0	81	538.88	377	307
isotig16123	cathepsin l	324	gi|391328505|ref|XP_003738729.1|PREDICTED: cathepsin L-like [Metaseiulus occidentalis]	XP_003738729	1.84186e-154	79	447.203	324	257
isotig16127	mgc115035 protein	247	gi|391325135|ref|XP_003737095.1|PREDICTED: fibulin-1-like [Metaseiulus occidentalis]	XP_003737095	8.35352e-103	76	309.686	253	193
isotig16139	vitellogenin receptor	395	gi|241695294|ref|XP_002413042.1|vitellogenin receptor, putative [Ixodes scapularis] >gi|215506856|gb|EEC16350.1| vitellogenin receptor, putative [Ixodes scapularis]	XP_002413042	5.20589e-39	45	157.918	411	187
isotig16140	vitellogenin receptor	395	gi|241695294|ref|XP_002413042.1|vitellogenin receptor, putative [Ixodes scapularis] >gi|215506856|gb|EEC16350.1| vitellogenin receptor, putative [Ixodes scapularis]	XP_002413042	5.20589e-39	45	157.918	411	187
isotig16233	tick salivary cystatin	140	gi|391339668|ref|XP_003744169.1|PREDICTED: cystatin-C-like [Metaseiulus occidentalis]	XP_003744169	7.2974e-50	85	166.777	113	97
isotig16388	rwd domain-containing protein 4-like	104	gi|391346737|ref|XP_003747625.1|PREDICTED: RWD domain-containing protein 4-like [Metaseiulus occidentalis]	XP_003747625	2.5939e-23	74	97.8265	101	75
isotig16432	cuticle	125	gi|391329160|ref|XP_003739044.1|PREDICTED: cuticle protein 10.9-like [Metaseiulus occidentalis]	XP_003739044	1.41312e-54	84	177.563	127	107
isotig16433	cuticle	125	gi|391329160|ref|XP_003739044.1|PREDICTED: cuticle protein 10.9-like [Metaseiulus occidentalis]	XP_003739044	1.41312e-54	84	177.563	127	107
isotig16442	protein disulfide-isomerase tmx3-like	296	gi|427787155|gb|JAA59029.1|Hypothetical protein [Rhipicephalus pulchellus]	JAA59029	5.6052e-59	68	203.756	190	131
isotig16459	isoform c	286	gi|391338750|ref|XP_003743718.1|PREDICTED: uncharacterized protein LOC100901831 [Metaseiulus occidentalis]	XP_003743718	1.39622e-44	51	167.933	270	139
isotig16528	mgc79091 protein	318	gi|391342406|ref|XP_003745511.1|PREDICTED: nicalin-1-like [Metaseiulus occidentalis]	XP_003745511	1.93519e-89	70	287.73	297	210
isotig16529	mgc79091 protein	245	gi|391342406|ref|XP_003745511.1|PREDICTED: nicalin-1-like [Metaseiulus occidentalis]	XP_003745511	3.48999e-56	68	197.593	224	153
isotig16538	PREDICTED: uncharacterized protein LOC100904331	55	gi|391342191|ref|XP_003745406.1|PREDICTED: uncharacterized protein LOC100904331 [Metaseiulus occidentalis]	XP_003745406	1.05801e-15	74	77.7962	54	40
isotig16568	lim domain-binding	156	gi|391329647|ref|XP_003739281.1|PREDICTED: LIM domain-binding protein 2-like [Metaseiulus occidentalis]	XP_003739281	3.74979e-67	86	219.164	150	129
isotig16585	mesencephalic astrocyte-derived neurotrophic factor homolog	179	gi|391339877|ref|XP_003744273.1|PREDICTED: mesencephalic astrocyte-derived neurotrophic factor homolog [Metaseiulus occidentalis]	XP_003744273	1.41922e-64	92	206.838	153	141
isotig16593	cathepsin l precursor	335	gi|391346471|ref|XP_003747496.1|PREDICTED: cathepsin L-like [Metaseiulus occidentalis]	XP_003747496	5.68109e-115	69	347.436	333	231
isotig16594	cathepsin l precursor	335	gi|391346471|ref|XP_003747496.1|PREDICTED: cathepsin L-like [Metaseiulus occidentalis]	XP_003747496	5.68109e-115	69	347.436	333	231
isotig16601	PREDICTED: uncharacterized protein LOC100900995	205	gi|391344958|ref|XP_003746761.1|PREDICTED: uncharacterized protein LOC100900995 [Metaseiulus occidentalis]	XP_003746761	7.75057e-46	68	160.614	204	140
isotig16602	PREDICTED: uncharacterized protein LOC100900995	231	gi|391344958|ref|XP_003746761.1|PREDICTED: uncharacterized protein LOC100900995 [Metaseiulus occidentalis]	XP_003746761	3.04155e-44	69	157.532	197	136
isotig16607	PREDICTED: uncharacterized protein LOC100897302	210	gi|391337243|ref|XP_003742980.1|PREDICTED: uncharacterized protein LOC100897302 [Metaseiulus occidentalis]	XP_003742980	6.06128e-49	62	167.933	186	117
isotig16608	PREDICTED: uncharacterized protein LOC100897302	210	gi|391337243|ref|XP_003742980.1|PREDICTED: uncharacterized protein LOC100897302 [Metaseiulus occidentalis]	XP_003742980	6.06128e-49	62	167.933	186	117
isotig16664	cytotoxin-like protein	215	gi|391329797|ref|XP_003739354.1|PREDICTED: uncharacterized protein LOC100904931 [Metaseiulus occidentalis]	XP_003739354	1.26299e-56	64	189.504	192	124
isotig16673	venom allergen 5-like	262	gi|391337878|ref|XP_003743291.1|PREDICTED: venom allergen 5-like [Metaseiulus occidentalis]	XP_003743291	9.62266e-39	58	145.591	223	131
isotig16674	venom allergen 5-like	265	gi|391337878|ref|XP_003743291.1|PREDICTED: venom allergen 5-like [Metaseiulus occidentalis]	XP_003743291	6.1045e-37	58	140.969	219	128
isotig16775	granulin-like protein	102	gi|442762803|gb|JAA73560.1|Putative granulin, partial [Ixodes ricinus]	JAA73560	3.19018e-20	62	89.7373	90	56
isotig16776	grn protein	101	gi|323148027|gb|ADX33287.1|granulin-like protein [Biomphalaria glabrata]	ADX33287	1.38662e-10	52	65.4698	76	40
isotig16879	motile sperm domain-containing protein 2-like	282	gi|391341676|ref|XP_003745153.1|PREDICTED: motile sperm domain-containing protein 2-like [Metaseiulus occidentalis]	XP_003745153	2.00874e-59	63	206.453	225	143
isotig16880	motile sperm domain-containing protein 2-like	166	gi|391341676|ref|XP_003745153.1|PREDICTED: motile sperm domain-containing protein 2-like [Metaseiulus occidentalis]	XP_003745153	2.79983e-50	67	177.948	168	113
isotig16931	PREDICTED: uncharacterized protein LOC100898077	157	gi|391342944|ref|XP_003745775.1|PREDICTED: uncharacterized protein LOC100898077 [Metaseiulus occidentalis]	XP_003745775	1.11717e-07	64	56.225	54	35
isotig16932	PREDICTED: uncharacterized protein LOC100898077	157	gi|391342944|ref|XP_003745775.1|PREDICTED: uncharacterized protein LOC100898077 [Metaseiulus occidentalis]	XP_003745775	1.11717e-07	64	56.225	54	35
isotig16963	secreted protein	137	gi|391346066|ref|XP_003747300.1|PREDICTED: uncharacterized protein LOC100900705 [Metaseiulus occidentalis]	XP_003747300	1.52139e-56	83	183.341	117	98
isotig16964	secreted protein	137	gi|391346066|ref|XP_003747300.1|PREDICTED: uncharacterized protein LOC100900705 [Metaseiulus occidentalis]	XP_003747300	1.52139e-56	83	183.341	117	98
isotig17016	soluble calcium-activated nucleotidase 1	378	gi|391335116|ref|XP_003741943.1|PREDICTED: soluble calcium-activated nucleotidase 1-like [Metaseiulus occidentalis]	XP_003741943	3.94797e-126	69	380.178	342	239
isotig17192	wash complex subunit ccdc53	215	gi|391339125|ref|XP_003743903.1|PREDICTED: WASH complex subunit CCDC53-like [Metaseiulus occidentalis]	XP_003743903	5.23839e-47	63	163.696	197	126
isotig17225	granulin-like protein	95	gi|241853043|ref|XP_002415868.1|granulin, putative [Ixodes scapularis] >gi|215510082|gb|EEC19535.1| granulin, putative [Ixodes scapularis]	XP_002415868	4.18026e-18	66	87.8113	69	46
isotig17255	protein twisted gastrulation-like	281	gi|391331007|ref|XP_003739942.1|PREDICTED: protein twisted gastrulation-like [Metaseiulus occidentalis]	XP_003739942	2.51825e-131	81	388.652	275	224
isotig17322	oxidase partial	1068	gi|391333258|ref|XP_003741036.1|PREDICTED: uncharacterized protein LOC100899356 [Metaseiulus occidentalis]	XP_003741036	0	94	1960.27	1050	987
isotig17406	follistatin-related protein 5-like	417	gi|391326232|ref|XP_003737623.1|PREDICTED: follistatin-related protein 5-like [Metaseiulus occidentalis]	XP_003737623	5.57959e-100	70	329.331	321	225
isotig17409	sphingomyelin phosphodiesterase	574	gi|391335385|ref|XP_003742074.1|PREDICTED: sphingomyelin phosphodiesterase-like [Metaseiulus occidentalis]	XP_003742074	0	82	882.478	568	470
isotig17416	plasma alpha-l-fucosidase	469	gi|291397096|ref|XP_002714822.1|PREDICTED: fucosidase, alpha-L- 2, plasma [Oryctolagus cuniculus]	XP_002714822	0	73	530.791	431	316
isotig17420	uncharacterized glycosyltransferase ago61-like	204	gi|391341231|ref|XP_003744934.1|PREDICTED: uncharacterized glycosyltransferase AGO61-like [Metaseiulus occidentalis]	XP_003744934	1.24073e-14	48	80.4925	137	66
isotig17428	low-density lipoprotein receptor domain class a	853	gi|391335048|ref|XP_003741909.1|PREDICTED: uncharacterized protein LOC100905620 [Metaseiulus occidentalis]	XP_003741909	8.36256e-156	53	489.574	813	433
isotig17468	cell adhesion	687	gi|241641015|ref|XP_002410949.1|cell adhesion molecule, putative [Ixodes scapularis] >gi|215503647|gb|EEC13141.1| cell adhesion molecule, putative [Ixodes scapularis]	XP_002410949	2.5189e-15	40	88.9669	336	137
isotig17472	hypothetical protein IscW_ISCW008899	198	gi|241607958|ref|XP_002406526.1|hypothetical protein IscW_ISCW008899 [Ixodes scapularis] >gi|215502669|gb|EEC12163.1| hypothetical protein IscW_ISCW008899 [Ixodes scapularis]	XP_002406526	1.29008e-09	55	65.0846	85	47
isotig17485	cuticle	178	gi|391325084|ref|XP_003737070.1|PREDICTED: cuticle protein 10.9-like [Metaseiulus occidentalis]	XP_003737070	4.98786e-68	87	215.698	160	140
isotig17539	puromycin-sensitive aminopeptidase	691	gi|158294663|ref|XP_556379.3|AGAP005728-PA [Anopheles gambiae str. PEST] >gi|157015670|gb|EAL39899.3| AGAP005728-PA [Anopheles gambiae str. PEST]	XP_556379	1.63211e-47	44	189.889	606	267
isotig17642	beta-galactosidase precursor	568	gi|391340455|ref|XP_003744556.1|PREDICTED: beta-galactosidase-like [Metaseiulus occidentalis]	XP_003744556	0	73	666.381	566	418
isotig17669	PREDICTED: uncharacterized protein LOC100897498	425	gi|391346022|ref|XP_003747279.1|PREDICTED: uncharacterized protein LOC100897498 [Metaseiulus occidentalis]	XP_003747279	1.27878e-79	75	259.996	200	150
isotig17709	an1-type zinc finger protein 2b-like	216	gi|383852545|ref|XP_003701787.1|PREDICTED: AN1-type zinc finger protein 2B-like [Megachile rotundata]	XP_003701787	6.89694e-54	61	182.185	204	126
isotig17710	nuclear distribution protein nude-like 1-like	127	gi|391332652|ref|XP_003740746.1|PREDICTED: nuclear distribution protein nudE-like 1-like [Metaseiulus occidentalis]	XP_003740746	6.67609e-11	89	65.855	39	35
isotig17713	calsequestrin family protein	409	gi|391332753|ref|XP_003740794.1|PREDICTED: calsequestrin-2-like [Metaseiulus occidentalis]	XP_003740794	2.11163e-92	62	293.508	366	227
isotig17742	uv excision repair protein rad23 homolog b-like	127	gi|391330987|ref|XP_003739932.1|PREDICTED: UV excision repair protein RAD23 homolog B-like [Metaseiulus occidentalis]	XP_003739932	1.29244e-19	93	90.5077	48	45
isotig17841	chorion peroxidase	698	gi|391335484|ref|XP_003742121.1|PREDICTED: peroxidasin homolog [Metaseiulus occidentalis]	XP_003742121	0	83	1019.99	677	565
isotig17850	PREDICTED: uncharacterized protein LOC100907269	554	gi|391331839|ref|XP_003740349.1|PREDICTED: uncharacterized protein LOC100907269 [Metaseiulus occidentalis]	XP_003740349	1.45308e-32	64	140.584	142	91
isotig17909	PREDICTED: uncharacterized protein LOC100902690	274	gi|391335151|ref|XP_003741960.1|PREDICTED: uncharacterized protein LOC100902690 [Metaseiulus occidentalis]	XP_003741960	7.39668e-149	89	436.802	258	230
isotig18008	secreted cystatin	135	gi|391325769|ref|XP_003737400.1|PREDICTED: cystatin-like [Metaseiulus occidentalis]	XP_003737400	5.37776e-47	80	158.688	115	92
isotig18011	counting factor associated protein d-like	532	gi|391339556|ref|XP_003744114.1|PREDICTED: counting factor associated protein D-like [Metaseiulus occidentalis]	XP_003744114	5.50121e-128	60	396.356	503	302
isotig18054	isoform b	272	gi|391343992|ref|XP_003746289.1|PREDICTED: atrial natriuretic peptide-converting enzyme-like [Metaseiulus occidentalis]	XP_003746289	1.14644e-134	86	392.504	230	199
isotig18086	cysteine proteinase	360	gi|281201716|gb|EFA75924.1|cysteine proteinase [Polysphondylium pallidum PN500]	EFA75924	1.1557e-30	48	130.183	302	147
isotig18143	serine protease	447	gi|391339452|ref|XP_003744063.1|PREDICTED: serine proteinase stubble-like [Metaseiulus occidentalis]	XP_003744063	0	82	649.047	441	365
isotig18179	serpin b3-like	362	gi|391347554|ref|XP_003748025.1|PREDICTED: leukocyte elastase inhibitor C-like [Metaseiulus occidentalis]	XP_003748025	2.06119e-156	78	459.529	350	273
isotig18378	a disintegrin and metalloproteinase with thrombospondin motifs 18-like	113	gi|391343277|ref|XP_003745939.1|PREDICTED: A disintegrin and metalloproteinase with thrombospondin motifs 18-like [Metaseiulus occidentalis]	XP_003745939	1.99435e-07	82	56.225	39	32
isotig18432	78 kda glucose-regulated protein precursor	512	gi|391338259|ref|XP_003743477.1|PREDICTED: 78 kDa glucose-regulated protein-like isoform 1 [Metaseiulus occidentalis]	XP_003743477	0	98	916.376	496	491
isotig18450	heparanase precursor	532	gi|391340800|ref|XP_003744724.1|PREDICTED: heparanase-like [Metaseiulus occidentalis]	XP_003744724	2.76854e-112	58	352.058	469	274
isotig18461	cuticle	198	gi|391333186|ref|XP_003741001.1|PREDICTED: cuticle protein 10.9-like [Metaseiulus occidentalis]	XP_003741001	1.33106e-48	86	166.392	100	86
isotig18462	gamma-glutamyl hydrolase	357	gi|391347118|ref|XP_003747812.1|PREDICTED: gamma-glutamyl hydrolase A-like [Metaseiulus occidentalis]	XP_003747812	4.45409e-124	74	370.163	289	214
isotig18487	vitellogenin 1	577	gi|391344240|ref|XP_003746410.1|PREDICTED: uncharacterized protein LOC100908987 [Metaseiulus occidentalis]	XP_003746410	0	80	664.84	525	423
isotig18490	ejaculate serine protease	332	gi|391332849|ref|XP_003740841.1|PREDICTED: plasma kallikrein-like [Metaseiulus occidentalis]	XP_003740841	1.33864e-91	75	284.263	225	169
isotig18523	secreted salivary gland	248	gi|241833983|ref|XP_002414973.1|secreted salivary gland peptide, putative [Ixodes scapularis] >gi|215509185|gb|EEC18638.1| secreted salivary gland peptide, putative [Ixodes scapularis]	XP_002414973	5.01101e-35	48	134.806	231	113
isotig18527	bdnf	240	gi|391343789|ref|XP_003746188.1|PREDICTED: uncharacterized protein LOC100899798 [Metaseiulus occidentalis]	XP_003746188	5.97056e-75	75	254.988	189	143
isotig18548	PREDICTED: TATA-box-binding protein-like	71	gi|391336328|ref|XP_003742533.1|PREDICTED: TATA-box-binding protein-like [Metaseiulus occidentalis]	XP_003742533	3.67754e-07	69	53.9138	43	30
isotig18550	probable trna threonylcarbamoyladenosine biosynthesis protein osgepl1	278	gi|391328219|ref|XP_003738587.1|PREDICTED: probable tRNA threonylcarbamoyladenosine biosynthesis protein Osgepl1-like [Metaseiulus occidentalis]	XP_003738587	2.36776e-109	76	335.495	263	201
isotig18555	secreted peptide precursor	224	gi|391336364|ref|XP_003742551.1|PREDICTED: uncharacterized protein LOC100905044 [Metaseiulus occidentalis]	XP_003742551	2.01919e-69	74	222.246	193	143
isotig18574	endonuclease reverse transcriptase	117	gi|198458138|ref|XP_002136196.1|GA23299 [Drosophila pseudoobscura pseudoobscura] >gi|198477874|ref|XP_002136398.1| GA23240 [Drosophila pseudoobscura pseudoobscura] >gi|198142459|gb|EDY71202.1| GA23299 [Drosophila pseudoobscura pseudoobscura] >gi|198145222|gb|EDY71926.1| GA23240 [Drosophila pseudoobscura pseudoobscura]	XP_002136196	2.79992e-09	53	59.3066	95	51
isotig18604	PREDICTED: uncharacterized protein LOC100903985	584	gi|391337813|ref|XP_003743259.1|PREDICTED: uncharacterized protein LOC100903985 [Metaseiulus occidentalis]	XP_003743259	2.00524e-48	46	186.808	495	232
isotig18610	PREDICTED: uncharacterized protein LOC100903100	515	gi|391326164|ref|XP_003737591.1|PREDICTED: uncharacterized protein LOC100903100 [Metaseiulus occidentalis]	XP_003737591	9.71429e-23	43	111.309	439	190
isotig18611	legumain-like protease precursor	443	gi|391344452|ref|XP_003746513.1|PREDICTED: legumain-like [Metaseiulus occidentalis]	XP_003746513	6.04686e-180	71	521.161	434	311
isotig18614	PREDICTED: uncharacterized protein LOC100904004	111	gi|391346581|ref|XP_003747551.1|PREDICTED: uncharacterized protein LOC100904004 [Metaseiulus occidentalis]	XP_003747551	3.07974e-32	85	120.553	89	76
isotig18630	PREDICTED: uncharacterized protein LOC100898677	161	gi|391329117|ref|XP_003739023.1|PREDICTED: uncharacterized protein LOC100898677 [Metaseiulus occidentalis]	XP_003739023	2.80099e-22	54	95.1301	117	64
isotig18643	tpa: glycoprotein hormone-beta5	257	gi|270014312|gb|EFA10760.1|glycoprotein hormone beta 5 [Tribolium castaneum]	EFA10760	5.90009e-30	61	120.939	109	67
isotig18720	carboxypeptidase a2	499	gi|391330840|ref|XP_003739860.1|PREDICTED: carboxypeptidase A2-like [Metaseiulus occidentalis]	XP_003739860	0	83	647.892	443	372
isotig18737	prohibitin protein wph	273	gi|391330144|ref|XP_003739524.1|PREDICTED: protein l(2)37Cc-like [Metaseiulus occidentalis]	XP_003739524	1.7621e-162	95	463.381	273	262
isotig18808	calreticulin	412	gi|391337248|ref|XP_003742982.1|PREDICTED: calreticulin-like [Metaseiulus occidentalis]	XP_003742982	0	94	595.119	344	325
isotig18820	deoxyribonuclease ii	333	gi|391345346|ref|XP_003746950.1|PREDICTED: deoxyribonuclease-2-alpha-like [Metaseiulus occidentalis]	XP_003746950	7.51881e-84	65	270.396	308	202
isotig18832	metaxin-2-like	261	gi|391334396|ref|XP_003741590.1|PREDICTED: metaxin-2-like [Metaseiulus occidentalis]	XP_003741590	5.98878e-110	78	328.946	259	204
isotig18841	oxytocin-neurophysin 1	139	gi|391348425|ref|XP_003748448.1|PREDICTED: isotocin-neurophysin IT 1-like [Metaseiulus occidentalis]	XP_003748448	6.36543e-53	74	174.096	139	104
isotig18873	amblyomma 40-33 family member	220	gi|391335714|ref|XP_003742234.1|PREDICTED: uncharacterized protein LOC100901442 [Metaseiulus occidentalis]	XP_003742234	1.14687e-109	83	325.094	220	184
isotig18892	suppressor of lurcher protein 1-like	139	gi|391343436|ref|XP_003746016.1|PREDICTED: suppressor of lurcher protein 1-like [Metaseiulus occidentalis]	XP_003746016	5.32838e-53	92	184.882	96	89
isotig18954	PREDICTED: uncharacterized protein LOC100898154	557	gi|391327302|ref|XP_003738142.1|PREDICTED: uncharacterized protein LOC100898154 [Metaseiulus occidentalis]	XP_003738142	6.06802e-180	68	531.176	537	367
isotig18988	probable serine carboxypeptidase cpvl-like	470	gi|391348191|ref|XP_003748333.1|PREDICTED: probable serine carboxypeptidase CPVL-like isoform 1 [Metaseiulus occidentalis]	XP_003748333	2.34674e-158	67	468.774	471	317
isotig19037	secreted protein	447	gi|391337990|ref|XP_003743346.1|PREDICTED: insulin-like growth factor-binding protein complex acid labile subunit-like [Metaseiulus occidentalis]	XP_003743346	7.07042e-128	69	388.652	388	268
isotig19050	ubiquinol-cytochrome c reductase complex chaperone cbp3 homolog	157	gi|391337951|ref|XP_003743327.1|PREDICTED: ubiquinol-cytochrome c reductase complex chaperone CBP3 homolog [Metaseiulus occidentalis]	XP_003743327	2.22726e-40	61	145.591	152	94
isotig19059	protein fam8a1-like	316	gi|391328652|ref|XP_003738799.1|PREDICTED: uncharacterized protein LOC100898340 [Metaseiulus occidentalis]	XP_003738799	3.20832e-110	75	332.413	272	206
isotig19139	tafazzin homolog	81	gi|391338240|ref|XP_003743468.1|PREDICTED: tafazzin homolog [Metaseiulus occidentalis]	XP_003743468	2.78381e-23	78	98.2117	75	59
isotig19218	protein fam188b	207	gi|391339265|ref|XP_003743972.1|PREDICTED: uncharacterized protein LOC100903225 [Metaseiulus occidentalis]	XP_003743972	5.36403e-23	54	105.531	200	108
isotig19233	PREDICTED: uncharacterized protein LOC100900414	435	gi|391341321|ref|XP_003744979.1|PREDICTED: uncharacterized protein LOC100900414 [Metaseiulus occidentalis]	XP_003744979	3.14817e-44	51	170.244	413	211
isotig19276	acetylcholinesterase-like	214	gi|391330928|ref|XP_003739903.1|PREDICTED: acetylcholinesterase-like [Metaseiulus occidentalis]	XP_003739903	4.29978e-49	71	171.785	130	93
isotig19342	oxidase peroxidase	135	gi|391333258|ref|XP_003741036.1|PREDICTED: uncharacterized protein LOC100899356 [Metaseiulus occidentalis]	XP_003741036	2.2364e-62	99	216.468	109	108
isotig19378	acpt protein	382	gi|391348583|ref|XP_003748526.1|PREDICTED: putative acid phosphatase 5-like [Metaseiulus occidentalis]	XP_003748526	1.8891e-155	75	456.062	353	265
isotig19392	l 01289 long form	410	gi|391346908|ref|XP_003747708.1|PREDICTED: uncharacterized protein LOC100903717 [Metaseiulus occidentalis]	XP_003747708	0	93	629.402	401	376
isotig19402	predicted protein	72	gi|156389691|ref|XP_001635124.1|predicted protein [Nematostella vectensis] >gi|156222214|gb|EDO43061.1| predicted protein [Nematostella vectensis]	XP_001635124	2.96185e-07	79	52.373	39	31
isotig19428	venom allergen 5-like	264	gi|391337878|ref|XP_003743291.1|PREDICTED: venom allergen 5-like [Metaseiulus occidentalis]	XP_003743291	1.29111e-44	56	160.999	244	137
isotig19461	serine	460	gi|391348191|ref|XP_003748333.1|PREDICTED: probable serine carboxypeptidase CPVL-like isoform 1 [Metaseiulus occidentalis]	XP_003748333	4.72158e-146	67	436.802	431	291
isotig19497	zinc finger protein 53	383	gi|391341185|ref|XP_003744911.1|PREDICTED: uncharacterized protein LOC100902890 [Metaseiulus occidentalis]	XP_003744911	2.81303e-64	75	230.335	186	140
isotig19520	legumain-like protease precursor	443	gi|391344452|ref|XP_003746513.1|PREDICTED: legumain-like [Metaseiulus occidentalis]	XP_003746513	0	76	524.628	413	317
isotig19660	methionine-r-sulfoxide reductase mitochondrial-like	170	gi|391340465|ref|XP_003744561.1|PREDICTED: methionine-R-sulfoxide reductase B2, mitochondrial-like [Metaseiulus occidentalis]	XP_003744561	3.07723e-62	80	199.134	130	105
isotig19688	lysosomal pro-x carboxypeptidase-like	424	gi|391328440|ref|XP_003738697.1|PREDICTED: lysosomal Pro-X carboxypeptidase-like [Metaseiulus occidentalis]	XP_003738697	4.60923e-171	69	498.819	437	302
isotig19718	PREDICTED: uncharacterized protein LOC100899766	108	gi|391345269|ref|XP_003746912.1|PREDICTED: uncharacterized protein LOC100899766 [Metaseiulus occidentalis]	XP_003746912	4.82662e-15	73	74.7146	56	41
isotig19744	ganglioside gm2 activator-like	275	gi|391342213|ref|XP_003745417.1|PREDICTED: ganglioside GM2 activator-like [Metaseiulus occidentalis]	XP_003745417	6.68721e-116	78	343.969	260	205
isotig19806	integrator complex subunit 7 isoform 4	362	gi|391329639|ref|XP_003739277.1|PREDICTED: integrator complex subunit 7-like [Metaseiulus occidentalis]	XP_003739277	9.38992e-180	83	533.487	362	302
isotig19823	e2f-associated phosphoprotein	284	gi|41054251|ref|NP_956078.1|E2F-associated phosphoprotein [Danio rerio] >gi|34784044|gb|AAH56728.1| E2f-associated phosphoprotein [Danio rerio]	NP_956078	5.04004e-36	52	140.584	265	138
isotig19859	wd-repeat protein	331	gi|391326802|ref|XP_003737900.1|PREDICTED: POC1 centriolar protein homolog A-like [Metaseiulus occidentalis]	XP_003737900	1.36155e-59	61	208.379	301	186
isotig19928	chaoptin-like	341	gi|391340788|ref|XP_003744718.1|PREDICTED: chaoptin-like [Metaseiulus occidentalis]	XP_003744718	2.40117e-142	80	444.121	317	254
isotig19958	selenoprotein t	192	gi|391334943|ref|XP_003741858.1|PREDICTED: selT-like protein-like [Metaseiulus occidentalis]	XP_003741858	1.31356e-82	82	254.218	188	156
isotig20027	autophagocytosis-involved protein during	206	gi|391332594|ref|XP_003740718.1|PREDICTED: ubiquitin-like-conjugating enzyme ATG3-like [Metaseiulus occidentalis]	XP_003740718	2.27294e-75	77	239.965	163	127
isotig20099	vitamin k-dependent protein c	291	gi|242012453|ref|XP_002426947.1|tripsin, putative [Pediculus humanus corporis] >gi|212511176|gb|EEB14209.1| tripsin, putative [Pediculus humanus corporis]	XP_002426947	8.83272e-16	50	84.7297	189	96
isotig20162	phospholipase a2	312	gi|391346669|ref|XP_003747592.1|PREDICTED: phospholipase A2-like [Metaseiulus occidentalis]	XP_003747592	1.79081e-68	59	227.254	274	162
isotig20229	PREDICTED: uncharacterized protein LOC100899072	214	gi|391334031|ref|XP_003741412.1|PREDICTED: uncharacterized protein LOC100899072 [Metaseiulus occidentalis]	XP_003741412	7.29321e-08	48	60.077	148	72
isotig20350	condensin-2 complex subunit h2-like	162	gi|391339333|ref|XP_003744006.1|PREDICTED: uncharacterized protein LOC100908130 [Metaseiulus occidentalis]	XP_003744006	7.87788e-17	56	85.8853	133	75
isotig20356	glutamyl-trna amidotransferase subunit a	308	gi|391341047|ref|XP_003744843.1|PREDICTED: glutamyl-tRNA(Gln) amidotransferase subunit A, mitochondrial-like [Metaseiulus occidentalis]	XP_003744843	2.05344e-135	81	404.445	294	239
isotig20376	PREDICTED: uncharacterized protein LOC100900756	228	gi|391327638|ref|XP_003738304.1|PREDICTED: uncharacterized protein LOC100900756 [Metaseiulus occidentalis]	XP_003738304	3.15182e-25	70	109.768	124	88
isotig20460	calcium activated nucleotidase 1	348	gi|391335116|ref|XP_003741943.1|PREDICTED: soluble calcium-activated nucleotidase 1-like [Metaseiulus occidentalis]	XP_003741943	9.1335e-125	68	375.555	354	244
isotig20506	chitin binding peritrophin-	215	gi|391346443|ref|XP_003747483.1|PREDICTED: uncharacterized protein LOC100905013 [Metaseiulus occidentalis]	XP_003747483	1.35978e-90	94	275.404	143	135
isotig20571	PREDICTED: uncharacterized protein LOC100902204	95	gi|391332851|ref|XP_003740842.1|PREDICTED: uncharacterized protein LOC100902204 [Metaseiulus occidentalis]	XP_003740842	2.96871e-16	89	82.4185	56	50
isotig20623	spry domain-containing socs box protein 1-like	131	gi|391335575|ref|XP_003742165.1|PREDICTED: SPRY domain-containing SOCS box protein 1-like [Metaseiulus occidentalis]	XP_003742165	1.51548e-76	94	245.358	128	121
isotig20826	PREDICTED: uncharacterized protein LOC100909353	144	gi|391335098|ref|XP_003741934.1|PREDICTED: uncharacterized protein LOC100909353 [Metaseiulus occidentalis]	XP_003741934	1.16735e-21	64	93.9745	97	63
isotig20892	cuticle	133	gi|391348629|ref|XP_003748548.1|PREDICTED: cuticle protein 10.9-like [Metaseiulus occidentalis]	XP_003748548	1.38059e-28	73	111.309	130	95
isotig20927	cathepsin l	336	gi|391338950|ref|XP_003743816.1|PREDICTED: cathepsin L-like [Metaseiulus occidentalis]	XP_003743816	1.87008e-144	75	422.55	336	252
isotig20991	PREDICTED: uncharacterized protein LOC100908414	212	gi|391338512|ref|XP_003743602.1|PREDICTED: uncharacterized protein LOC100908414 [Metaseiulus occidentalis]	XP_003743602	3.92437e-31	57	129.798	184	105
isotig20996	serine protease 27-like	298	gi|194765773|ref|XP_001965000.1|GF23104 [Drosophila ananassae] >gi|190617610|gb|EDV33134.1| GF23104 [Drosophila ananassae]	XP_001965000	3.61778e-29	48	124.02	251	122
isotig21087	bursicon beta	168	gi|391336584|ref|XP_003742659.1|PREDICTED: partner of bursicon-like [Metaseiulus occidentalis]	XP_003742659	2.3297e-56	86	184.496	111	96
isotig21096	PREDICTED: uncharacterized protein LOC100900008	185	gi|391326593|ref|XP_003737797.1|PREDICTED: uncharacterized protein LOC100900008 [Metaseiulus occidentalis]	XP_003737797	5.17828e-18	46	86.2705	164	76
isotig21144	secreted salivary gland	168	gi|391340988|ref|XP_003744815.1|PREDICTED: uncharacterized protein LOC100899984 [Metaseiulus occidentalis]	XP_003744815	3.58174e-86	89	265.388	148	133
isotig21293	structural maintenance of chromosomes protein 6-like	191	gi|391332068|ref|XP_003740460.1|PREDICTED: structural maintenance of chromosomes protein 6-like [Metaseiulus occidentalis]	XP_003740460	3.88435e-64	72	223.016	181	132
isotig21385	cathepsin s-like	337	gi|391338950|ref|XP_003743816.1|PREDICTED: cathepsin L-like [Metaseiulus occidentalis]	XP_003743816	3.739e-137	73	404.06	337	249
isotig21398	nose resistant to fluoxetine protein 6-like	154	gi|391338138|ref|XP_003743418.1|PREDICTED: nose resistant to fluoxetine protein 6-like [Metaseiulus occidentalis]	XP_003743418	3.26046e-52	78	182.956	141	110
isotig21430	cell cycle checkpoint control protein rad9a-like	135	gi|391336302|ref|XP_003742520.1|PREDICTED: cell cycle checkpoint control protein RAD9A-like [Metaseiulus occidentalis]	XP_003742520	1.57448e-29	65	119.013	135	88
isotig21514	mucin-like protein	103	gi|391329998|ref|XP_003739452.1|PREDICTED: uncharacterized protein LOC100908492 [Metaseiulus occidentalis]	XP_003739452	1.095e-21	65	91.6633	81	53
isotig21520	cuticle	129	gi|391336112|ref|XP_003742427.1|PREDICTED: cuticle protein 10.9-like [Metaseiulus occidentalis]	XP_003742427	9.41362e-50	82	165.622	128	106
isotig21528	secreted salivary gland	242	gi|391340346|ref|XP_003744503.1|PREDICTED: uncharacterized protein LOC100899845 [Metaseiulus occidentalis]	XP_003744503	3.4812e-41	59	151.369	198	117
isotig21530	cathepsin l-like	340	gi|391338950|ref|XP_003743816.1|PREDICTED: cathepsin L-like [Metaseiulus occidentalis]	XP_003743816	1.02018e-146	75	428.713	340	255
isotig21565	cathepsin l-like	335	gi|391336140|ref|XP_003742440.1|PREDICTED: cathepsin L-like [Metaseiulus occidentalis]	XP_003742440	9.76728e-155	76	448.743	321	245
isotig21624	v-type proton atpase subunit e 2	61	gi|391330545|ref|XP_003739720.1|PREDICTED: V-type proton ATPase subunit e 2-like [Metaseiulus occidentalis]	XP_003739720	2.18437e-16	68	75.485	60	41
isotig21684	cathepsin l precursor	342	gi|344312914|emb|CCC33064.1|Cathepsin L-1 [Dermanyssus gallinae]	CCC33064	0	91	603.979	342	312
isotig21717	ras-related protein rab-23	53	gi|391334451|ref|XP_003741617.1|PREDICTED: ras-related protein Rab-23-like [Metaseiulus occidentalis]	XP_003741617	1.46384e-18	97	83.5741	40	39
isotig21760	cathepsin l	341	gi|344312914|emb|CCC33064.1|Cathepsin L-1 [Dermanyssus gallinae]	CCC33064	0	89	593.964	341	306
isotig21805	esterase lipase	153	gi|391329115|ref|XP_003739022.1|PREDICTED: probable arylformamidase-like [Metaseiulus occidentalis]	XP_003739022	1.7129e-64	80	209.149	150	121
isotig21846	gamma-glutamyl hydrolase-like	331	gi|391330136|ref|XP_003739520.1|PREDICTED: gamma-glutamyl hydrolase-like [Metaseiulus occidentalis]	XP_003739520	7.34852e-107	68	325.865	310	212
isotig21947	cuticle	214	gi|391344667|ref|XP_003746617.1|PREDICTED: serine/threonine-protein phosphatase 2A regulatory subunit pppA-like [Metaseiulus occidentalis]	XP_003746617	4.68561e-55	85	196.052	135	116
isotig22126	post-gpi attachment to proteins factor 3-like	75	gi|391348661|ref|XP_003748563.1|PREDICTED: post-GPI attachment to proteins factor 3-like [Metaseiulus occidentalis]	XP_003748563	6.32646e-15	75	75.8702	74	56
isotig22248	tick serine protease	295	gi|391337578|ref|XP_003743144.1|PREDICTED: brain-specific serine protease 4-like [Metaseiulus occidentalis]	XP_003743144	1.93087e-80	63	255.758	277	175
isotig22507	cathepsin l	299	gi|391346471|ref|XP_003747496.1|PREDICTED: cathepsin L-like [Metaseiulus occidentalis]	XP_003747496	2.58438e-88	67	277.715	300	203
isotig22620	alkaline phosphatase 4-like	131	gi|391328489|ref|XP_003738721.1|PREDICTED: uncharacterized protein LOC100897812 [Metaseiulus occidentalis]	XP_003738721	1.78946e-60	88	192.971	113	100
isotig22647	eukaryotic translation initiation factor 4e	192	gi|195161206|ref|XP_002021459.1|GL26506 [Drosophila persimilis] >gi|198472421|ref|XP_002133039.1| GA28966 [Drosophila pseudoobscura pseudoobscura] >gi|194103259|gb|EDW25302.1| GL26506 [Drosophila persimilis] >gi|198139007|gb|EDY70441.1| GA28966 [Drosophila pseudoobscura pseudoobscura]	XP_002021459	1.56831e-13	50	74.3294	161	81
isotig22655	tbc1 domain family member 19-like	155	gi|391335903|ref|XP_003742326.1|PREDICTED: uncharacterized protein LOC100905042 [Metaseiulus occidentalis]	XP_003742326	1.60934e-66	89	230.335	155	138
isotig22688	mucin peritrophin-like protein precursor	125	gi|391331097|ref|XP_003739987.1|PREDICTED: uncharacterized protein LOC100907069 [Metaseiulus occidentalis]	XP_003739987	1.32292e-27	61	107.842	114	70
isotig22859	activating signal cointegrator 1 complex subunit 3	330	gi|391348367|ref|XP_003748419.1|PREDICTED: activating signal cointegrator 1 complex subunit 3-like [Metaseiulus occidentalis]	XP_003748419	2.41272e-179	88	557.755	332	295
isotig22917	cytotoxin-like protein	231	gi|391340449|ref|XP_003744553.1|PREDICTED: uncharacterized protein LOC100907610 [Metaseiulus occidentalis]	XP_003744553	1.07265e-23	46	103.605	216	100
isotig22991	cugbp elav-like family member 2-like	72	gi|391337388|ref|XP_003743051.1|PREDICTED: CUGBP Elav-like family member 2-like [Metaseiulus occidentalis]	XP_003743051	6.3527e-11	56	65.4698	74	42
isotig23104	ves g 5 allergen	237	gi|391337878|ref|XP_003743291.1|PREDICTED: venom allergen 5-like [Metaseiulus occidentalis]	XP_003743291	2.63972e-25	49	108.997	241	119
isotig23110	secreted salivary gland	225	gi|391325595|ref|XP_003737317.1|PREDICTED: uncharacterized protein LOC100903770 [Metaseiulus occidentalis]	XP_003737317	2.97014e-70	70	224.942	225	158
isotig23133	PREDICTED: uncharacterized protein LOC100900008	184	gi|391326593|ref|XP_003737797.1|PREDICTED: uncharacterized protein LOC100900008 [Metaseiulus occidentalis]	XP_003737797	3.26124e-10	45	63.929	157	71
isotig23230	comm domain containing 4	175	gi|391347977|ref|XP_003748230.1|PREDICTED: COMM domain-containing protein 4-like [Metaseiulus occidentalis]	XP_003748230	1.40125e-38	73	140.198	175	128
isotig23265	PREDICTED: uncharacterized protein LOC100901244	124	gi|391329911|ref|XP_003739410.1|PREDICTED: uncharacterized protein LOC100901244 [Metaseiulus occidentalis]	XP_003739410	5.10821e-41	79	142.124	103	82
isotig23423	locomotion-related protein hikaru genki-like	273	gi|391339728|ref|XP_003744199.1|PREDICTED: locomotion-related protein Hikaru genki-like [Metaseiulus occidentalis]	XP_003744199	1.07101e-161	89	472.241	273	243
isotig23439	PREDICTED: uncharacterized protein LOC100904182	212	gi|391337652|ref|XP_003743180.1|PREDICTED: uncharacterized protein LOC100904182 [Metaseiulus occidentalis]	XP_003743180	2.03284e-54	63	184.111	201	128
isotig23650	vigilin	218	gi|391333092|ref|XP_003740956.1|PREDICTED: vigilin [Metaseiulus occidentalis]	XP_003740956	6.34524e-54	76	196.052	151	116
isotig23652	potassium voltage-gated channel protein shaker-like	147	gi|391335887|ref|XP_003742318.1|PREDICTED: potassium voltage-gated channel protein Shaker-like [Metaseiulus occidentalis]	XP_003742318	6.58864e-24	75	106.301	86	65
isotig23695	5 -3 exoribonuclease 2	162	gi|391327300|ref|XP_003738141.1|PREDICTED: 5'-3' exoribonuclease 2 homolog [Metaseiulus occidentalis]	XP_003738141	1.25823e-90	95	293.893	161	153
isotig23714	serine	266	gi|391348191|ref|XP_003748333.1|PREDICTED: probable serine carboxypeptidase CPVL-like isoform 1 [Metaseiulus occidentalis]	XP_003748333	8.71791e-66	63	222.631	275	174
isotig23810	lipase 3-like	213	gi|391338187|ref|XP_003743442.1|PREDICTED: lipase member K-like [Metaseiulus occidentalis]	XP_003743442	8.37124e-65	72	209.92	187	135
isotig23846	PREDICTED: uncharacterized protein LOC100908413	160	gi|391338352|ref|XP_003743523.1|PREDICTED: uncharacterized protein LOC100908413 [Metaseiulus occidentalis]	XP_003743523	1.3567e-10	51	64.3142	116	60
isotig24045	grnb protein	95	gi|241853043|ref|XP_002415868.1|granulin, putative [Ixodes scapularis] >gi|215510082|gb|EEC19535.1| granulin, putative [Ixodes scapularis]	XP_002415868	5.12346e-16	63	81.6481	74	47
isotig24053	secreted serine	119	gi|241857154|ref|XP_002416080.1|secreted serine protease, putative [Ixodes scapularis] >gi|215510294|gb|EEC19747.1| secreted serine protease, putative [Ixodes scapularis]	XP_002416080	9.64996e-08	50	55.8398	83	42
isotig24108	succinyl- ligase	295	gi|391348139|ref|XP_003748309.1|PREDICTED: succinyl-CoA ligase subunit alpha, mitochondrial-like [Metaseiulus occidentalis]	XP_003748309	8.08869e-166	93	474.937	272	254
isotig24112	chondroitin proteoglycan-2-like	189	gi|391341956|ref|XP_003745290.1|PREDICTED: peritrophin-44-like [Metaseiulus occidentalis]	XP_003745290	1.07143e-107	99	322.398	167	166
isotig24127	PREDICTED: uncharacterized protein LOC100901467	185	gi|391348819|ref|XP_003748639.1|PREDICTED: uncharacterized protein LOC100901467 [Metaseiulus occidentalis]	XP_003748639	6.2895e-07	52	54.6842	155	81
isotig24314	breast cancer metastasis-suppressor 1-like protein-a-like	44	gi|391348381|ref|XP_003748426.1|PREDICTED: breast cancer metastasis-suppressor 1-like protein-A-like [Metaseiulus occidentalis]	XP_003748426	6.1521e-19	93	84.3445	43	40
isotig24393	PREDICTED: uncharacterized protein LOC100897952	94	gi|391326728|ref|XP_003737864.1|PREDICTED: uncharacterized protein LOC100897952 [Metaseiulus occidentalis]	XP_003737864	1.10723e-11	61	65.855	80	49
isotig24475	anaphase-promoting complex subunit 1	282	gi|391344179|ref|XP_003746380.1|PREDICTED: anaphase-promoting complex subunit 1 [Metaseiulus occidentalis]	XP_003746380	3.82895e-117	84	378.637	280	237
isotig24643	structural constituent of	258	gi|391335885|ref|XP_003742317.1|PREDICTED: adult-specific rigid cuticular protein 15.5-like [Metaseiulus occidentalis]	XP_003742317	8.20131e-73	91	229.95	132	121
isotig24657	peptidase m20 domain-containing protein 2-like	82	gi|391340241|ref|XP_003744452.1|PREDICTED: peptidase M20 domain-containing protein 2-like [Metaseiulus occidentalis]	XP_003744452	3.02211e-11	81	66.2402	37	30
isotig24661	chitinase 1 precursor	206	gi|391341766|ref|XP_003745198.1|PREDICTED: endochitinase-like [Metaseiulus occidentalis]	XP_003745198	5.00425e-106	91	327.405	186	171
isotig24685	kn motif and ankyrin repeat domain-containing protein 1- partial	181	gi|391329933|ref|XP_003739421.1|PREDICTED: uncharacterized protein LOC100902821 [Metaseiulus occidentalis]	XP_003739421	2.126e-72	89	245.358	147	132
isotig25000	protein wnt-5b-like	267	gi|391332205|ref|XP_003740527.1|PREDICTED: protein Wnt-5b-like [Metaseiulus occidentalis]	XP_003740527	0	96	520.005	266	256
isotig25036	mitochondrial import receptor subunit tom40	115	gi|391337645|ref|XP_003743177.1|PREDICTED: mitochondrial import receptor subunit TOM40 homolog 1-like [Metaseiulus occidentalis]	XP_003743177	3.0995e-22	83	97.4413	62	52
isotig25129	PREDICTED: uncharacterized protein LOC100901486	130	gi|391333915|ref|XP_003741355.1|PREDICTED: uncharacterized protein LOC100901486 [Metaseiulus occidentalis]	XP_003741355	5.03106e-43	77	160.999	112	87
isotig25164	transient receptor potential mucolipin	235	gi|391346940|ref|XP_003747723.1|PREDICTED: LOW QUALITY PROTEIN: mucolipin-2-like, partial [Metaseiulus occidentalis]	XP_003747723	1.02409e-53	81	189.504	125	102
isotig25288	legumain	218	gi|391344452|ref|XP_003746513.1|PREDICTED: legumain-like [Metaseiulus occidentalis]	XP_003746513	4.39239e-98	82	302.753	209	173
isotig25436	isoform c	164	gi|391340412|ref|XP_003744535.1|PREDICTED: uncharacterized protein LOC100904860 [Metaseiulus occidentalis]	XP_003744535	1.0304e-19	75	95.5153	60	45
isotig25477	counting factor associated protein d-like	231	gi|391341656|ref|XP_003745143.1|PREDICTED: uncharacterized protein LOC100900885 [Metaseiulus occidentalis]	XP_003745143	6.18864e-93	79	306.605	212	168
isotig25521	PREDICTED: uncharacterized protein LOC100904182	72	gi|391337652|ref|XP_003743180.1|PREDICTED: uncharacterized protein LOC100904182 [Metaseiulus occidentalis]	XP_003743180	2.52599e-07	69	53.5286	49	34
isotig25652	PREDICTED: uncharacterized protein LOC100900171	178	gi|391338566|ref|XP_003743629.1|PREDICTED: uncharacterized protein LOC100900171 [Metaseiulus occidentalis]	XP_003743629	1.50049e-28	59	114.39	151	90
isotig25737	n-alpha-acetyltransferase auxiliary subunit-like	165	gi|391343320|ref|XP_003745960.1|PREDICTED: N-alpha-acetyltransferase 25, NatB auxiliary subunit-like [Metaseiulus occidentalis]	XP_003745960	1.71677e-12	55	73.559	125	69
isotig25919	PREDICTED: uncharacterized protein LOC100904314	173	gi|391335030|ref|XP_003741900.1|PREDICTED: uncharacterized protein LOC100904314 [Metaseiulus occidentalis]	XP_003741900	3.51608e-08	63	57.7658	138	88
isotig25955	lipase member h-a-like	176	gi|391334947|ref|XP_003741860.1|PREDICTED: lipase member H-A-like [Metaseiulus occidentalis]	XP_003741860	6.05685e-09	51	62.3882	102	53
isotig26031	ubx domain-containing protein 4-like	141	gi|391335282|ref|XP_003742024.1|PREDICTED: UBX domain-containing protein 4-like [Metaseiulus occidentalis]	XP_003742024	6.03095e-30	81	120.939	92	75
isotig26204	isoform b	83	gi|391337526|ref|XP_003743118.1|PREDICTED: uncharacterized protein LOC100906063 [Metaseiulus occidentalis]	XP_003743118	4.22964e-45	100	165.622	72	72
isotig26253	sphingomyelin phosphodiesterase-like	83	gi|391325416|ref|XP_003737231.1|PREDICTED: sphingomyelin phosphodiesterase-like [Metaseiulus occidentalis]	XP_003737231	2.08225e-14	66	76.2554	78	52
isotig26533	camp-dependent protein kinase catalytic subunit	216	gi|213409313|ref|XP_002175427.1|cAMP-dependent protein kinase catalytic subunit [Schizosaccharomyces japonicus yFS275] >gi|212003474|gb|EEB09134.1| cAMP-dependent protein kinase catalytic subunit [Schizosaccharomyces japonicus yFS275]	XP_002175427	4.05162e-30	53	124.02	216	115
isotig26573	amine oxidase	176	gi|391336864|ref|XP_003742798.1|PREDICTED: uncharacterized protein LOC100905530 [Metaseiulus occidentalis]	XP_003742798	1.63298e-12	72	74.3294	62	45
isotig26835	isoform c	230	gi|391333177|ref|XP_003740997.1|PREDICTED: calumenin-A-like [Metaseiulus occidentalis]	XP_003740997	1.81439e-60	67	202.986	217	146
isotig27060	PREDICTED: uncharacterized protein LOC100907519	140	gi|391339154|ref|XP_003743917.1|PREDICTED: uncharacterized protein LOC100907519 [Metaseiulus occidentalis]	XP_003743917	4.22159e-18	60	85.8853	146	88
isotig27129	PREDICTED: titin-like	81	gi|391346986|ref|XP_003747746.1|PREDICTED: titin-like [Metaseiulus occidentalis]	XP_003747746	2.35556e-11	84	67.781	44	37
isotig27251	set1 ash2 histone methyltransferase complex subunit ash2-like	222	gi|391337020|ref|XP_003742872.1|PREDICTED: set1/Ash2 histone methyltransferase complex subunit ASH2-like [Metaseiulus occidentalis]	XP_003742872	1.03183e-70	67	236.113	207	140
isotig27656	tyrosine-protein phosphatase 99a-like	214	gi|391348049|ref|XP_003748264.1|PREDICTED: tyrosine-protein phosphatase 99A-like [Metaseiulus occidentalis]	XP_003748264	6.62091e-115	96	364.77	199	192
isotig27668	PREDICTED: uncharacterized protein LOC100901516	50	gi|391325569|ref|XP_003737305.1|PREDICTED: uncharacterized protein LOC100901516 [Metaseiulus occidentalis]	XP_003737305	1.3293e-15	82	77.7962	50	41
isotig27720	acyl- dehydrogenase family member mitochondrial	86	gi|189234981|ref|XP_968038.2|PREDICTED: similar to oxidoreductase [Tribolium castaneum]	XP_968038	8.0478e-10	61	63.1586	85	52
isotig27860	glucosidase 2 subunit beta-like	115	gi|391331267|ref|XP_003740071.1|PREDICTED: glucosidase 2 subunit beta-like [Metaseiulus occidentalis]	XP_003740071	8.58185e-41	83	150.599	95	79
isotig27977	protein turtle homolog a-like	209	gi|391332905|ref|XP_003740869.1|PREDICTED: kin of IRRE-like protein 1-like [Metaseiulus occidentalis]	XP_003740869	4.88801e-104	85	322.398	205	176
isotig28121	PREDICTED: uncharacterized protein LOC100897314	174	gi|391344247|ref|XP_003746413.1|PREDICTED: uncharacterized protein LOC100897314 [Metaseiulus occidentalis]	XP_003746413	5.49279e-32	78	121.709	97	76
isotig28185	serine	160	gi|241744317|ref|XP_002405444.1|serine carboxypeptidase, putative [Ixodes scapularis] >gi|215505787|gb|EEC15281.1| serine carboxypeptidase, putative [Ixodes scapularis]	XP_002405444	8.80504e-45	74	162.925	126	94
isotig28240	PREDICTED: uncharacterized protein LOC100906292	123	gi|391330126|ref|XP_003739515.1|PREDICTED: uncharacterized protein LOC100906292 [Metaseiulus occidentalis]	XP_003739515	1.89137e-36	63	130.954	122	78
isotig28304	cathepsin k	160	gi|391333957|ref|XP_003741376.1|PREDICTED: cathepsin S-like [Metaseiulus occidentalis]	XP_003741376	5.743e-27	68	112.464	97	66
isotig28312	PREDICTED: uncharacterized protein LOC100901611	110	gi|391325096|ref|XP_003737076.1|PREDICTED: uncharacterized protein LOC100901611 [Metaseiulus occidentalis]	XP_003737076	7.85142e-10	59	60.4622	93	55
isotig28327	protein pdi- isoform c	101	gi|391329497|ref|XP_003739208.1|PREDICTED: protein disulfide-isomerase A4-like [Metaseiulus occidentalis]	XP_003739208	1.02328e-34	73	134.035	103	76
isotig28440	PREDICTED: uncharacterized protein LOC100898788	182	gi|391336935|ref|XP_003742830.1|PREDICTED: uncharacterized protein LOC100898788 [Metaseiulus occidentalis]	XP_003742830	7.79546e-48	65	164.466	181	119
isotig28489	wd repeat-containing protein 3	103	gi|391325628|ref|XP_003737333.1|PREDICTED: WD repeat-containing protein 3 [Metaseiulus occidentalis]	XP_003737333	6.65143e-29	75	119.013	101	76
isotig28514	PREDICTED: uncharacterized protein LOC100906062	160	gi|391337361|ref|XP_003743038.1|PREDICTED: uncharacterized protein LOC100906062 [Metaseiulus occidentalis]	XP_003743038	1.19647e-21	47	96.2857	224	107
isotig28522	serine	118	gi|391348191|ref|XP_003748333.1|PREDICTED: probable serine carboxypeptidase CPVL-like isoform 1 [Metaseiulus occidentalis]	XP_003748333	3.54528e-40	75	148.673	107	81
isotig28650	hemimethylated dna binding domain-containing protein	198	gi|391343542|ref|XP_003746068.1|PREDICTED: uncharacterized protein LOC100905690 [Metaseiulus occidentalis]	XP_003746068	2.03194e-69	80	223.016	193	156
isotig28850	zinc finger homeobox protein 4	194	gi|391336560|ref|XP_003742647.1|PREDICTED: zinc finger homeobox protein 4 [Metaseiulus occidentalis]	XP_003742647	3.7176e-90	96	300.442	166	160
isotig29340	serine	102	gi|391348191|ref|XP_003748333.1|PREDICTED: probable serine carboxypeptidase CPVL-like isoform 1 [Metaseiulus occidentalis]	XP_003748333	3.61211e-35	84	134.035	101	85
isotig29406	PREDICTED: uncharacterized protein LOC100903397	142	gi|391329941|ref|XP_003739425.1|PREDICTED: uncharacterized protein LOC100903397 [Metaseiulus occidentalis]	XP_003739425	3.00349e-38	71	145.976	131	94
isotig29547	kif21a protein	185	gi|391335114|ref|XP_003741942.1|PREDICTED: kinesin-like protein KIF21B [Metaseiulus occidentalis]	XP_003741942	1.99909e-105	93	340.117	186	173
isotig29561	PREDICTED: uncharacterized protein LOC100899914	152	gi|391332964|ref|XP_003740896.1|PREDICTED: uncharacterized protein LOC100899914 [Metaseiulus occidentalis]	XP_003740896	9.6033e-12	77	71.2478	63	49
isotig29887	torsin family protein	181	gi|391329449|ref|XP_003739186.1|PREDICTED: torsin-1B-like [Metaseiulus occidentalis]	XP_003739186	7.72355e-80	82	252.677	157	129
isotig29919	aspartate--trna mitochondrial-like	179	gi|391342842|ref|XP_003745724.1|PREDICTED: aspartate--tRNA ligase, mitochondrial-like [Metaseiulus occidentalis]	XP_003745724	1.1142e-65	80	221.861	177	142
isotig29933	dna polymerase alpha catalytic subunit-like	179	gi|391331432|ref|XP_003740150.1|PREDICTED: DNA polymerase alpha catalytic subunit-like [Metaseiulus occidentalis]	XP_003740150	7.54684e-46	75	171.785	179	136
isotig29996	helicase arip4	179	gi|391336651|ref|XP_003742692.1|PREDICTED: helicase ARIP4-like [Metaseiulus occidentalis]	XP_003742692	9.09155e-74	90	251.906	146	132
isotig30017	glutamate ionotropic kainate 2-like	176	gi|391333744|ref|XP_003741270.1|PREDICTED: glutamate receptor, ionotropic kainate 3-like [Metaseiulus occidentalis]	XP_003741270	6.12959e-73	81	237.654	176	144
isotig30026	PREDICTED: uncharacterized protein LOC100902290	137	gi|391325267|ref|XP_003737160.1|PREDICTED: uncharacterized protein LOC100902290 [Metaseiulus occidentalis]	XP_003737160	1.12085e-18	95	86.6557	46	44
isotig30132	pap-associated domain-containing protein 5-like	176	gi|391342828|ref|XP_003745717.1|PREDICTED: PAP-associated domain-containing protein 5-like, partial [Metaseiulus occidentalis]	XP_003745717	1.58011e-34	66	135.576	166	111
isotig30150	counting factor associated protein d-like	133	gi|391339556|ref|XP_003744114.1|PREDICTED: counting factor associated protein D-like [Metaseiulus occidentalis]	XP_003744114	5.96377e-18	54	88.1965	110	60
isotig30210	heme lipoprotein	169	gi|391347078|ref|XP_003747792.1|PREDICTED: vitellogenin-2-like [Metaseiulus occidentalis]	XP_003747792	1.20846e-31	66	130.568	146	97
isotig30469	pre-mrna-splicing factor 18	89	gi|391333064|ref|XP_003740944.1|PREDICTED: pre-mRNA-splicing factor 18-like isoform 1 [Metaseiulus occidentalis]	XP_003740944	1.39568e-53	96	179.874	89	86
isotig30502	tartan capricious-like protein	172	gi|391339052|ref|XP_003743867.1|PREDICTED: chaoptin-like [Metaseiulus occidentalis]	XP_003743867	1.66051e-79	92	266.159	151	139
isotig30777	atp-dependent rna helicase dbp9	115	gi|91077434|ref|XP_966623.1|PREDICTED: similar to ATP-dependent RNA helicase DBP9 [Tribolium castaneum]	XP_966623	9.31043e-07	65	55.0694	41	27
isotig30874	ras-related protein rab-11a isoform 2	136	gi|391341972|ref|XP_003745298.1|PREDICTED: ras-related protein Rab-11A-like [Metaseiulus occidentalis]	XP_003745298	4.10504e-79	100	243.817	119	119
isotig30982	PREDICTED: uncharacterized protein LOC100899848	134	gi|391340986|ref|XP_003744814.1|PREDICTED: uncharacterized protein LOC100899848 [Metaseiulus occidentalis]	XP_003744814	1.93855e-07	79	57.7658	39	31
isotig31205	lysosomal alpha-glucosidase-like	146	gi|391340790|ref|XP_003744719.1|PREDICTED: lysosomal alpha-glucosidase-like [Metaseiulus occidentalis]	XP_003744719	4.18539e-35	65	138.658	137	90
isotig31356	no-mechanoreceptor potential	162	gi|391348091|ref|XP_003748285.1|PREDICTED: uncharacterized protein LOC100907584 [Metaseiulus occidentalis]	XP_003748285	6.95868e-84	90	276.559	159	144
isotig31453	PREDICTED: uncharacterized protein LOC100908998	80	gi|391327446|ref|XP_003738211.1|PREDICTED: uncharacterized protein LOC100908998 [Metaseiulus occidentalis]	XP_003738211	1.94296e-32	86	123.25	79	68
isotig31938	isoform a	155	gi|391340768|ref|XP_003744708.1|PREDICTED: mitogen-activated protein kinase kinase kinase 5-like [Metaseiulus occidentalis]	XP_003744708	2.70193e-55	81	197.593	154	125
isotig32017	legumain-like protease precursor	97	gi|427790081|gb|JAA60492.1|Putative tick salivary male-specific legumain [Rhipicephalus pulchellus]	JAA60492	6.22215e-26	66	107.842	86	57
isotig32424	PREDICTED: uncharacterized protein LOC100905519	149	gi|391331650|ref|XP_003740256.1|PREDICTED: uncharacterized protein LOC100905519 [Metaseiulus occidentalis]	XP_003740256	1.40812e-11	63	70.0922	76	48
isotig32625	pre-mrna cleavage complex 2 protein pcf11	147	gi|391339269|ref|XP_003743974.1|PREDICTED: uncharacterized protein LOC100903511 [Metaseiulus occidentalis]	XP_003743974	1.06424e-36	77	143.665	121	94
isotig32710	p53 regulated pa26 nuclear protein	147	gi|391332448|ref|XP_003740646.1|PREDICTED: sestrin-3-like [Metaseiulus occidentalis]	XP_003740646	4.04196e-66	87	217.624	132	116
isotig33093	serine	105	gi|391348193|ref|XP_003748334.1|PREDICTED: probable serine carboxypeptidase CPVL-like isoform 2 [Metaseiulus occidentalis]	XP_003748334	4.25369e-38	80	142.124	103	83
isotig33117	rna binding protein	142	gi|427788569|gb|JAA59736.1|Putative rna-binding protein [Rhipicephalus pulchellus]	JAA59736	2.69531e-11	62	69.707	100	62
isotig33477	PREDICTED: uncharacterized protein LOC100904214	121	gi|391329787|ref|XP_003739349.1|PREDICTED: uncharacterized protein LOC100904214 [Metaseiulus occidentalis]	XP_003739349	1.53439e-23	60	99.7525	120	72
isotig33545	guanine nucleotide-releasing factor 2-like	89	gi|391338098|ref|XP_003743398.1|PREDICTED: guanine nucleotide-releasing factor 2-like [Metaseiulus occidentalis]	XP_003743398	2.74368e-15	65	79.337	85	56
isotig33729	epidermal growth factor receptor-like	135	gi|391332522|ref|XP_003740683.1|PREDICTED: epidermal growth factor receptor-like [Metaseiulus occidentalis]	XP_003740683	2.86107e-30	80	124.79	93	75
isotig33753	secreted salivary gland	75	gi|219687592|dbj|BAH09304.1|persulcatusin [Ixodes persulcatus]	BAH09304	5.84373e-11	64	61.6178	56	36
isotig34071	glutathione s-transferase c-terminal domain-containing	109	gi|391325657|ref|XP_003737347.1|PREDICTED: glutathione S-transferase C-terminal domain-containing protein-like [Metaseiulus occidentalis]	XP_003737347	5.06563e-09	64	61.2326	59	38
isotig34091	serine threonine-protein phosphatase 4 catalytic subunit	60	gi|391342246|ref|XP_003745432.1|PREDICTED: serine/threonine-protein phosphatase 4 catalytic subunit-like [Metaseiulus occidentalis]	XP_003745432	3.46646e-19	93	86.2705	46	43
isotig34182	secreted salivary gland	74	gi|219687592|dbj|BAH09304.1|persulcatusin [Ixodes persulcatus]	BAH09304	1.85059e-14	69	70.8626	56	39
isotig34415	persulcatusin	78	gi|219687592|dbj|BAH09304.1|persulcatusin [Ixodes persulcatus]	BAH09304	5.46625e-07	57	51.2174	54	31
isotig34570	tyrosine-protein kinase receptor tie-1-like	78	gi|391348165|ref|XP_003748321.1|PREDICTED: tyrosine-protein kinase receptor Tie-1-like [Metaseiulus occidentalis]	XP_003748321	1.14816e-13	63	71.2478	77	49
isotig34604	PREDICTED: uncharacterized protein LOC100905036	112	gi|391332419|ref|XP_003740632.1|PREDICTED: uncharacterized protein LOC100905036 [Metaseiulus occidentalis]	XP_003740632	6.53654e-22	77	99.3673	109	84
isotig35065	PREDICTED: uncharacterized protein LOC100904419	114	gi|391338152|ref|XP_003743425.1|PREDICTED: uncharacterized protein LOC100904419 [Metaseiulus occidentalis]	XP_003743425	4.35111e-28	81	117.472	97	79
isotig35233	PREDICTED: hemicentin-2-like	57	gi|391341710|ref|XP_003745170.1|PREDICTED: hemicentin-2-like [Metaseiulus occidentalis]	XP_003745170	1.10705e-15	76	78.9518	56	43
