# Supplementary material for: The predicted secretome and transmembranome of the poultry red mite Dermanyssus gallinae
Source: Parasit Vectors. 2013 Sep 11;6:259. doi: 10.1186/1756-3305-6-259 (PMC3846644; doi:10.1186/1756-3305-6-259)
Supplement: Additional file 2 — BLASTP top-hits of D. gallinae pTM proteins. [file 1756-3305-6-259-S2.xls]

## Sheet: BLASTP top-hits_pTM proteins 
Additional file 2 - BLASTP top-hits of D. gallinae pTM proteins
Sequence name	Sequence description	Sequence length	Hit descripion	Hit accession	E-Value	Similarity	Score	Alignment length	Positives
contig05700	receptor-type tyrosine-protein phosphatase s-like	562	gi|391328447|ref|XP_003738700.1|PREDICTED: receptor-type tyrosine-protein phosphatase S-like [Metaseiulus occidentalis]	XP_003738700	7.76e-90	84	286.574	191	162
contig11639	mitochondrial atp synthase f chain	107	gi|427785965|gb|JAA58434.1|Putative lateral inhibition [Rhipicephalus pulchellus]	JAA58434	3.99e-46	75	154.451	107	81
G9NSEKQ01A02KS	protein mgl-2	127	gi|391325651|ref|XP_003737344.1|PREDICTED: metabotropic glutamate receptor 5-like [Metaseiulus occidentalis]	XP_003737344	3.42e-64	93	221.09	124	116
G9NSEKQ01A07CK	transmembrane protein 147-like	77	gi|391337103|ref|XP_003742913.1|PREDICTED: transmembrane protein 147-like [Metaseiulus occidentalis]	XP_003742913	1.61e-13	64	70.8626	76	49
G9NSEKQ01A0G84	protein dpy-19 homolog 1-like	128	gi|391341668|ref|XP_003745149.1|PREDICTED: protein dpy-19 homolog 1-like [Metaseiulus occidentalis]	XP_003745149	1.56e-23	70	105.145	126	89
G9NSEKQ01A0HYD	protein phosphatase methylesterase 1-like	62	gi|391327194|ref|XP_003738090.1|PREDICTED: protein phosphatase methylesterase 1-like [Metaseiulus occidentalis]	XP_003738090	5.62e-15	83	75.8702	62	52
G9NSEKQ01A1LE2	relaxin receptor 2-like	121	gi|391337540|ref|XP_003743125.1|PREDICTED: relaxin receptor 2-like [Metaseiulus occidentalis]	XP_003743125	8.51e-61	89	207.994	120	107
G9NSEKQ01A1WA6	thyrotropin-releasing hormone receptor-like	84	gi|391332917|ref|XP_003740874.1|PREDICTED: thyrotropin-releasing hormone receptor-like [Metaseiulus occidentalis]	XP_003740874	1.49e-33	83	128.642	81	68
G9NSEKQ01A2DC1	nose resistant to fluoxetine protein 6-like	104	gi|391343099|ref|XP_003745850.1|PREDICTED: nose resistant to fluoxetine protein 6-like [Metaseiulus occidentalis]	XP_003745850	2.83e-15	65	79.7221	84	55
G9NSEKQ01A2PXR	protein yif1b-a	105	gi|391337884|ref|XP_003743294.1|PREDICTED: protein YIF1A-like [Metaseiulus occidentalis]	XP_003743294	1.69e-21	80	95.1301	67	54
G9NSEKQ01A3YAU	PREDICTED: uncharacterized protein LOC100902106	115	gi|391329480|ref|XP_003739200.1|PREDICTED: uncharacterized protein LOC100902106 [Metaseiulus occidentalis]	XP_003739200	4.95e-50	92	177.563	114	106
G9NSEKQ01A46WE	multidrug resistance-associated protein 1-like	101	gi|391336199|ref|XP_003742469.1|PREDICTED: multidrug resistance-associated protein 1-like [Metaseiulus occidentalis]	XP_003742469	1.26e-39	85	149.828	100	85
G9NSEKQ01A537B	transmembrane protein 184a	148	gi|241859233|ref|XP_002416205.1|transmembrane protein 184B, putative [Ixodes scapularis] >gi|215510419|gb|EEC19872.1| transmembrane protein 184B, putative [Ixodes scapularis]	XP_002416205	6.47e-45	72	161.384	148	108
G9NSEKQ01A5KG8	probable phospholipid-transporting atpase iib-like	145	gi|391329859|ref|XP_003739384.1|PREDICTED: probable phospholipid-transporting ATPase IIB-like [Metaseiulus occidentalis]	XP_003739384	6.1e-83	96	273.478	144	139
G9NSEKQ01A5YX1	metabotropic glutamate receptor 5-like	100	gi|391348521|ref|XP_003748495.1|PREDICTED: LOW QUALITY PROTEIN: metabotropic glutamate receptor 1-like [Metaseiulus occidentalis]	XP_003748495	5.53e-40	87	150.214	97	85
G9NSEKQ01A63A6	transmembrane protein 135-like	107	gi|391345202|ref|XP_003746879.1|PREDICTED: transmembrane protein 135-like [Metaseiulus occidentalis]	XP_003746879	1.13e-38	70	142.895	107	75
G9NSEKQ01A63JF	monocarboxylate transporter 12-like	83	gi|391328056|ref|XP_003738509.1|PREDICTED: monocarboxylate transporter 12-like [Metaseiulus occidentalis]	XP_003738509	3.34e-26	92	108.227	57	53
G9NSEKQ01A7OEI	dual oxidase-like	88	gi|391347609|ref|XP_003748052.1|PREDICTED: dual oxidase-like [Metaseiulus occidentalis]	XP_003748052	3.48e-24	96	105.145	61	59
G9NSEKQ01A8Q6I	tm2 domain-containing protein almondex-like	77	gi|391342669|ref|XP_003745638.1|PREDICTED: TM2 domain-containing protein 3-like [Metaseiulus occidentalis]	XP_003745638	1.99e-43	96	150.214	76	73
G9NSEKQ01A8UPE	xk-related protein 6-like	69	gi|391347462|ref|XP_003747980.1|PREDICTED: XK-related protein 6-like [Metaseiulus occidentalis]	XP_003747980	1.82e-16	77	81.2629	59	46
G9NSEKQ01A8YCG	irregular chiasm c-roughest	118	gi|391338142|ref|XP_003743420.1|PREDICTED: irregular chiasm C-roughest protein-like [Metaseiulus occidentalis]	XP_003743420	3.41e-09	86	62.3882	37	32
G9NSEKQ01A9LM1	transmembrane and tetratricopeptide repeat containing 3	91	gi|391341794|ref|XP_003745212.1|PREDICTED: transmembrane and TPR repeat-containing protein 3-like [Metaseiulus occidentalis]	XP_003745212	2.94e-18	75	88.1965	89	67
G9NSEKQ01AC04U	probable palmitoyltransferase zdhhc23-like	76	gi|391340978|ref|XP_003744810.1|PREDICTED: probable palmitoyltransferase ZDHHC23-like [Metaseiulus occidentalis]	XP_003744810	7.65e-16	86	78.1814	75	65
G9NSEKQ01AC66D	desaturase ezi-d11 alpha	119	gi|332372518|gb|AEE61401.1|unknown [Dendroctonus ponderosae]	AEE61401	4.46e-30	72	120.168	117	85
G9NSEKQ01AC68P	dual oxidase-like	59	gi|391347609|ref|XP_003748052.1|PREDICTED: dual oxidase-like [Metaseiulus occidentalis]	XP_003748052	2.09e-21	97	95.9005	44	43
G9NSEKQ01ACMFM	protein trc8-like protein	127	gi|391338506|ref|XP_003743599.1|PREDICTED: protein TRC8 homolog [Metaseiulus occidentalis]	XP_003743599	1.91e-51	80	181.415	121	98
G9NSEKQ01AD1XW	vesicular acetylcholine transporter-like	117	gi|391341996|ref|XP_003745310.1|PREDICTED: vesicular acetylcholine transporter-like [Metaseiulus occidentalis]	XP_003745310	1.76e-66	97	219.55	116	113
G9NSEKQ01ADIIL	vesicular glutamate transporter 3-like	152	gi|391325939|ref|XP_003737484.1|PREDICTED: sialin-like [Metaseiulus occidentalis]	XP_003737484	1.15e-49	75	174.481	131	99
G9NSEKQ01ADSWN	acyl- desaturase	117	gi|391339339|ref|XP_003744009.1|PREDICTED: acyl-CoA desaturase-like [Metaseiulus occidentalis]	XP_003744009	6.31e-63	91	206.453	116	106
G9NSEKQ01AE9BB	vacuolar proton	108	gi|391333346|ref|XP_003741077.1|PREDICTED: V-type proton ATPase 116 kDa subunit a isoform 1-like isoform 2 [Metaseiulus occidentalis]	XP_003741077	1.8e-48	85	173.711	106	91
G9NSEKQ01AFGLH	protein spinster homolog 1-like	127	gi|391341528|ref|XP_003745082.1|PREDICTED: protein spinster homolog 1-like [Metaseiulus occidentalis]	XP_003745082	1.47e-38	82	144.821	129	106
G9NSEKQ01AFH0H	hippocampus abundant transcript 1	137	gi|391329345|ref|XP_003739135.1|PREDICTED: hippocampus abundant transcript 1 protein-like [Metaseiulus occidentalis]	XP_003739135	1.02e-54	81	189.119	136	111
G9NSEKQ01AFPK8	pyruvate muscle	154	gi|391330578|ref|XP_003739735.1|PREDICTED: pyruvate kinase muscle isozyme-like isoform 2 [Metaseiulus occidentalis]	XP_003739735	2.08e-60	90	204.912	123	111
G9NSEKQ01AFQPH	PREDICTED: uncharacterized protein LOC100897217	130	gi|391347318|ref|XP_003747911.1|PREDICTED: uncharacterized protein LOC100897217 [Metaseiulus occidentalis]	XP_003747911	8.15e-13	51	70.4774	102	53
G9NSEKQ01AG1AT	integral membrane protein gpr155-like	115	gi|391341496|ref|XP_003745066.1|PREDICTED: integral membrane protein GPR155-like [Metaseiulus occidentalis]	XP_003745066	1.85e-31	84	125.946	114	96
G9NSEKQ01AGPUE	potassium voltage-gated channel protein shaw	108	gi|391331802|ref|XP_003740331.1|PREDICTED: potassium voltage-gated channel protein Shaw-like [Metaseiulus occidentalis]	XP_003740331	1.45e-58	93	201.83	107	100
G9NSEKQ01AGT9V	slit homolog 1	62	gi|391342123|ref|XP_003745372.1|PREDICTED: slit homolog 1 protein-like [Metaseiulus occidentalis]	XP_003745372	8.08e-15	78	76.2554	57	45
G9NSEKQ01AGW6R	stearoyl- desaturase	126	gi|391339339|ref|XP_003744009.1|PREDICTED: acyl-CoA desaturase-like [Metaseiulus occidentalis]	XP_003744009	1.5e-70	91	226.483	126	115
G9NSEKQ01AH07O	multidrug resistance-associated protein 1-like	114	gi|391332072|ref|XP_003740462.1|PREDICTED: multidrug resistance-associated protein 1-like [Metaseiulus occidentalis]	XP_003740462	4.88e-43	87	160.614	111	97
G9NSEKQ01AH3V2	gamma-glutamyl hydrolase precursor	98	gi|209731186|gb|ACI66462.1|Gamma-glutamyl hydrolase precursor [Salmo salar]	ACI66462	5.49e-09	84	60.077	38	32
G9NSEKQ01AHYJ5	protein jtb-like	63	gi|391347656|ref|XP_003748074.1|PREDICTED: protein JTB-like [Metaseiulus occidentalis]	XP_003748074	1.96e-16	93	77.0258	61	57
G9NSEKQ01AI4AN	probable phospholipid-transporting atpase iib-like	134	gi|391329859|ref|XP_003739384.1|PREDICTED: probable phospholipid-transporting ATPase IIB-like [Metaseiulus occidentalis]	XP_003739384	2.31e-56	84	198.749	139	117
G9NSEKQ01AICAX	atp-binding cassette sub-family c member 9-like	66	gi|391333780|ref|XP_003741288.1|PREDICTED: ATP-binding cassette sub-family C member 9-like [Metaseiulus occidentalis]	XP_003741288	2.6e-13	72	72.7886	54	39
G9NSEKQ01AJ6TO	surfeit locus protein 4	35	gi|391327290|ref|XP_003738136.1|PREDICTED: surfeit locus protein 4 homolog isoform 1 [Metaseiulus occidentalis] >gi|391327292|ref|XP_003738137.1| PREDICTED: surfeit locus protein 4 homolog isoform 2 [Metaseiulus occidentalis]	XP_003738136	5.1e-13	94	67.781	34	32
G9NSEKQ01AJX39	dual oxidase-like	91	gi|391347609|ref|XP_003748052.1|PREDICTED: dual oxidase-like [Metaseiulus occidentalis]	XP_003748052	9.98e-33	97	130.183	76	74
G9NSEKQ01AK43G	zinc transporter 9	84	gi|391341179|ref|XP_003744908.1|PREDICTED: zinc transporter 9-like [Metaseiulus occidentalis]	XP_003744908	1.01e-51	97	179.104	84	82
G9NSEKQ01AK8ZX	muscarinic acetylcholine receptor dm1-like	96	gi|391336723|ref|XP_003742728.1|PREDICTED: muscarinic acetylcholine receptor DM1-like [Metaseiulus occidentalis]	XP_003742728	2.05e-39	85	146.362	92	79
G9NSEKQ01AKFWS	plexin isoform a	113	gi|391348838|ref|XP_003748648.1|PREDICTED: plexin-B-like [Metaseiulus occidentalis]	XP_003748648	1.85e-37	86	144.436	100	86
G9NSEKQ01AKMNO	elongation of very long chain fatty acids protein 4-like	76	gi|391332078|ref|XP_003740465.1|PREDICTED: elongation of very long chain fatty acids protein 4-like [Metaseiulus occidentalis]	XP_003740465	1.39e-14	73	74.3294	52	38
G9NSEKQ01AL6I4	peroxisomal n -acetyl-spermine spermidine oxidase-like	73	gi|391330205|ref|XP_003739554.1|PREDICTED: peroxisomal N(1)-acetyl-spermine/spermidine oxidase-like [Metaseiulus occidentalis]	XP_003739554	2.14e-14	81	75.485	53	43
G9NSEKQ01ALHI8	laminin subunit gamma-1-like	94	gi|391346422|ref|XP_003747473.1|PREDICTED: laminin subunit gamma-1-like [Metaseiulus occidentalis]	XP_003747473	4.3e-10	73	64.6994	46	34
G9NSEKQ01AMOR2	voltage-gated potassium channel	53	gi|242001954|ref|XP_002435620.1|voltage-gated channel, putative [Ixodes scapularis] >gi|215498956|gb|EEC08450.1| voltage-gated channel, putative [Ixodes scapularis]	XP_002435620	1.09e-28	98	113.62	53	52
G9NSEKQ01AMXZG	isoform a	104	gi|391329570|ref|XP_003739244.1|PREDICTED: zinc transporter 2-like isoform 1 [Metaseiulus occidentalis]	XP_003739244	4.94e-34	82	130.568	99	82
G9NSEKQ01ANDX8	gpi mannosyltransferase 4-like	79	gi|391343964|ref|XP_003746275.1|PREDICTED: uncharacterized protein LOC100900178 [Metaseiulus occidentalis]	XP_003746275	7.32e-23	71	100.908	80	57
G9NSEKQ01AODL7	sodium-coupled monocarboxylate transporter 2-like	98	gi|391337728|ref|XP_003743217.1|PREDICTED: sodium-coupled monocarboxylate transporter 1-like, partial [Metaseiulus occidentalis]	XP_003743217	2.45e-37	89	140.198	97	87
G9NSEKQ01AOI8D	glutamate receptor 1	126	gi|391325565|ref|XP_003737303.1|PREDICTED: glutamate receptor 1-like [Metaseiulus occidentalis]	XP_003737303	1.22e-72	92	241.121	126	117
G9NSEKQ01AOJXQ	dual oxidase	102	gi|391347609|ref|XP_003748052.1|PREDICTED: dual oxidase-like [Metaseiulus occidentalis]	XP_003748052	1.04e-40	96	153.295	87	84
G9NSEKQ01AOPFR	sodium iodide cotransporter	72	gi|391336945|ref|XP_003742835.1|PREDICTED: sodium-coupled monocarboxylate transporter 1-like [Metaseiulus occidentalis]	XP_003742835	2.82e-31	92	122.865	71	66
G9NSEKQ01AP1TR	fatty acyl-	130	gi|391344222|ref|XP_003746401.1|PREDICTED: uncharacterized protein LOC100907618 [Metaseiulus occidentalis]	XP_003746401	6.78e-76	92	245.358	127	118
G9NSEKQ01APKNP	PREDICTED: uncharacterized protein LOC100905776	85	gi|391339953|ref|XP_003744311.1|PREDICTED: uncharacterized protein LOC100905776 [Metaseiulus occidentalis]	XP_003744311	6.08e-17	95	82.8037	45	43
G9NSEKQ01AQ18C	gaba receptor	95	gi|391339617|ref|XP_003744144.1|PREDICTED: uncharacterized protein LOC100906164 [Metaseiulus occidentalis]	XP_003744144	5e-45	98	165.236	78	77
G9NSEKQ01AQXS3	glutamate aspartate and neutral amino acid transporter	94	gi|391339311|ref|XP_003743995.1|PREDICTED: excitatory amino acid transporter 2-like [Metaseiulus occidentalis]	XP_003743995	3.12e-41	90	150.214	93	84
G9NSEKQ01ARHB5	voltage-dependent p q type calcium channel	96	gi|312373503|gb|EFR21231.1|hypothetical protein AND_17360 [Anopheles darlingi]	EFR21231	3.79e-19	93	88.5817	58	54
G9NSEKQ01ARJSK	conserved hypothetical protein	37	gi|241616937|ref|XP_002408084.1|conserved hypothetical protein [Ixodes scapularis] >gi|215502921|gb|EEC12415.1| conserved hypothetical protein [Ixodes scapularis]	XP_002408084	6.85e-08	82	55.4546	35	29
G9NSEKQ01ARNGK	solute carrier family 35 member f3-like	113	gi|391332066|ref|XP_003740459.1|PREDICTED: solute carrier family 35 member F3-like [Metaseiulus occidentalis]	XP_003740459	1.08e-53	90	184.496	111	101
G9NSEKQ01AS89V	parathyroid hormone parathyroid hormone-related peptide receptor-like	136	gi|391327227|ref|XP_003738106.1|PREDICTED: secretin receptor-like [Metaseiulus occidentalis]	XP_003738106	3.06e-61	84	205.682	139	118
G9NSEKQ01ATKFO	potassium voltage-gated channel protein shab	121	gi|134085585|gb|ABO52851.1|IP18036p [Drosophila melanogaster]	ABO52851	6.87e-68	94	216.853	112	106
G9NSEKQ01ATOEZ	secreted peptide precursor	143	gi|391333299|ref|XP_003741056.1|PREDICTED: titin-like [Metaseiulus occidentalis]	XP_003741056	7.28e-57	86	188.348	123	107
G9NSEKQ01ATSMU	neuronal membrane glycoprotein m6-b-like	101	gi|391327689|ref|XP_003738329.1|PREDICTED: proteolipid protein DM beta-like [Metaseiulus occidentalis]	XP_003738329	8.27e-42	88	148.673	87	77
G9NSEKQ01AU0VT	adenylate cyclase	98	gi|391330021|ref|XP_003739463.1|PREDICTED: LOW QUALITY PROTEIN: solute carrier family 46 member 3-like [Metaseiulus occidentalis]	XP_003739463	2.28e-44	84	159.458	100	84
G9NSEKQ01AU52F	wd repeat-containing protein 26-like	65	gi|391342396|ref|XP_003745506.1|PREDICTED: WD repeat-containing protein 26-like [Metaseiulus occidentalis]	XP_003745506	1.88e-14	77	75.485	45	35
G9NSEKQ01AUC0K	n-alpha-acetyltransferase auxiliary subunit-like	93	gi|391341263|ref|XP_003744950.1|PREDICTED: N-alpha-acetyltransferase 35, NatC auxiliary subunit-like [Metaseiulus occidentalis]	XP_003744950	4.34e-29	80	118.627	90	72
G9NSEKQ01AUF1Q	guanine nucleotide-binding protein g subunit alpha-like	107	gi|391325633|ref|XP_003737335.1|PREDICTED: guanine nucleotide-binding protein G(i) subunit alpha-like [Metaseiulus occidentalis]	XP_003737335	1.32e-53	87	181.415	100	87
G9NSEKQ01AVC1T	scavenger receptor class b member 1-like	93	gi|391346100|ref|XP_003747317.1|PREDICTED: scavenger receptor class B member 1-like [Metaseiulus occidentalis]	XP_003747317	6.26e-24	83	103.605	62	52
G9NSEKQ01AVWTU	transmembrane 7 superfamily member 3-like	59	gi|391327759|ref|XP_003738364.1|PREDICTED: transmembrane 7 superfamily member 3-like [Metaseiulus occidentalis]	XP_003738364	1e-23	94	100.908	55	52
G9NSEKQ01AVZDB	organic anion transporter	123	gi|391337552|ref|XP_003743131.1|PREDICTED: LOW QUALITY PROTEIN: solute carrier organic anion transporter family member 5A1-like [Metaseiulus occidentalis]	XP_003743131	5.71e-33	84	130.568	82	69
G9NSEKQ01AW4G6	chloride channel protein 3	108	gi|391332631|ref|XP_003740736.1|PREDICTED: H(+)/Cl(-) exchange transporter 3-like [Metaseiulus occidentalis]	XP_003740736	1.23e-29	78	121.324	76	60
G9NSEKQ01AW8UH	protein dpy-19 homolog 1-like	83	gi|391341668|ref|XP_003745149.1|PREDICTED: protein dpy-19 homolog 1-like [Metaseiulus occidentalis]	XP_003745149	6.08e-13	77	72.4034	58	45
G9NSEKQ01AX1PZ	e3 ubiquitin-protein ligase march6-like	98	gi|391342143|ref|XP_003745382.1|PREDICTED: E3 ubiquitin-protein ligase MARCH6-like [Metaseiulus occidentalis]	XP_003745382	2.42e-27	86	114.39	97	84
G9NSEKQ01AXODU	members of chemokine-like factor super partial	54	gi|427795205|gb|JAA63054.1|Putative members of chemokine-like factor super family, partial [Rhipicephalus pulchellus]	JAA63054	1.1e-12	76	67.3958	52	40
G9NSEKQ01AXPME	fatty acyl- hydrolase medium chain-like	74	gi|391340297|ref|XP_003744479.1|PREDICTED: acetylcholinesterase-like [Metaseiulus occidentalis]	XP_003744479	6.57e-11	70	65.855	47	33
G9NSEKQ01AXRS6	organic anion transporter	136	gi|391337552|ref|XP_003743131.1|PREDICTED: LOW QUALITY PROTEIN: solute carrier organic anion transporter family member 5A1-like [Metaseiulus occidentalis]	XP_003743131	3.65e-51	86	181.415	111	96
G9NSEKQ01AXS6N	solute carrier family facilitated glucose transporter member 1-like	50	gi|427784573|gb|JAA57738.1|hypothetical protein [Rhipicephalus pulchellus]	JAA57738	3.3e-15	85	76.6406	48	41
G9NSEKQ01AXZRR	dual oxidase	102	gi|391347609|ref|XP_003748052.1|PREDICTED: dual oxidase-like [Metaseiulus occidentalis]	XP_003748052	1.04e-40	96	153.295	87	84
G9NSEKQ01AYPQ7	zinc finger homeobox protein 4	86	gi|350398020|ref|XP_003485063.1|PREDICTED: zinc finger homeobox protein 4-like [Bombus impatiens]	XP_003485063	1.17e-18	86	89.3521	50	43
G9NSEKQ01AYVJ8	patched domain-containing protein 3-like	102	gi|391348723|ref|XP_003748593.1|PREDICTED: patched domain-containing protein 3-like [Metaseiulus occidentalis]	XP_003748593	8.27e-22	75	98.5969	72	54
G9NSEKQ01AZ27K	dual oxidase	113	gi|391347609|ref|XP_003748052.1|PREDICTED: dual oxidase-like [Metaseiulus occidentalis]	XP_003748052	5.08e-49	96	177.563	98	95
G9NSEKQ01AZT6G	isoform d	133	gi|391329072|ref|XP_003739001.1|PREDICTED: major facilitator superfamily domain-containing protein 6-like [Metaseiulus occidentalis]	XP_003739001	2.34e-31	72	124.79	105	76
G9NSEKQ01B01E7	tetraspanin family integral membrane protein	93	gi|391348201|ref|XP_003748338.1|PREDICTED: CD63 antigen-like [Metaseiulus occidentalis]	XP_003748338	4.36e-31	100	118.627	75	75
G9NSEKQ01B07AG	low quality protein: amiloride-sensitive sodium channel subunit alpha-like	117	gi|391334249|ref|XP_003741518.1|PREDICTED: LOW QUALITY PROTEIN: amiloride-sensitive sodium channel subunit alpha-like [Metaseiulus occidentalis]	XP_003741518	1.08e-22	75	101.679	80	60
G9NSEKQ01B0AQM	voltage-dependent p q type calcium channel	107	gi|312373503|gb|EFR21231.1|hypothetical protein AND_17360 [Anopheles darlingi]	EFR21231	5.92e-26	94	107.842	69	65
G9NSEKQ01B3EFW	mitochondrial glutamate carrier 1-like	41	gi|391338958|ref|XP_003743820.1|PREDICTED: mitochondrial glutamate carrier 1-like [Metaseiulus occidentalis]	XP_003743820	9.86e-15	100	73.1738	37	37
G9NSEKQ01B3UB2	myosin heavy chain 95f-like	118	gi|391346317|ref|XP_003747423.1|PREDICTED: uncharacterized protein LOC100907188 [Metaseiulus occidentalis]	XP_003747423	7.47e-13	93	68.9366	44	41
G9NSEKQ01B3Z8G	tartan	99	gi|391332909|ref|XP_003740871.1|PREDICTED: leucine-rich repeats and immunoglobulin-like domains protein 2-like [Metaseiulus occidentalis]	XP_003740871	4.51e-26	82	110.153	69	57
G9NSEKQ01B4064	secreted peptide precursor	114	gi|391333299|ref|XP_003741056.1|PREDICTED: titin-like [Metaseiulus occidentalis]	XP_003741056	4.22e-36	87	133.65	94	82
G9NSEKQ01B4Q34	cytochrome p450 4v2-like	111	gi|391339635|ref|XP_003744153.1|PREDICTED: cytochrome P450 4V2-like [Metaseiulus occidentalis]	XP_003744153	3.67e-12	57	70.4774	71	41
G9NSEKQ01B4VA0	adult-specific rigid cuticular	114	gi|391331231|ref|XP_003740053.1|PREDICTED: uncharacterized protein LOC100906340 [Metaseiulus occidentalis]	XP_003740053	4.92e-09	75	59.3066	66	50
G9NSEKQ01B4X0N	lipoma hmgic fusion partner-like 4 protein	107	gi|391334394|ref|XP_003741589.1|PREDICTED: lipoma HMGIC fusion partner-like 4 protein-like [Metaseiulus occidentalis]	XP_003741589	4.7e-67	97	212.616	105	102
G9NSEKQ01B533W	integrin alpha-5-like	100	gi|391343952|ref|XP_003746269.1|PREDICTED: integrin alpha-5-like [Metaseiulus occidentalis]	XP_003746269	1.04e-07	86	57.7658	74	64
G9NSEKQ01B5E7F	PREDICTED: uncharacterized protein LOC100900718	96	gi|391330689|ref|XP_003739787.1|PREDICTED: uncharacterized protein LOC100900718 [Metaseiulus occidentalis]	XP_003739787	4.57e-24	86	104.375	82	71
G9NSEKQ01B6V2P	solute carrier organic anion	83	gi|391337552|ref|XP_003743131.1|PREDICTED: LOW QUALITY PROTEIN: solute carrier organic anion transporter family member 5A1-like [Metaseiulus occidentalis]	XP_003743131	9.11e-29	76	117.087	77	59
G9NSEKQ01B71XJ	cathepsin l	118	gi|344312914|emb|CCC33064.1|Cathepsin L-1 [Dermanyssus gallinae]	CCC33064	5.44e-57	95	190.274	102	97
G9NSEKQ01B75GU	protein af-10	95	gi|224044800|ref|XP_002191727.1|PREDICTED: myeloid/lymphoid or mixed-lineage leukemia (trithorax homolog, Drosophila); translocated to, 10 [Taeniopygia guttata]	XP_002191727	2e-16	87	83.1889	40	35
G9NSEKQ01B799W	cytochrome p450 3a31-like	100	gi|391340441|ref|XP_003744549.1|PREDICTED: cytochrome P450 3A31-like [Metaseiulus occidentalis]	XP_003744549	2.69e-19	62	90.5077	98	61
G9NSEKQ01B7HCG	inositol -trisphosphate receptor type 1	82	gi|391347060|ref|XP_003747783.1|PREDICTED: inositol 1,4,5-trisphosphate receptor type 1 [Metaseiulus occidentalis]	XP_003747783	1.59e-09	86	62.7734	37	32
G9NSEKQ01B93DW	vesicle transport protein got1b	95	gi|391341931|ref|XP_003745279.1|PREDICTED: vesicle transport protein GOT1B-like [Metaseiulus occidentalis]	XP_003745279	3.73e-44	90	149.828	92	83
G9NSEKQ01B97F0	glutamate receptor delta-1 subunit- partial	128	gi|391347316|ref|XP_003747910.1|PREDICTED: uncharacterized protein LOC100909323 [Metaseiulus occidentalis]	XP_003747910	5.71e-18	59	87.4261	106	63
G9NSEKQ01B9BF3	palmitoyltransferase zdhhc6	126	gi|391347399|ref|XP_003747950.1|PREDICTED: probable palmitoyltransferase ZDHHC6-like [Metaseiulus occidentalis]	XP_003747950	2.57e-60	82	200.29	124	102
G9NSEKQ01B9JPB	atp-binding cassette sub-family g member 8-like	118	gi|391347823|ref|XP_003748153.1|PREDICTED: ATP-binding cassette sub-family G member 8-like [Metaseiulus occidentalis]	XP_003748153	3.91e-47	82	171.4	117	97
G9NSEKQ01B9KWJ	PREDICTED: uncharacterized protein LOC100899418	138	gi|391339048|ref|XP_003743865.1|PREDICTED: uncharacterized protein LOC100899418 [Metaseiulus occidentalis]	XP_003743865	1.53e-42	74	154.066	136	101
G9NSEKQ01B9ZOI	vacuolar protein sorting-associated protein 33a	101	gi|327284381|ref|XP_003226916.1|PREDICTED: vacuolar protein sorting-associated protein 33A-like [Anolis carolinensis]	XP_003226916	3.37e-48	86	171.014	101	87
G9NSEKQ01BB06C	voltage-dependent p q type calcium channel	117	gi|391338114|ref|XP_003743406.1|PREDICTED: voltage-dependent calcium channel type A subunit alpha-1-like [Metaseiulus occidentalis]	XP_003743406	5.29e-32	98	129.413	78	77
G9NSEKQ01BB4J0	fatty acyl-	119	gi|391327636|ref|XP_003738303.1|PREDICTED: elongation of very long chain fatty acids protein 7-like [Metaseiulus occidentalis]	XP_003738303	2.89e-62	95	202.216	118	113
G9NSEKQ01BBSQO	mfs-type transporter slc18b1-like	81	gi|391329716|ref|XP_003739314.1|PREDICTED: MFS-type transporter SLC18B1-like [Metaseiulus occidentalis]	XP_003739314	5.57e-31	82	120.939	80	66
G9NSEKQ01BC42V	voltage-dependent p q type calcium channel	114	gi|391338114|ref|XP_003743406.1|PREDICTED: voltage-dependent calcium channel type A subunit alpha-1-like [Metaseiulus occidentalis]	XP_003743406	4.5e-30	98	123.635	76	75
G9NSEKQ01BC8O9	cytochrome b reductase 1-like	85	gi|391342374|ref|XP_003745495.1|PREDICTED: cytochrome b reductase 1-like [Metaseiulus occidentalis]	XP_003745495	2.69e-07	59	54.299	79	47
G9NSEKQ01BCT11	solute carrier organic anion	91	gi|391337552|ref|XP_003743131.1|PREDICTED: LOW QUALITY PROTEIN: solute carrier organic anion transporter family member 5A1-like [Metaseiulus occidentalis]	XP_003743131	2.12e-24	78	105.145	74	58
G9NSEKQ01BCYA6	sodium channel protein para-like	98	gi|30142161|gb|AAP13992.1|sodium channel protein [Varroa destructor]	AAP13992	1.84e-42	95	158.688	96	92
G9NSEKQ01BD3MY	myosin heavy chain 95f-like	116	gi|391346313|ref|XP_003747421.1|PREDICTED: uncharacterized protein LOC100906895 [Metaseiulus occidentalis]	XP_003747421	5.38e-16	65	77.0258	95	62
G9NSEKQ01BD4WX	frizzled-2- partial	128	gi|391341636|ref|XP_003745133.1|PREDICTED: frizzled-2-like, partial [Metaseiulus occidentalis]	XP_003745133	9.77e-65	95	216.468	128	122
G9NSEKQ01BD6CC	isoform a	86	gi|391326228|ref|XP_003737621.1|PREDICTED: putative phosphatidate phosphatase-like [Metaseiulus occidentalis]	XP_003737621	1.2e-26	84	108.612	84	71
G9NSEKQ01BD6YE	PREDICTED: uncharacterized protein LOC100897559	113	gi|391343101|ref|XP_003745851.1|PREDICTED: uncharacterized protein LOC100897559 [Metaseiulus occidentalis]	XP_003745851	6.19e-16	81	78.9518	90	73
G9NSEKQ01BDEKJ	growth differentiation factor 8-like	112	gi|391338416|ref|XP_003743554.1|PREDICTED: growth/differentiation factor 8-like [Metaseiulus occidentalis]	XP_003743554	1.15e-07	72	56.9954	50	36
G9NSEKQ01BEWJT	PREDICTED: tetraspanin-11-like	69	gi|391339491|ref|XP_003744082.1|PREDICTED: tetraspanin-11-like [Metaseiulus occidentalis]	XP_003744082	8.35e-22	85	93.5893	69	59
G9NSEKQ01BEYKF	sterile alpha motif domain containing 8	111	gi|391343728|ref|XP_003746158.1|PREDICTED: sphingomyelin synthase-related protein 1-like [Metaseiulus occidentalis]	XP_003746158	3.36e-54	93	185.267	111	104
G9NSEKQ01BF0IB	protein kinase	84	gi|391348877|ref|XP_003748667.1|PREDICTED: protein kinase C, brain isozyme-like [Metaseiulus occidentalis]	XP_003748667	3.65e-30	96	120.939	55	53
G9NSEKQ01BF7SW	presenilin homolog	69	gi|242010777|ref|XP_002426135.1|conserved hypothetical protein [Pediculus humanus corporis] >gi|212510182|gb|EEB13397.1| conserved hypothetical protein [Pediculus humanus corporis]	XP_002426135	5.21e-19	95	88.1965	60	57
G9NSEKQ01BFILO	PREDICTED: uncharacterized protein LOC100901274	85	gi|391344961|ref|XP_003746762.1|PREDICTED: uncharacterized protein LOC100901274 [Metaseiulus occidentalis]	XP_003746762	2.01e-14	79	72.4034	49	39
G9NSEKQ01BFUYT	solute carrier family 35 member f4-like	143	gi|391332066|ref|XP_003740459.1|PREDICTED: solute carrier family 35 member F3-like [Metaseiulus occidentalis]	XP_003740459	4.13e-44	75	160.229	138	104
G9NSEKQ01BGE1D	protein dpy-19 homolog 1-like	135	gi|391341668|ref|XP_003745149.1|PREDICTED: protein dpy-19 homolog 1-like [Metaseiulus occidentalis]	XP_003745149	7.45e-24	67	106.301	136	92
G9NSEKQ01BGEX2	isoform a	104	gi|391329570|ref|XP_003739244.1|PREDICTED: zinc transporter 2-like isoform 1 [Metaseiulus occidentalis]	XP_003739244	4.94e-34	82	130.568	99	82
G9NSEKQ01BH29N	retinal-specific atp-binding cassette transporter	131	gi|391334919|ref|XP_003741846.1|PREDICTED: uncharacterized protein LOC100906589 [Metaseiulus occidentalis]	XP_003741846	1.05e-36	86	143.665	115	100
G9NSEKQ01BHVRD	acetyl-coenzyme a transporter 1-like	137	gi|391341295|ref|XP_003744966.1|PREDICTED: acetyl-coenzyme A transporter 1-like [Metaseiulus occidentalis]	XP_003744966	1.62e-52	87	183.341	125	109
G9NSEKQ01BICDX	chloride channel protein	141	gi|391327791|ref|XP_003738379.1|PREDICTED: chloride channel protein 2-like [Metaseiulus occidentalis]	XP_003738379	4.91e-73	95	244.588	137	131
G9NSEKQ01BIO17	organic cation carnitine	77	gi|391346917|ref|XP_003747712.1|PREDICTED: LOW QUALITY PROTEIN: solute carrier family 22 member 7-like [Metaseiulus occidentalis]	XP_003747712	6.01e-31	87	120.939	77	67
G9NSEKQ01BJ10U	copper-transporting atpase	120	gi|242001592|ref|XP_002435439.1|copper-transporting ATPase 1, putative [Ixodes scapularis] >gi|215498775|gb|EEC08269.1| copper-transporting ATPase 1, putative [Ixodes scapularis]	XP_002435439	3.23e-41	78	155.221	120	94
G9NSEKQ01BJBRR	probable sodium potassium calcium exchanger cg1090-like	120	gi|391338786|ref|XP_003743736.1|PREDICTED: sodium/potassium/calcium exchanger 4-like [Metaseiulus occidentalis]	XP_003743736	2.55e-63	97	211.46	108	105
G9NSEKQ01BJRRK	chloride channel protein 2	129	gi|391327791|ref|XP_003738379.1|PREDICTED: chloride channel protein 2-like [Metaseiulus occidentalis]	XP_003738379	4.27e-68	94	230.335	118	112
G9NSEKQ01BJUHQ	atp-binding cassette sub-family c member 9-like	72	gi|391333780|ref|XP_003741288.1|PREDICTED: ATP-binding cassette sub-family C member 9-like [Metaseiulus occidentalis]	XP_003741288	3.02e-20	75	93.2041	68	51
G9NSEKQ01BJXYU	nose resistant to fluoxetine protein 6-like	78	gi|391325072|ref|XP_003737064.1|PREDICTED: nose resistant to fluoxetine protein 6-like [Metaseiulus occidentalis]	XP_003737064	1.86e-27	85	113.235	75	64
G9NSEKQ01BLGUF	PREDICTED: uncharacterized protein LOC100909276	76	gi|391343920|ref|XP_003746253.1|PREDICTED: uncharacterized protein LOC100909276 [Metaseiulus occidentalis]	XP_003746253	1.56e-22	71	100.138	74	53
G9NSEKQ01BMMVF	protein jtb-like	143	gi|391347656|ref|XP_003748074.1|PREDICTED: protein JTB-like [Metaseiulus occidentalis]	XP_003748074	1.69e-50	90	168.318	110	99
G9NSEKQ01BN8A4	gpi mannosyltransferase 4-like	79	gi|391343964|ref|XP_003746275.1|PREDICTED: uncharacterized protein LOC100900178 [Metaseiulus occidentalis]	XP_003746275	7.32e-23	71	100.908	80	57
G9NSEKQ01BNW1R	permease of the drug metabolite transporter dmt superfamily	113	gi|391341041|ref|XP_003744840.1|PREDICTED: uncharacterized protein LOC100904517 [Metaseiulus occidentalis]	XP_003744840	2.8e-33	73	127.487	110	81
G9NSEKQ01BO9SF	PREDICTED: uncharacterized protein LOC100900718	56	gi|391330689|ref|XP_003739787.1|PREDICTED: uncharacterized protein LOC100900718 [Metaseiulus occidentalis]	XP_003739787	1.86e-13	87	72.4034	41	36
G9NSEKQ01BOTCM	transient receptor potential channel	84	gi|391328842|ref|XP_003738892.1|PREDICTED: transient receptor potential-gamma protein-like [Metaseiulus occidentalis]	XP_003738892	4.97e-47	97	170.244	82	80
G9NSEKQ01BP0OG	sodium-coupled neutral amino acid transporter 7-like	38	gi|391335818|ref|XP_003742285.1|PREDICTED: putative sodium-coupled neutral amino acid transporter 7-like [Metaseiulus occidentalis]	XP_003742285	3.55e-10	81	61.6178	38	31
G9NSEKQ01BP2T5	sulfate transporter	106	gi|427784473|gb|JAA57688.1|Putative sulfate/bicarbonate/oxalate exchanger sat-1 [Rhipicephalus pulchellus]	JAA57688	2.73e-36	78	139.428	105	82
G9NSEKQ01BPAKW	fatty acyl-	106	gi|241799369|ref|XP_002400751.1|fatty acyl-CoA elongase, putative [Ixodes scapularis] >gi|215510840|gb|EEC20293.1| fatty acyl-CoA elongase, putative [Ixodes scapularis]	XP_002400751	1.46e-22	73	97.8265	102	75
G9NSEKQ01BQ734	organic cation transporter protein	122	gi|391326222|ref|XP_003737618.1|PREDICTED: solute carrier family 22 member 6-B-like [Metaseiulus occidentalis]	XP_003737618	3.48e-33	76	129.413	120	92
G9NSEKQ01BQDA8	organic cation transporter protein	121	gi|391326222|ref|XP_003737618.1|PREDICTED: solute carrier family 22 member 6-B-like [Metaseiulus occidentalis]	XP_003737618	3.32e-33	76	129.413	120	92
G9NSEKQ01BQJ1C	irregular chiasm c-roughest	146	gi|391338142|ref|XP_003743420.1|PREDICTED: irregular chiasm C-roughest protein-like [Metaseiulus occidentalis]	XP_003743420	6.24e-10	62	65.4698	67	42
G9NSEKQ01BR81C	inwardly rectifying k+	134	gi|391335655|ref|XP_003742205.1|PREDICTED: ATP-sensitive inward rectifier potassium channel 12-like [Metaseiulus occidentalis]	XP_003742205	8.11e-85	97	268.085	133	130
G9NSEKQ01BSRUZ	vesicular glutamate transporter 3-like	142	gi|391325939|ref|XP_003737484.1|PREDICTED: sialin-like [Metaseiulus occidentalis]	XP_003737484	1.13e-50	73	176.792	138	102
G9NSEKQ01BT2FA	wd repeat and hmg-box dna-binding protein 1-like	118	gi|391339020|ref|XP_003743851.1|PREDICTED: solute carrier family 22 member 2-like [Metaseiulus occidentalis]	XP_003743851	2.39e-35	72	133.265	116	84
G9NSEKQ01BTIAB	class b secretin-like g-protein coupled receptor	83	gi|391327705|ref|XP_003738337.1|PREDICTED: uncharacterized protein LOC100905802 [Metaseiulus occidentalis]	XP_003738337	1.65e-42	96	156.377	80	77
G9NSEKQ01BTIGS	PREDICTED: uncharacterized protein LOC100906446	93	gi|391335645|ref|XP_003742200.1|PREDICTED: uncharacterized protein LOC100906446 [Metaseiulus occidentalis]	XP_003742200	6.96e-24	89	98.9821	91	81
G9NSEKQ01BU8G0	abc fatty acid transporter	82	gi|254423643|ref|ZP_05037361.1|ABC transporter transmembrane region 2 family [Synechococcus sp. PCC 7335] >gi|196191132|gb|EDX86096.1| ABC transporter transmembrane region 2 family [Synechococcus sp. PCC 7335]	ZP_05037361	1.49e-08	57	59.3066	73	42
G9NSEKQ01BUVEA	solute carrier organic anion	156	gi|391347697|ref|XP_003748092.1|PREDICTED: solute carrier organic anion transporter family member 5A1-like [Metaseiulus occidentalis]	XP_003748092	3.49e-60	91	193.741	112	103
G9NSEKQ01BV34I	monocarboxylate	108	gi|391328056|ref|XP_003738509.1|PREDICTED: monocarboxylate transporter 12-like [Metaseiulus occidentalis]	XP_003738509	2.22e-43	90	157.147	107	97
G9NSEKQ01BV3RS	adenylate cyclase type 6-like	117	gi|391329229|ref|XP_003739078.1|PREDICTED: adenylate cyclase type 6-like [Metaseiulus occidentalis]	XP_003739078	1.48e-17	86	87.4261	52	45
G9NSEKQ01BV640	myosin heavy chain 95f-like	91	gi|391346313|ref|XP_003747421.1|PREDICTED: uncharacterized protein LOC100906895 [Metaseiulus occidentalis]	XP_003747421	9.99e-18	92	80.8777	53	49
G9NSEKQ01BV8Q1	myosin light chain smooth muscle-like	99	gi|391341696|ref|XP_003745163.1|PREDICTED: myosin light chain kinase, smooth muscle-like [Metaseiulus occidentalis]	XP_003745163	1.57e-31	86	123.635	80	69
G9NSEKQ01BVKD7	protein tyrosine phosphatase	120	gi|391333282|ref|XP_003741048.1|PREDICTED: tyrosine-protein phosphatase 69D-like [Metaseiulus occidentalis]	XP_003741048	6.37e-16	89	82.8037	48	43
G9NSEKQ01BYOTH	stromal interaction molecule homolog	100	gi|391330235|ref|XP_003739569.1|PREDICTED: stromal interaction molecule homolog [Metaseiulus occidentalis]	XP_003739569	6.65e-49	95	173.326	97	93
G9NSEKQ01BYQDR	multidrug resistance	145	gi|391331517|ref|XP_003740191.1|PREDICTED: canalicular multispecific organic anion transporter 1-like [Metaseiulus occidentalis]	XP_003740191	2.17e-53	89	191.815	144	129
G9NSEKQ01BZO8U	cytochrome p450 monooxygenase cyp72a5	83	gi|242053701|ref|XP_002455996.1|hypothetical protein SORBIDRAFT_03g028670 [Sorghum bicolor] >gi|241927971|gb|EES01116.1| hypothetical protein SORBIDRAFT_03g028670 [Sorghum bicolor]	XP_002455996	1.35e-14	62	76.6406	83	52
G9NSEKQ01C07FK	nose resistant to fluoxetine protein 6-like	81	gi|391334459|ref|XP_003741621.1|PREDICTED: nose resistant to fluoxetine protein 6-like [Metaseiulus occidentalis]	XP_003741621	1.61e-14	75	76.6406	68	51
G9NSEKQ01C0DYE	down syndrome cell adhesion partial	139	gi|391344563|ref|XP_003746565.1|PREDICTED: Down syndrome cell adhesion molecule-like protein 1-like [Metaseiulus occidentalis]	XP_003746565	3.13e-26	84	113.235	71	60
G9NSEKQ01C0GRT	PREDICTED: uncharacterized protein LOC100906949	108	gi|391341241|ref|XP_003744939.1|PREDICTED: uncharacterized protein LOC100906949 [Metaseiulus occidentalis]	XP_003744939	2.81e-35	77	137.887	98	76
G9NSEKQ01C0ZTR	ubiquitin-conjugating enzyme e2h	108	gi|391327072|ref|XP_003738031.1|PREDICTED: ubiquitin-conjugating enzyme E2 H-like [Metaseiulus occidentalis]	XP_003738031	2.95e-43	98	150.214	75	74
G9NSEKQ01C172Y	PREDICTED: uncharacterized protein LOC100901328	62	gi|391325836|ref|XP_003737433.1|PREDICTED: uncharacterized protein LOC100901328 [Metaseiulus occidentalis]	XP_003737433	8.05e-09	62	59.3066	59	37
G9NSEKQ01C1EX5	acyl- delta desaturase-like	70	gi|391339845|ref|XP_003744257.1|PREDICTED: acyl-CoA Delta(11) desaturase-like [Metaseiulus occidentalis]	XP_003744257	1.01e-31	90	124.02	70	63
G9NSEKQ01C1IUK	cytochrome p450 monooxygenase cyp72a5	83	gi|242053701|ref|XP_002455996.1|hypothetical protein SORBIDRAFT_03g028670 [Sorghum bicolor] >gi|241927971|gb|EES01116.1| hypothetical protein SORBIDRAFT_03g028670 [Sorghum bicolor]	XP_002455996	1.35e-14	62	76.6406	83	52
G9NSEKQ01C2UGZ	glutamate ionotropic kainate 4-like	83	gi|391337698|ref|XP_003743202.1|PREDICTED: glutamate receptor, ionotropic kainate 4-like [Metaseiulus occidentalis]	XP_003743202	3.56e-38	92	144.436	82	76
G9NSEKQ01C2W7O	probable multidrug resistance-associated protein lethal 03659-like	94	gi|383847402|ref|XP_003699343.1|PREDICTED: probable multidrug resistance-associated protein lethal(2)03659-like [Megachile rotundata]	XP_003699343	4.81e-11	53	67.3958	96	51
G9NSEKQ01C2WSZ	syntaxin 1a	71	gi|391342848|ref|XP_003745727.1|PREDICTED: syntaxin-1A-like [Metaseiulus occidentalis]	XP_003745727	1.68e-29	100	115.161	71	71
G9NSEKQ01C33ZY	protein trc8 homolog	115	gi|391338506|ref|XP_003743599.1|PREDICTED: protein TRC8 homolog [Metaseiulus occidentalis]	XP_003743599	2.46e-50	82	177.948	113	93
G9NSEKQ01C37HN	PREDICTED: uncharacterized protein LOC100905456	148	gi|391326664|ref|XP_003737832.1|PREDICTED: uncharacterized protein LOC100905456 [Metaseiulus occidentalis]	XP_003737832	6.16e-35	85	130.954	82	70
G9NSEKQ01C39QH	organic cation transporter protein	122	gi|391326222|ref|XP_003737618.1|PREDICTED: solute carrier family 22 member 6-B-like [Metaseiulus occidentalis]	XP_003737618	3.48e-33	76	129.413	120	92
G9NSEKQ01C3RH0	serpin b9-like	57	gi|391339863|ref|XP_003744266.1|PREDICTED: putative serpin-Z12-like [Metaseiulus occidentalis]	XP_003744266	4.58e-10	75	62.003	48	36
G9NSEKQ01C4B66	Hypothetical protein, partial	62	gi|427796117|gb|JAA63510.1|Hypothetical protein, partial [Rhipicephalus pulchellus]	JAA63510	1.11e-09	76	61.6178	59	45
G9NSEKQ01C4CHW	two pore calcium channel protein 1-like	144	gi|391329566|ref|XP_003739242.1|PREDICTED: two pore calcium channel protein 1-like [Metaseiulus occidentalis]	XP_003739242	2.06e-52	88	186.037	128	113
G9NSEKQ01C559E	neuropathy target esterase isoform 2	117	gi|391332237|ref|XP_003740542.1|PREDICTED: neuropathy target esterase sws-like [Metaseiulus occidentalis]	XP_003740542	1.11e-35	78	139.428	117	92
G9NSEKQ01C59IB	vesicular glutamate transporter 3-like	110	gi|391325939|ref|XP_003737484.1|PREDICTED: sialin-like [Metaseiulus occidentalis]	XP_003737484	1.83e-40	76	148.288	109	83
G9NSEKQ01C5PZ0	PREDICTED: uncharacterized protein LOC100909102	141	gi|391326551|ref|XP_003737776.1|PREDICTED: uncharacterized protein LOC100909102 [Metaseiulus occidentalis]	XP_003737776	8.28e-11	64	64.3142	90	58
G9NSEKQ01C6HKS	glutamate receptor 1-like	67	gi|391341740|ref|XP_003745185.1|PREDICTED: glutamate receptor 1-like [Metaseiulus occidentalis]	XP_003745185	1.45e-39	100	147.132	66	66
G9NSEKQ01C6NO0	PREDICTED: uncharacterized protein LOC100902304	98	gi|391335591|ref|XP_003742173.1|PREDICTED: uncharacterized protein LOC100902304 [Metaseiulus occidentalis]	XP_003742173	5.61e-13	61	70.0922	94	58
G9NSEKQ01C7DHC	copper-transporting atpase 1	132	gi|242001592|ref|XP_002435439.1|copper-transporting ATPase 1, putative [Ixodes scapularis] >gi|215498775|gb|EEC08269.1| copper-transporting ATPase 1, putative [Ixodes scapularis]	XP_002435439	1.75e-43	75	162.155	132	99
G9NSEKQ01C7G4Q	muscarinic acetylcholine receptor dm1-like	103	gi|391336723|ref|XP_003742728.1|PREDICTED: muscarinic acetylcholine receptor DM1-like [Metaseiulus occidentalis]	XP_003742728	1.72e-43	86	158.303	101	87
G9NSEKQ01C82V5	sodium solute	130	gi|391336945|ref|XP_003742835.1|PREDICTED: sodium-coupled monocarboxylate transporter 1-like [Metaseiulus occidentalis]	XP_003742835	2.16e-61	92	208.379	129	119
G9NSEKQ01C84KX	fatty acyl-	122	gi|391327623|ref|XP_003738297.1|PREDICTED: elongation of very long chain fatty acids protein 5-like [Metaseiulus occidentalis]	XP_003738297	7.78e-51	80	172.555	120	96
G9NSEKQ01C888X	cytochrome p450 3a31-like	120	gi|391340441|ref|XP_003744549.1|PREDICTED: cytochrome P450 3A31-like [Metaseiulus occidentalis]	XP_003744549	1.04e-24	68	106.301	105	72
G9NSEKQ01C8WAB	organic cation transporter	98	gi|391339014|ref|XP_003743848.1|PREDICTED: uncharacterized protein LOC100909218 [Metaseiulus occidentalis]	XP_003743848	1.01e-20	71	95.5153	85	61
G9NSEKQ01C90Q6	probable palmitoyltransferase zdhhc6-like	70	gi|346465391|gb|AEO32540.1|hypothetical protein [Amblyomma maculatum]	AEO32540	1.97e-09	80	60.8474	45	36
G9NSEKQ01C92EX	presenilin-2-like isoform 1	81	gi|391334428|ref|XP_003741606.1|PREDICTED: presenilin-2-like [Metaseiulus occidentalis]	XP_003741606	6.62e-37	90	137.887	80	72
G9NSEKQ01C9C30	dolichyl-p-man:man c -pp-dolichyl-alpha- 6-mannosyltransferase	92	gi|391334282|ref|XP_003741534.1|PREDICTED: probable Dol-P-Man:Man(7)GlcNAc(2)-PP-Dol alpha-1,6-mannosyltransferase-like [Metaseiulus occidentalis]	XP_003741534	8.47e-28	76	113.235	89	68
G9NSEKQ01C9WD0	isoform a	94	gi|391329572|ref|XP_003739245.1|PREDICTED: zinc transporter 2-like isoform 2 [Metaseiulus occidentalis]	XP_003739245	9.31e-37	96	137.887	75	72
G9NSEKQ01CAQ8M	sodium calcium exchanger 3	60	gi|391343193|ref|XP_003745897.1|PREDICTED: sodium/calcium exchanger 1-like [Metaseiulus occidentalis]	XP_003745897	9.18e-27	96	110.923	56	54
G9NSEKQ01CB1PQ	PREDICTED: uncharacterized protein LOC100906483	127	gi|391330765|ref|XP_003739824.1|PREDICTED: uncharacterized protein LOC100906483 [Metaseiulus occidentalis]	XP_003739824	2.65e-26	96	105.531	53	51
G9NSEKQ01CB5AW	carbohydrate sulfotransferase 3-like	126	gi|391326378|ref|XP_003737694.1|PREDICTED: carbohydrate sulfotransferase 3-like [Metaseiulus occidentalis]	XP_003737694	9.32e-11	88	67.0106	45	40
G9NSEKQ01CBGBH	inactive rhomboid protein 1-like	115	gi|391344354|ref|XP_003746466.1|PREDICTED: inactive rhomboid protein 1-like [Metaseiulus occidentalis]	XP_003746466	1.72e-16	70	83.5741	71	50
G9NSEKQ01CBMS5	organic cation carnitine	82	gi|346467103|gb|AEO33396.1|hypothetical protein [Amblyomma maculatum]	AEO33396	1.3e-13	76	73.559	80	61
G9NSEKQ01CBO5S	atp-binding cassette sub-family a member 1-like	129	gi|391345636|ref|XP_003747091.1|PREDICTED: ATP-binding cassette sub-family A member 3-like [Metaseiulus occidentalis]	XP_003747091	3.9e-14	53	77.7962	129	69
G9NSEKQ01CCKJW	stromal interaction molecule homolog	100	gi|391330235|ref|XP_003739569.1|PREDICTED: stromal interaction molecule homolog [Metaseiulus occidentalis]	XP_003739569	6.65e-49	95	173.326	97	93
G9NSEKQ01CCOQR	protein yif1a	96	gi|391337884|ref|XP_003743294.1|PREDICTED: protein YIF1A-like [Metaseiulus occidentalis]	XP_003743294	3e-36	85	135.576	85	73
G9NSEKQ01CCU3Z	post-gpi attachment to proteins	109	gi|391348661|ref|XP_003748563.1|PREDICTED: post-GPI attachment to proteins factor 3-like [Metaseiulus occidentalis]	XP_003748563	1.46e-38	82	142.124	104	86
G9NSEKQ01CCURP	dual oxidase	111	gi|391347609|ref|XP_003748052.1|PREDICTED: dual oxidase-like [Metaseiulus occidentalis]	XP_003748052	1.71e-47	96	173.326	96	93
G9NSEKQ01CD22Q	fatty acyl-	53	gi|391343356|ref|XP_003745977.1|PREDICTED: elongation of very long chain fatty acids protein 7-like [Metaseiulus occidentalis]	XP_003745977	1.81e-07	76	53.9138	39	30
G9NSEKQ01CD9H4	metabotropic glutamate receptor 1	105	gi|240957296|ref|XP_002400087.1|metabotropic glutamate receptor 1, putative [Ixodes scapularis] >gi|215490656|gb|EEC00299.1| metabotropic glutamate receptor 1, putative [Ixodes scapularis]	XP_002400087	9.06e-21	76	95.9005	103	79
G9NSEKQ01CD9O7	elongation of very long chain fatty acids protein 4-like	105	gi|391339615|ref|XP_003744143.1|PREDICTED: elongation of very long chain fatty acids protein 4-like [Metaseiulus occidentalis]	XP_003744143	1.19e-23	75	100.523	79	60
G9NSEKQ01CDGRN	beat protein	85	gi|391342862|ref|XP_003745734.1|PREDICTED: uncharacterized protein LOC100904479 [Metaseiulus occidentalis]	XP_003745734	9.91e-24	83	100.523	61	51
G9NSEKQ01CDT8X	multidrug resistance	137	gi|391331517|ref|XP_003740191.1|PREDICTED: canalicular multispecific organic anion transporter 1-like [Metaseiulus occidentalis]	XP_003740191	5.92e-57	80	201.445	135	109
G9NSEKQ01CDUIB	rhomboid family protein	68	gi|391344354|ref|XP_003746466.1|PREDICTED: inactive rhomboid protein 1-like [Metaseiulus occidentalis]	XP_003746466	2.56e-28	80	115.161	68	55
G9NSEKQ01CE4BZ	acyl- desaturase	119	gi|391339339|ref|XP_003744009.1|PREDICTED: acyl-CoA desaturase-like [Metaseiulus occidentalis]	XP_003744009	6.3e-66	91	214.157	119	109
G9NSEKQ01CE8WA	sodium-dependent multivitamin transporter	123	gi|391339813|ref|XP_003744241.1|PREDICTED: sodium-coupled monocarboxylate transporter 1-like [Metaseiulus occidentalis]	XP_003744241	1.88e-64	93	217.624	122	114
G9NSEKQ01CEBGO	nitrogen permease regulator 3-like	53	gi|391340081|ref|XP_003744374.1|PREDICTED: nitrogen permease regulator 3-like protein-like [Metaseiulus occidentalis]	XP_003744374	3.34e-15	87	77.0258	47	41
G9NSEKQ01CEF2Y	PREDICTED: afadin	86	gi|391343115|ref|XP_003745858.1|PREDICTED: afadin [Metaseiulus occidentalis]	XP_003745858	2.43e-14	64	77.0258	68	44
G9NSEKQ01CETOA	relaxin receptor 1-like	72	gi|391325029|ref|XP_003737043.1|PREDICTED: relaxin receptor 1-like [Metaseiulus occidentalis]	XP_003737043	9.04e-30	80	119.013	75	60
G9NSEKQ01CETY1	glycoprotein-n-acetylgalactosamine 3-beta-galactosyltransferase 1-like	82	gi|391337465|ref|XP_003743088.1|PREDICTED: glycoprotein-N-acetylgalactosamine 3-beta-galactosyltransferase 1-like [Metaseiulus occidentalis]	XP_003743088	5.88e-16	75	79.337	58	44
G9NSEKQ01CF2LO	high-affinity branched-chain amino acid transport permease protein	104	gi|424775193|ref|ZP_18202189.1|high-affinity branched-chain amino acid transport system permease [Alcaligenes sp. HPC1271] >gi|422889386|gb|EKU31764.1| high-affinity branched-chain amino acid transport system permease [Alcaligenes sp. HPC1271]	ZP_18202189	1.33e-34	78	130.183	101	79
G9NSEKQ01CG9VU	PREDICTED: uncharacterized protein LOC100905771	39	gi|391337674|ref|XP_003743191.1|PREDICTED: uncharacterized protein LOC100905771 [Metaseiulus occidentalis]	XP_003743191	1.57e-09	86	57.3806	36	31
G9NSEKQ01CGETQ	PREDICTED: uncharacterized protein LOC100907934	116	gi|391335078|ref|XP_003741924.1|PREDICTED: uncharacterized protein LOC100907934 [Metaseiulus occidentalis]	XP_003741924	2.76e-13	64	73.559	88	57
G9NSEKQ01CGSA2	thioredoxin domain-containing protein 15-like	62	gi|391338708|ref|XP_003743697.1|PREDICTED: thioredoxin domain-containing protein 15-like [Metaseiulus occidentalis]	XP_003743697	1.43e-14	75	73.1738	61	46
G9NSEKQ01CH6JA	neuroligin- x-linked-like	115	gi|391335641|ref|XP_003742198.1|PREDICTED: neuroligin-2-like [Metaseiulus occidentalis]	XP_003742198	2.24e-53	92	188.348	113	105
G9NSEKQ01CHEJ8	alkylglycerol monooxygenase-like	82	gi|391324962|ref|XP_003737010.1|PREDICTED: alkylglycerol monooxygenase-like [Metaseiulus occidentalis]	XP_003737010	2.4e-14	67	75.485	77	52
G9NSEKQ01CHVKF	neuroligin- x-linked-like	125	gi|391332802|ref|XP_003740818.1|PREDICTED: neuroligin-2-like [Metaseiulus occidentalis]	XP_003740818	1.86e-41	86	155.606	101	87
G9NSEKQ01CI2YO	PREDICTED: tetraspanin-11-like	69	gi|391339491|ref|XP_003744082.1|PREDICTED: tetraspanin-11-like [Metaseiulus occidentalis]	XP_003744082	8.35e-22	85	93.5893	69	59
G9NSEKQ01CI3HY	extracellular matrix protein 3-like	96	gi|391338542|ref|XP_003743617.1|PREDICTED: extracellular matrix protein 3-like [Metaseiulus occidentalis]	XP_003743617	3.75e-15	65	79.7221	95	62
G9NSEKQ01CI59C	fatty acyl-	121	gi|391327623|ref|XP_003738297.1|PREDICTED: elongation of very long chain fatty acids protein 5-like [Metaseiulus occidentalis]	XP_003738297	2.93e-46	76	160.614	120	92
G9NSEKQ01CK2AQ	choline transporter-like protein 2-like	81	gi|391336437|ref|XP_003742587.1|PREDICTED: choline transporter-like protein 2-like [Metaseiulus occidentalis]	XP_003742587	1.61e-37	91	141.739	74	68
G9NSEKQ01CKAAO	members of chemokine-like factor super family	108	gi|391345362|ref|XP_003746958.1|PREDICTED: uncharacterized protein LOC100907042 [Metaseiulus occidentalis]	XP_003746958	4.05e-28	72	109.768	98	71
G9NSEKQ01CKEQL	citrate mitochondrial	134	gi|391329871|ref|XP_003739390.1|PREDICTED: probable citrate synthase 1, mitochondrial-like [Metaseiulus occidentalis]	XP_003739390	8.6e-61	93	204.142	112	105
G9NSEKQ01CKNPP	chh (po-type) variant 1	95	gi|186973137|gb|ACC99599.1|prepro ion transport-like peptide [Dermacentor variabilis]	ACC99599	9.73e-23	70	94.3597	81	57
G9NSEKQ01CKNQK	solute carrier family 22 member 6-b-like	76	gi|391326222|ref|XP_003737618.1|PREDICTED: solute carrier family 22 member 6-B-like [Metaseiulus occidentalis]	XP_003737618	8.44e-11	69	65.4698	76	53
G9NSEKQ01CKTK8	transmembrane protein 161b-like	137	gi|391341857|ref|XP_003745243.1|PREDICTED: transmembrane protein 161B-like [Metaseiulus occidentalis]	XP_003745243	1.36e-67	88	221.476	131	116
G9NSEKQ01CLL8Q	sodium calcium exchanger 1	107	gi|391343193|ref|XP_003745897.1|PREDICTED: sodium/calcium exchanger 1-like [Metaseiulus occidentalis]	XP_003745897	1.42e-40	82	152.91	100	82
G9NSEKQ01CLNJF	mfs-type transporter slc18b1-like	58	gi|391347737|ref|XP_003748111.1|PREDICTED: uncharacterized protein LOC100905156 [Metaseiulus occidentalis]	XP_003748111	4.09e-12	77	67.3958	57	44
G9NSEKQ01CM765	golgi ph regulator-like	69	gi|391341803|ref|XP_003745216.1|PREDICTED: Golgi pH regulator-like [Metaseiulus occidentalis]	XP_003745216	5.18e-09	63	59.6918	55	35
G9NSEKQ01CMLF7	glycoprotein-n-acetylgalactosamine 3-beta-galactosyltransferase 1-like	122	gi|391337465|ref|XP_003743088.1|PREDICTED: glycoprotein-N-acetylgalactosamine 3-beta-galactosyltransferase 1-like [Metaseiulus occidentalis]	XP_003743088	3.6e-29	68	117.472	122	84
G9NSEKQ01CN580	isoform e	89	gi|391345887|ref|XP_003747214.1|PREDICTED: piezo-type mechanosensitive ion channel component 2 [Metaseiulus occidentalis]	XP_003747214	1.07e-27	89	115.546	77	69
G9NSEKQ01CN615	nose resistant to fluoxetine protein 6-like	87	gi|391328683|ref|XP_003738814.1|PREDICTED: nose resistant to fluoxetine protein 6-like [Metaseiulus occidentalis]	XP_003738814	8.25e-31	77	122.865	86	67
G9NSEKQ01CN963	t family of potassium channels protein 18-like	115	gi|391337221|ref|XP_003742969.1|PREDICTED: TWiK family of potassium channels protein 18-like [Metaseiulus occidentalis]	XP_003742969	1.56e-47	87	168.318	100	87
G9NSEKQ01CNTXK	patched domain-containing protein 3-like	77	gi|391346173|ref|XP_003747353.1|PREDICTED: patched domain-containing protein 3-like [Metaseiulus occidentalis]	XP_003747353	1.99e-35	89	136.732	76	68
G9NSEKQ01COEKG	solute carrier organic anion	65	gi|391337552|ref|XP_003743131.1|PREDICTED: LOW QUALITY PROTEIN: solute carrier organic anion transporter family member 5A1-like [Metaseiulus occidentalis]	XP_003743131	3.13e-20	79	92.0485	64	51
G9NSEKQ01COJQW	xk-related protein 6	80	gi|391347462|ref|XP_003747980.1|PREDICTED: XK-related protein 6-like [Metaseiulus occidentalis]	XP_003747980	2.33e-17	95	84.3445	41	39
G9NSEKQ01CPKPA	translocon-associated protein subunit alpha-like	84	gi|391330693|ref|XP_003739789.1|PREDICTED: translocon-associated protein subunit alpha-like [Metaseiulus occidentalis]	XP_003739789	3.9e-10	76	61.6178	82	63
G9NSEKQ01CPNI6	vesicle transport protein got1b-like	102	gi|391341931|ref|XP_003745279.1|PREDICTED: vesicle transport protein GOT1B-like [Metaseiulus occidentalis]	XP_003745279	1.61e-51	95	169.088	101	96
G9NSEKQ01CQ857	major facilitator superfamily domain-containing protein 1	99	gi|289739849|gb|ADD18672.1|putative sugar transporter [Glossina morsitans morsitans]	ADD18672	2.45e-19	75	90.5077	78	59
G9NSEKQ01CQH8Y	PREDICTED: uncharacterized protein LOC100906311	105	gi|391340747|ref|XP_003744698.1|PREDICTED: uncharacterized protein LOC100906311 [Metaseiulus occidentalis]	XP_003744698	2.75e-07	80	56.225	42	34
G9NSEKQ01CRH7I	motile sperm domain-containing protein 1-like	44	gi|391334618|ref|XP_003741699.1|PREDICTED: motile sperm domain-containing protein 1-like [Metaseiulus occidentalis]	XP_003741699	2.9e-07	83	52.373	36	30
G9NSEKQ01CS7XI	dual oxidase-like	61	gi|391347609|ref|XP_003748052.1|PREDICTED: dual oxidase-like [Metaseiulus occidentalis]	XP_003748052	9.77e-22	97	97.0561	45	44
G9NSEKQ01CT6XD	sodium-dependent neutral amino acid transporter b at2-like	91	gi|391342675|ref|XP_003745641.1|PREDICTED: sodium-dependent neutral amino acid transporter B(0)AT3-like [Metaseiulus occidentalis]	XP_003745641	1.18e-51	98	180.644	91	90
G9NSEKQ01CU4Q3	sodium- and chloride-dependent glycine transporter 2	114	gi|241599265|ref|XP_002404967.1|glycine transporter, putative [Ixodes scapularis] >gi|215502416|gb|EEC11910.1| glycine transporter, putative [Ixodes scapularis]	XP_002404967	4.03e-27	64	110.153	113	73
G9NSEKQ01CUI15	transmembrane protein	103	gi|391326654|ref|XP_003737827.1|PREDICTED: anoctamin-1-like [Metaseiulus occidentalis]	XP_003737827	1.4e-35	78	137.887	100	78
G9NSEKQ01CUM0Y	PREDICTED: uncharacterized protein LOC100898410	62	gi|391337258|ref|XP_003742987.1|PREDICTED: uncharacterized protein LOC100898410 [Metaseiulus occidentalis]	XP_003742987	2.73e-08	74	54.6842	39	29
G9NSEKQ01CUZ18	gamma-aminobutyric acid receptor subunit beta-like	115	gi|241680536|ref|XP_002411566.1|Gaba-gated chloride channel, putative [Ixodes scapularis] >gi|215504301|gb|EEC13795.1| Gaba-gated chloride channel, putative [Ixodes scapularis]	XP_002411566	1.84e-27	79	112.464	114	91
G9NSEKQ01CW38O	hypothetical protein IscW_ISCW020508	126	gi|241626015|ref|XP_002409588.1|hypothetical protein IscW_ISCW020508 [Ixodes scapularis] >gi|215503177|gb|EEC12671.1| hypothetical protein IscW_ISCW020508 [Ixodes scapularis]	XP_002409588	3.34e-16	89	80.1073	46	41
G9NSEKQ01CW4P5	neogenin	143	gi|391345616|ref|XP_003747081.1|PREDICTED: neogenin [Metaseiulus occidentalis]	XP_003747081	1.72e-43	81	163.31	141	115
G9NSEKQ01CW7PJ	protein rft1 homolog	66	gi|391326769|ref|XP_003737884.1|PREDICTED: protein RFT1 homolog [Metaseiulus occidentalis]	XP_003737884	1.54e-12	87	69.707	64	56
G9NSEKQ01CWBL2	glutamate aspartate and neutral amino acid transporter	58	gi|427779455|gb|JAA55179.1|Putative glutamate/aspartate and neutral amino acid transporter [Rhipicephalus pulchellus]	JAA55179	2.84e-16	93	79.7221	43	40
G9NSEKQ01CWJ0J	tetraspanin isoform b	84	gi|391339491|ref|XP_003744082.1|PREDICTED: tetraspanin-11-like [Metaseiulus occidentalis]	XP_003744082	4.15e-19	78	86.6557	57	45
G9NSEKQ01CWKE1	transmembrane protein 216-like	52	gi|391326891|ref|XP_003737943.1|PREDICTED: transmembrane protein 216-like [Metaseiulus occidentalis]	XP_003737943	4.28e-20	92	86.6557	50	46
G9NSEKQ01CWNRC	parathyroid hormone parathyroid hormone-related peptide receptor-like	86	gi|391327227|ref|XP_003738106.1|PREDICTED: secretin receptor-like [Metaseiulus occidentalis]	XP_003738106	2.1e-38	90	142.51	86	78
G9NSEKQ01CX830	golgi ph regulator-like	96	gi|426331126|ref|XP_004026545.1|PREDICTED: uncharacterized protein LOC101142436 [Gorilla gorilla gorilla]	XP_004026545	7.91e-13	72	70.4774	59	43
G9NSEKQ01CX9R3	voltage-dependent t-type calcium channel subunit alpha-1h-like	145	gi|391334330|ref|XP_003741558.1|PREDICTED: voltage-dependent T-type calcium channel subunit alpha-1H-like [Metaseiulus occidentalis]	XP_003741558	3.45e-71	96	243.432	127	123
G9NSEKQ01CXBBE	cg32432 cg32432-pa	109	gi|391325209|ref|XP_003737131.1|PREDICTED: uncharacterized protein LOC100898005 [Metaseiulus occidentalis]	XP_003737131	1e-52	91	187.578	105	96
G9NSEKQ01CXIMW	fatty acyl-	91	gi|391334284|ref|XP_003741535.1|PREDICTED: elongation of very long chain fatty acids protein 4-like [Metaseiulus occidentalis]	XP_003741535	1.08e-36	88	135.191	85	75
G9NSEKQ01CXQ0D	n-cam ig domain-containing	54	gi|391344006|ref|XP_003746296.1|PREDICTED: uncharacterized protein LOC100903666 [Metaseiulus occidentalis]	XP_003746296	5.07e-16	81	80.1073	54	44
G9NSEKQ01CZNXI	sodium- and chloride-dependent glycine transporter 2	144	gi|391329891|ref|XP_003739400.1|PREDICTED: sodium- and chloride-dependent glycine transporter 2-like [Metaseiulus occidentalis]	XP_003739400	2.06e-80	97	261.536	143	139
G9NSEKQ01D0L7N	cklf-like marvel transmembrane domain-containing protein 4-like	132	gi|391345903|ref|XP_003747222.1|PREDICTED: uncharacterized protein LOC100898288 [Metaseiulus occidentalis]	XP_003747222	1.64e-55	90	186.037	130	118
G9NSEKQ01D14P2	nucleoside partial	73	gi|391341940|ref|XP_003745283.1|PREDICTED: equilibrative nucleoside transporter 3-like [Metaseiulus occidentalis]	XP_003745283	3.19e-11	80	66.2402	51	41
G9NSEKQ01D17LR	sodium potassium calcium exchanger 3	114	gi|391348089|ref|XP_003748284.1|PREDICTED: LOW QUALITY PROTEIN: sodium/potassium/calcium exchanger 3-like [Metaseiulus occidentalis]	XP_003748284	1.37e-44	86	161.384	94	81
G9NSEKQ01D1ZKO	inwardly rectifying k+ channel protein	86	gi|391335655|ref|XP_003742205.1|PREDICTED: ATP-sensitive inward rectifier potassium channel 12-like [Metaseiulus occidentalis]	XP_003742205	1.73e-43	98	156.762	75	74
G9NSEKQ01D27BM	vesicular amine transporter	119	gi|391347131|ref|XP_003747818.1|PREDICTED: uncharacterized protein LOC100908005 [Metaseiulus occidentalis]	XP_003747818	1.15e-56	91	193.741	111	102
G9NSEKQ01D27O4	zinc transporter 2	117	gi|391329572|ref|XP_003739245.1|PREDICTED: zinc transporter 2-like isoform 2 [Metaseiulus occidentalis]	XP_003739245	1.18e-47	96	168.318	91	88
G9NSEKQ01D2TLQ	e3 ubiquitin-protein ligase synoviolin	81	gi|391330787|ref|XP_003739835.1|PREDICTED: uncharacterized protein LOC100908206 [Metaseiulus occidentalis]	XP_003739835	1.72e-35	86	135.576	80	69
G9NSEKQ01D2ZUJ	y+l amino acid transporter 2-like	108	gi|241747044|ref|XP_002414310.1|cationic amino acid transporter, putative [Ixodes scapularis] >gi|215508164|gb|EEC17618.1| cationic amino acid transporter, putative [Ixodes scapularis]	XP_002414310	4.33e-41	81	143.28	108	88
G9NSEKQ01D35AP	probable lysosomal cobalamin transporter-like	103	gi|391334422|ref|XP_003741603.1|PREDICTED: probable lysosomal cobalamin transporter-like [Metaseiulus occidentalis]	XP_003741603	1.48e-21	77	96.6709	101	78
G9NSEKQ01D3BKO	cuticle protein 14-like	142	gi|241691750|ref|XP_002402016.1|cuticular protein, putative [Ixodes scapularis] >gi|215504637|gb|EEC14131.1| cuticular protein, putative [Ixodes scapularis]	XP_002402016	1.48e-14	51	76.2554	116	60
G9NSEKQ01D3NIV	endomembrane protein emp70	82	gi|391325943|ref|XP_003737486.1|PREDICTED: uncharacterized protein LOC100897570 [Metaseiulus occidentalis]	XP_003737486	2.14e-43	96	159.844	81	78
G9NSEKQ01D45WW	transmembrane protein 16a	75	gi|391326654|ref|XP_003737827.1|PREDICTED: anoctamin-1-like [Metaseiulus occidentalis]	XP_003737827	9.81e-32	91	125.946	74	68
G9NSEKQ01D474E	PREDICTED: uncharacterized protein LOC100903036	96	gi|391340071|ref|XP_003744369.1|PREDICTED: uncharacterized protein LOC100903036 [Metaseiulus occidentalis]	XP_003744369	1.99e-52	94	184.111	96	91
G9NSEKQ01D50QU	hypothetical protein IscW_ISCW011737	117	gi|241672907|ref|XP_002411482.1|hypothetical protein IscW_ISCW011737 [Ixodes scapularis] >gi|215504143|gb|EEC13637.1| hypothetical protein IscW_ISCW011737 [Ixodes scapularis]	XP_002411482	4.98e-08	75	55.0694	61	46
G9NSEKQ01D5DOR	monocarboxylate transporter 12-like	97	gi|391328056|ref|XP_003738509.1|PREDICTED: monocarboxylate transporter 12-like [Metaseiulus occidentalis]	XP_003738509	1.29e-36	88	137.887	95	84
G9NSEKQ01D5NOU	dual oxidase	98	gi|391347609|ref|XP_003748052.1|PREDICTED: dual oxidase-like [Metaseiulus occidentalis]	XP_003748052	3.17e-38	95	145.976	84	80
G9NSEKQ01D5OQP	isoform b	127	gi|391326654|ref|XP_003737827.1|PREDICTED: anoctamin-1-like [Metaseiulus occidentalis]	XP_003737827	1.47e-67	94	228.409	126	119
G9NSEKQ01D5W7I	monocarboxylate transporter 12-like	116	gi|391339103|ref|XP_003743892.1|PREDICTED: monocarboxylate transporter 12-like [Metaseiulus occidentalis]	XP_003743892	9.62e-17	93	84.3445	79	74
G9NSEKQ01D67P6	PREDICTED: uncharacterized protein LOC100903568	95	gi|391342018|ref|XP_003745321.1|PREDICTED: uncharacterized protein LOC100903568 [Metaseiulus occidentalis]	XP_003745321	2.77e-30	82	119.398	93	77
G9NSEKQ01D6H6L	map kinase-activated protein kinase 2-like	103	gi|391337678|ref|XP_003743193.1|PREDICTED: MAP kinase-activated protein kinase 2-like [Metaseiulus occidentalis]	XP_003743193	1.71e-51	84	176.407	98	83
G9NSEKQ01D6HC7	integrin beta partial	82	gi|442762189|gb|JAA73253.1|Putative integrin beta subunit, partial [Ixodes ricinus]	JAA73253	7.96e-10	80	62.7734	81	65
G9NSEKQ01D6NKK	protein dpy-19 homolog 1-like	139	gi|391341668|ref|XP_003745149.1|PREDICTED: protein dpy-19 homolog 1-like [Metaseiulus occidentalis]	XP_003745149	1.73e-25	68	111.309	140	96
G9NSEKQ01D6PSO	fatty acyl-	113	gi|391328445|ref|XP_003738699.1|PREDICTED: elongation of very long chain fatty acids protein 1-like [Metaseiulus occidentalis]	XP_003738699	2.16e-56	90	186.422	111	101
G9NSEKQ01D7ZXU	lipoma hmgic fusion partner-like 4	59	gi|391334394|ref|XP_003741589.1|PREDICTED: lipoma HMGIC fusion partner-like 4 protein-like [Metaseiulus occidentalis]	XP_003741589	1.69e-13	90	70.0922	40	36
G9NSEKQ01D8EAD	t family of potassium channels protein 18-like	112	gi|391337221|ref|XP_003742969.1|PREDICTED: TWiK family of potassium channels protein 18-like [Metaseiulus occidentalis]	XP_003742969	1.45e-53	93	184.111	97	91
G9NSEKQ01D90X5	monocarboxylate	117	gi|391328056|ref|XP_003738509.1|PREDICTED: monocarboxylate transporter 12-like [Metaseiulus occidentalis]	XP_003738509	6.59e-56	92	190.66	104	96
G9NSEKQ01D9FL9	voltage-dependent calcium channel type a subunit alpha-1-like	123	gi|391338114|ref|XP_003743406.1|PREDICTED: voltage-dependent calcium channel type A subunit alpha-1-like [Metaseiulus occidentalis]	XP_003743406	7.4e-37	98	143.665	85	84
G9NSEKQ01DA7VQ	PREDICTED: uncharacterized protein LOC100902457	109	gi|391340063|ref|XP_003744365.1|PREDICTED: uncharacterized protein LOC100902457 [Metaseiulus occidentalis]	XP_003744365	1.84e-30	95	117.472	63	60
G9NSEKQ01DADKW	cytochrome b reductase 1-like	85	gi|391342374|ref|XP_003745495.1|PREDICTED: cytochrome b reductase 1-like [Metaseiulus occidentalis]	XP_003745495	3.44e-07	58	53.9138	78	46
G9NSEKQ01DAKX9	probable ras gtpase-activating	75	gi|391334124|ref|XP_003741458.1|PREDICTED: disabled homolog 2-interacting protein-like [Metaseiulus occidentalis]	XP_003741458	1.26e-40	98	150.984	74	73
G9NSEKQ01DAL05	PREDICTED: uncharacterized protein LOC100909323	114	gi|391347316|ref|XP_003747910.1|PREDICTED: uncharacterized protein LOC100909323 [Metaseiulus occidentalis]	XP_003747910	5.8e-10	72	64.3142	61	44
G9NSEKQ01DAOYA	solute carrier family 35 member e2-like	146	gi|391345436|ref|XP_003746992.1|PREDICTED: solute carrier family 35 member E2-like [Metaseiulus occidentalis]	XP_003746992	2.29e-67	83	218.779	145	121
G9NSEKQ01DARVI	glycoprotein-n-acetylgalactosamine 3-beta-galactosyltransferase 1-like	122	gi|391337465|ref|XP_003743088.1|PREDICTED: glycoprotein-N-acetylgalactosamine 3-beta-galactosyltransferase 1-like [Metaseiulus occidentalis]	XP_003743088	1.61e-24	69	104.375	104	72
G9NSEKQ01DAWLR	histone-lysine n-methyltransferase setmar	68	gi|307189293|gb|EFN73730.1|Histone-lysine N-methyltransferase SETMAR [Camponotus floridanus]	EFN73730	7.3e-08	72	53.9138	47	34
G9NSEKQ01DCHRM	nose resistant to fluoxetine protein 6-like	113	gi|391334459|ref|XP_003741621.1|PREDICTED: nose resistant to fluoxetine protein 6-like [Metaseiulus occidentalis]	XP_003741621	2.02e-22	74	100.523	106	79
G9NSEKQ01DDHWJ	isoform a	85	gi|391326228|ref|XP_003737621.1|PREDICTED: putative phosphatidate phosphatase-like [Metaseiulus occidentalis]	XP_003737621	1.16e-26	84	108.612	84	71
G9NSEKQ01DDKI4	sulfonylurea receptor	121	gi|391333780|ref|XP_003741288.1|PREDICTED: ATP-binding cassette sub-family C member 9-like [Metaseiulus occidentalis]	XP_003741288	9.32e-48	80	174.481	121	98
G9NSEKQ01DES76	cardioacceleratory peptide receptor	106	gi|391330506|ref|XP_003739701.1|PREDICTED: cardioacceleratory peptide receptor-like [Metaseiulus occidentalis]	XP_003739701	6.67e-17	86	82.8037	53	46
G9NSEKQ01DF6Q0	potassium sodium hyperpolarization-activated cyclic nucleotide-gated channel 4-like	107	gi|391344450|ref|XP_003746512.1|PREDICTED: potassium/sodium hyperpolarization-activated cyclic nucleotide-gated channel 4-like [Metaseiulus occidentalis]	XP_003746512	4.21e-35	78	134.42	106	83
G9NSEKQ01DFA9S	probable lysosomal cobalamin transporter	88	gi|391334422|ref|XP_003741603.1|PREDICTED: probable lysosomal cobalamin transporter-like [Metaseiulus occidentalis]	XP_003741603	7.51e-29	79	115.931	86	68
G9NSEKQ01DFB50	v-type proton atpase 116 kda subunit a isoform 4	103	gi|391333348|ref|XP_003741078.1|PREDICTED: V-type proton ATPase 116 kDa subunit a isoform 1-like isoform 3 [Metaseiulus occidentalis]	XP_003741078	7.03e-49	84	174.481	103	87
G9NSEKQ01DFPI8	sodium- and chloride-dependent gaba transporter 1-like	98	gi|391332074|ref|XP_003740463.1|PREDICTED: sodium- and chloride-dependent GABA transporter 1-like [Metaseiulus occidentalis]	XP_003740463	1.35e-43	98	158.303	96	95
G9NSEKQ01DFUHY	cytochrome b561-like	60	gi|391347088|ref|XP_003747797.1|PREDICTED: cytochrome b561-like [Metaseiulus occidentalis]	XP_003747797	9.84e-07	81	51.9878	43	35
G9NSEKQ01DFX46	facilitated trehalose transporter tret1-like	106	gi|391329319|ref|XP_003739122.1|PREDICTED: facilitated trehalose transporter Tret1-like [Metaseiulus occidentalis]	XP_003739122	5.66e-07	85	55.4546	35	30
G9NSEKQ01DGARS	metabotropic glutamate receptor 5	127	gi|240957296|ref|XP_002400087.1|metabotropic glutamate receptor 1, putative [Ixodes scapularis] >gi|215490656|gb|EEC00299.1| metabotropic glutamate receptor 1, putative [Ixodes scapularis]	XP_002400087	9.02e-60	89	206.838	126	113
G9NSEKQ01DGARU	glucose dehydrogenase	100	gi|391346050|ref|XP_003747293.1|PREDICTED: glucose dehydrogenase [acceptor]-like [Metaseiulus occidentalis]	XP_003747293	2.03e-25	77	107.842	77	60
G9NSEKQ01DGF7I	chh (po-type) variant 1	95	gi|186973137|gb|ACC99599.1|prepro ion transport-like peptide [Dermacentor variabilis]	ACC99599	9.73e-23	70	94.3597	81	57
G9NSEKQ01DGKW5	sodium- and chloride-dependent gaba transporter ine-like	110	gi|391326702|ref|XP_003737851.1|PREDICTED: sodium- and chloride-dependent GABA transporter ine-like [Metaseiulus occidentalis]	XP_003737851	4.68e-49	90	174.866	108	98
G9NSEKQ01DH4DT	renin receptor-like	117	gi|391342227|ref|XP_003745424.1|PREDICTED: renin receptor-like [Metaseiulus occidentalis]	XP_003745424	6.22e-26	74	107.842	91	68
G9NSEKQ01DH7IX	PREDICTED: uncharacterized protein LOC100900718	108	gi|391330689|ref|XP_003739787.1|PREDICTED: uncharacterized protein LOC100900718 [Metaseiulus occidentalis]	XP_003739787	6.12e-33	84	129.413	96	81
G9NSEKQ01DHJOD	hypothetical protein	41	gi|427784573|gb|JAA57738.1|hypothetical protein [Rhipicephalus pulchellus]	JAA57738	1.14e-10	77	63.5438	40	31
G9NSEKQ01DHKYT	na+ ca2+	75	gi|391345218|ref|XP_003746887.1|PREDICTED: sodium/potassium/calcium exchanger 6-like [Metaseiulus occidentalis]	XP_003746887	2.31e-12	71	70.0922	73	52
G9NSEKQ01DICSV	fatty acyl-	118	gi|391327623|ref|XP_003738297.1|PREDICTED: elongation of very long chain fatty acids protein 5-like [Metaseiulus occidentalis]	XP_003738297	4.32e-43	72	152.525	114	83
G9NSEKQ01DITJE	low quality protein: amiloride-sensitive sodium channel subunit alpha-like	117	gi|391334249|ref|XP_003741518.1|PREDICTED: LOW QUALITY PROTEIN: amiloride-sensitive sodium channel subunit alpha-like [Metaseiulus occidentalis]	XP_003741518	1.08e-22	75	101.679	80	60
G9NSEKQ01DKAC3	PREDICTED: uncharacterized protein LOC100905699	110	gi|391324985|ref|XP_003737021.1|PREDICTED: uncharacterized protein LOC100905699 [Metaseiulus occidentalis]	XP_003737021	2.84e-13	80	69.707	42	34
G9NSEKQ01DL1Q4	lipoma hmgic fusion partner-like 3 protein	98	gi|391334394|ref|XP_003741589.1|PREDICTED: lipoma HMGIC fusion partner-like 4 protein-like [Metaseiulus occidentalis]	XP_003741589	4.88e-60	97	194.512	97	95
G9NSEKQ01DLRUC	fatty acyl-	99	gi|241799369|ref|XP_002400751.1|fatty acyl-CoA elongase, putative [Ixodes scapularis] >gi|215510840|gb|EEC20293.1| fatty acyl-CoA elongase, putative [Ixodes scapularis]	XP_002400751	1.55e-31	80	121.709	89	72
G9NSEKQ01DLTNY	PREDICTED: uncharacterized protein LOC100898873	126	gi|391326579|ref|XP_003737790.1|PREDICTED: uncharacterized protein LOC100898873 [Metaseiulus occidentalis]	XP_003737790	9.74e-15	58	78.9518	92	54
G9NSEKQ01DLV28	etoposide-induced protein homolog	84	gi|391348842|ref|XP_003748650.1|PREDICTED: etoposide-induced protein 2.4 homolog [Metaseiulus occidentalis]	XP_003748650	5.76e-28	76	112.079	78	60
G9NSEKQ01DMIEX	sodium-dependent glucose transporter 1-like	138	gi|391329199|ref|XP_003739063.1|PREDICTED: sodium-dependent glucose transporter 1A-like [Metaseiulus occidentalis]	XP_003739063	6.79e-24	64	103.605	114	73
G9NSEKQ01DMO9V	atp-binding cassette sub-family g member 5-like	84	gi|391347662|ref|XP_003748075.1|PREDICTED: ATP-binding cassette sub-family G member 5-like [Metaseiulus occidentalis]	XP_003748075	6.33e-27	73	111.694	82	60
G9NSEKQ01DMSH2	nose resistant to fluoxetine protein 6-like	134	gi|391326865|ref|XP_003737930.1|PREDICTED: nose resistant to fluoxetine protein 6-like [Metaseiulus occidentalis]	XP_003737930	1.02e-54	83	191.815	132	110
G9NSEKQ01DN9B1	protein jtb	99	gi|391347656|ref|XP_003748074.1|PREDICTED: protein JTB-like [Metaseiulus occidentalis]	XP_003748074	1.41e-37	91	133.265	98	90
G9NSEKQ01DNCPI	solute carrier organic anion	131	gi|391337552|ref|XP_003743131.1|PREDICTED: LOW QUALITY PROTEIN: solute carrier organic anion transporter family member 5A1-like [Metaseiulus occidentalis]	XP_003743131	1.65e-49	82	176.792	120	99
G9NSEKQ01DNIQV	PREDICTED: uncharacterized protein LOC100903036	89	gi|391340071|ref|XP_003744369.1|PREDICTED: uncharacterized protein LOC100903036 [Metaseiulus occidentalis]	XP_003744369	3.3e-45	93	164.081	88	82
G9NSEKQ01DO39G	alkylglycerol monooxygenase	108	gi|391324962|ref|XP_003737010.1|PREDICTED: alkylglycerol monooxygenase-like [Metaseiulus occidentalis]	XP_003737010	2.58e-34	79	132.109	104	83
G9NSEKQ01DO53L	ceramide glucosyltransferase-like	117	gi|391331521|ref|XP_003740193.1|PREDICTED: ceramide glucosyltransferase-like [Metaseiulus occidentalis]	XP_003740193	1.65e-69	96	225.328	116	112
G9NSEKQ01DOFSG	PREDICTED: uncharacterized protein LOC100898334	138	gi|391347167|ref|XP_003747836.1|PREDICTED: uncharacterized protein LOC100898334 [Metaseiulus occidentalis]	XP_003747836	3.23e-29	78	120.168	115	90
G9NSEKQ01DOK3R	low quality protein: frizzled-like	117	gi|391330520|ref|XP_003739708.1|PREDICTED: frizzled-1-like [Metaseiulus occidentalis]	XP_003739708	8.02e-49	85	173.326	104	89
G9NSEKQ01DONVN	ww domain-containing transcription regulator protein 1	125	gi|391336554|ref|XP_003742644.1|PREDICTED: yorkie homolog [Metaseiulus occidentalis]	XP_003742644	1.56e-20	70	94.3597	86	61
G9NSEKQ01DOSXT	acetylcholine receptor subunit beta-like	111	gi|391341247|ref|XP_003744942.1|PREDICTED: acetylcholine receptor subunit beta-like [Metaseiulus occidentalis]	XP_003744942	1.9e-11	65	67.0106	76	50
G9NSEKQ01DQCKJ	fatty acyl-	127	gi|391344222|ref|XP_003746401.1|PREDICTED: uncharacterized protein LOC100907618 [Metaseiulus occidentalis]	XP_003746401	5.86e-73	92	237.654	125	116
G9NSEKQ01DQGBG	isoform a	40	gi|195331458|ref|XP_002032418.1|GM23524 [Drosophila sechellia] >gi|194121361|gb|EDW43404.1| GM23524 [Drosophila sechellia]	XP_002032418	5.59e-08	75	55.8398	44	33
G9NSEKQ01DQNZG	gpi mannosyltransferase 4-like	79	gi|391343964|ref|XP_003746275.1|PREDICTED: uncharacterized protein LOC100900178 [Metaseiulus occidentalis]	XP_003746275	7.32e-23	71	100.908	80	57
G9NSEKQ01DR5XT	sideroflexin -like	116	gi|391332755|ref|XP_003740795.1|PREDICTED: sideroflexin-3-like [Metaseiulus occidentalis]	XP_003740795	6.03e-60	95	197.208	107	102
G9NSEKQ01DRRJX	nose resistant to fluoxetine protein 6-like	114	gi|391345578|ref|XP_003747062.1|PREDICTED: nose resistant to fluoxetine protein 6-like [Metaseiulus occidentalis]	XP_003747062	9.81e-23	84	101.679	70	59
G9NSEKQ01DUIBP	solute carrier family 22 member 5-like	120	gi|391345507|ref|XP_003747027.1|PREDICTED: solute carrier family 22 member 5-like [Metaseiulus occidentalis]	XP_003747027	7.94e-32	74	125.561	119	89
G9NSEKQ01DULF7	transmembrane protein 185b-like	63	gi|391332255|ref|XP_003740551.1|PREDICTED: putative transmembrane protein 185B-like [Metaseiulus occidentalis]	XP_003740551	2.27e-24	98	101.293	61	60
G9NSEKQ01DUYC9	isoform b	108	gi|391345338|ref|XP_003746946.1|PREDICTED: Ca(2+)/calmodulin-responsive adenylate cyclase-like [Metaseiulus occidentalis]	XP_003746946	1.05e-19	61	93.2041	107	66
G9NSEKQ01DVD2M	nose resistant to fluoxetine protein 6-like	136	gi|391326865|ref|XP_003737930.1|PREDICTED: nose resistant to fluoxetine protein 6-like [Metaseiulus occidentalis]	XP_003737930	1.81e-58	83	202.601	134	112
G9NSEKQ01DVPR8	PREDICTED: uncharacterized protein LOC100906214	108	gi|391338972|ref|XP_003743827.1|PREDICTED: uncharacterized protein LOC100906214 [Metaseiulus occidentalis]	XP_003743827	7.03e-27	79	107.457	68	54
G9NSEKQ01DW8ZV	popeye domain-containing protein 3-like	83	gi|391327397|ref|XP_003738187.1|PREDICTED: popeye domain-containing protein 3-like [Metaseiulus occidentalis]	XP_003738187	5.28e-34	95	127.872	66	63
G9NSEKQ01DWEMQ	b( +)-type amino acid transporter 1-like	70	gi|391334546|ref|XP_003741664.1|PREDICTED: B(0,+)-type amino acid transporter 1-like [Metaseiulus occidentalis]	XP_003741664	5.8e-34	98	129.413	69	68
G9NSEKQ01DWJJ9	solute carrier family 22 member 13-like	93	gi|391339076|ref|XP_003743879.1|PREDICTED: solute carrier family 22 member 13-like [Metaseiulus occidentalis]	XP_003743879	8.99e-15	79	77.411	68	54
G9NSEKQ01DWM4L	gpi mannosyltransferase 4-like	79	gi|391343964|ref|XP_003746275.1|PREDICTED: uncharacterized protein LOC100900178 [Metaseiulus occidentalis]	XP_003746275	8.38e-23	71	100.523	80	57
G9NSEKQ01DWRRL	nose resistant to fluoxetine protein 6-like	66	gi|391338334|ref|XP_003743514.1|PREDICTED: nose resistant to fluoxetine protein 6-like [Metaseiulus occidentalis]	XP_003743514	1.65e-07	76	55.8398	39	30
G9NSEKQ01DWWXZ	sodium-coupled neutral amino acid transporter 7-like	70	gi|391335818|ref|XP_003742285.1|PREDICTED: putative sodium-coupled neutral amino acid transporter 7-like [Metaseiulus occidentalis]	XP_003742285	1.84e-22	81	97.0561	65	53
G9NSEKQ01DWWYL	chitin synthase	150	gi|391335217|ref|XP_003741992.1|PREDICTED: uncharacterized protein LOC100907845 [Metaseiulus occidentalis]	XP_003741992	2.11e-39	76	152.14	111	85
G9NSEKQ01DX1MT	atp-binding cassette sub-family a member 1	125	gi|391346004|ref|XP_003747270.1|PREDICTED: ATP-binding cassette sub-family A member 1 [Metaseiulus occidentalis]	XP_003747270	1.88e-29	92	122.479	113	104
G9NSEKQ01DXK2G	multidrug resistance-associated protein 1-like	128	gi|241609633|ref|XP_002406105.1|ABC transporter, putative [Ixodes scapularis] >gi|215500764|gb|EEC10258.1| ABC transporter, putative [Ixodes scapularis]	XP_002406105	1.9e-46	82	171.014	123	101
G9NSEKQ01DY6JI	androgen-dependent tfpi-regulating	118	gi|391331889|ref|XP_003740373.1|PREDICTED: androgen-dependent TFPI-regulating protein-like [Metaseiulus occidentalis]	XP_003740373	1.17e-11	62	67.781	70	44
G9NSEKQ01DYJNN	protein croquemort-like	99	gi|391336971|ref|XP_003742848.1|PREDICTED: protein croquemort-like [Metaseiulus occidentalis]	XP_003742848	1.06e-29	79	118.627	91	72
G9NSEKQ01DZ163	transmembrane protein c9orf7	76	gi|391345419|ref|XP_003746984.1|PREDICTED: calcium channel flower-like [Metaseiulus occidentalis]	XP_003746984	3.33e-36	91	130.183	74	68
G9NSEKQ01DZCVS	atp-dependent helicase brm	123	gi|391336078|ref|XP_003742410.1|PREDICTED: probable global transcription activator SNF2L2-like [Metaseiulus occidentalis]	XP_003742410	1.01e-68	93	233.802	122	114
G9NSEKQ01DZGJ3	vesicle transport protein	57	gi|391341931|ref|XP_003745279.1|PREDICTED: vesicle transport protein GOT1B-like [Metaseiulus occidentalis]	XP_003745279	1.14e-24	94	98.2117	57	54
G9NSEKQ01E0BTU	phosphatidate phosphatase-like	70	gi|391326228|ref|XP_003737621.1|PREDICTED: putative phosphatidate phosphatase-like [Metaseiulus occidentalis]	XP_003737621	6.61e-26	81	105.916	69	56
G9NSEKQ01E1OJU	pickel cg14779-pa	130	gi|391344950|ref|XP_003746757.1|PREDICTED: uncharacterized protein LOC100900422 [Metaseiulus occidentalis]	XP_003746757	5.98e-43	96	151.369	128	124
G9NSEKQ01E1RAP	nose resistant to fluoxetine protein 6-like	78	gi|391338334|ref|XP_003743514.1|PREDICTED: nose resistant to fluoxetine protein 6-like [Metaseiulus occidentalis]	XP_003743514	1.48e-11	62	67.781	78	49
G9NSEKQ01EAFJ1	vesicle transport protein got1b-like	101	gi|391341931|ref|XP_003745279.1|PREDICTED: vesicle transport protein GOT1B-like [Metaseiulus occidentalis]	XP_003745279	6.82e-37	81	131.724	96	78
G9NSEKQ01EAG12	metabotropic glutamate receptor 5	107	gi|240957296|ref|XP_002400087.1|metabotropic glutamate receptor 1, putative [Ixodes scapularis] >gi|215490656|gb|EEC00299.1| metabotropic glutamate receptor 1, putative [Ixodes scapularis]	XP_002400087	2.22e-47	97	171.4	95	93
G9NSEKQ01EAN26	lipophorin receptor	80	gi|427794773|gb|JAA62838.1|Putative low-density lipoprotein receptor, partial [Rhipicephalus pulchellus]	JAA62838	8.28e-21	71	94.7449	82	59
G9NSEKQ01EARSX	gpi mannosyltransferase 4-like	79	gi|391343964|ref|XP_003746275.1|PREDICTED: uncharacterized protein LOC100900178 [Metaseiulus occidentalis]	XP_003746275	7.32e-23	71	100.908	80	57
G9NSEKQ01EB8NF	multidrug resistance-associated protein 1-like	133	gi|391336199|ref|XP_003742469.1|PREDICTED: multidrug resistance-associated protein 1-like [Metaseiulus occidentalis]	XP_003742469	1.19e-32	71	131.339	132	95
G9NSEKQ01EBCCB	adipor-like receptor cg5315-like	75	gi|427781179|gb|JAA56041.1|Putative adiponectin receptor protein [Rhipicephalus pulchellus]	JAA56041	1.8e-22	90	96.6709	74	67
G9NSEKQ01EBWY9	monocarboxylate transporter 9-like	116	gi|391347722|ref|XP_003748104.1|PREDICTED: monocarboxylate transporter 4-like [Metaseiulus occidentalis]	XP_003748104	4.22e-13	75	73.1738	82	62
G9NSEKQ01ECAPC	patched domain-containing protein	58	gi|391346173|ref|XP_003747353.1|PREDICTED: patched domain-containing protein 3-like [Metaseiulus occidentalis]	XP_003747353	4.77e-18	90	85.8853	44	40
G9NSEKQ01ECKR2	cytochrome b561-like	62	gi|391325335|ref|XP_003737194.1|PREDICTED: cytochrome b561-like [Metaseiulus occidentalis]	XP_003737194	4.29e-20	82	88.9669	62	51
G9NSEKQ01ECQXF	myosin heavy chain 95f-like	123	gi|391346313|ref|XP_003747421.1|PREDICTED: uncharacterized protein LOC100906895 [Metaseiulus occidentalis]	XP_003747421	5.89e-12	60	66.6254	100	60
G9NSEKQ01ECSTI	fad oxidoreductase	136	gi|391340404|ref|XP_003744531.1|PREDICTED: FAD-dependent oxidoreductase domain-containing protein 1-like [Metaseiulus occidentalis]	XP_003744531	1.35e-39	77	147.902	133	103
G9NSEKQ01ECTMZ	sodium-dependent phosphate transporter 1-a-like	112	gi|391347807|ref|XP_003748145.1|PREDICTED: sodium-dependent phosphate transporter 1-B-like [Metaseiulus occidentalis]	XP_003748145	6.34e-38	83	142.124	101	84
G9NSEKQ01ED569	gpi mannosyltransferase 4-like	118	gi|391343964|ref|XP_003746275.1|PREDICTED: uncharacterized protein LOC100900178 [Metaseiulus occidentalis]	XP_003746275	2.64e-25	73	109.768	93	68
G9NSEKQ01ED5QL	voltage-gated ion	98	gi|241301841|ref|XP_002407510.1|voltage-gated ion channel, putative [Ixodes scapularis] >gi|215497189|gb|EEC06683.1| voltage-gated ion channel, putative [Ixodes scapularis]	XP_002407510	3.88e-51	95	182.956	97	93
G9NSEKQ01EDF1D	etoposide-induced protein homolog	87	gi|391348842|ref|XP_003748650.1|PREDICTED: etoposide-induced protein 2.4 homolog [Metaseiulus occidentalis]	XP_003748650	4.55e-31	78	120.553	82	64
G9NSEKQ01EDJ65	multidrug resistance-associated protein 1-like	130	gi|391336199|ref|XP_003742469.1|PREDICTED: multidrug resistance-associated protein 1-like [Metaseiulus occidentalis]	XP_003742469	8.86e-51	83	182.956	129	108
G9NSEKQ01EE4TX	protein dpy-19 homolog 1-like	133	gi|391341668|ref|XP_003745149.1|PREDICTED: protein dpy-19 homolog 1-like [Metaseiulus occidentalis]	XP_003745149	1.91e-23	70	105.145	126	89
G9NSEKQ01EEF7J	tailless	139	gi|391333770|ref|XP_003741283.1|PREDICTED: protein tailless-like [Metaseiulus occidentalis]	XP_003741283	1.07e-17	58	86.6557	102	60
G9NSEKQ01EEJZH	fatty acyl-	74	gi|391334070|ref|XP_003741431.1|PREDICTED: elongation of very long chain fatty acids protein 4-like [Metaseiulus occidentalis]	XP_003741431	1.1e-24	89	102.064	58	52
G9NSEKQ01EFFQK	piezo-type mechanosensitive ion channel component 2	71	gi|391345887|ref|XP_003747214.1|PREDICTED: piezo-type mechanosensitive ion channel component 2 [Metaseiulus occidentalis]	XP_003747214	7.94e-23	98	100.908	70	69
G9NSEKQ01EFVFW	PREDICTED: uncharacterized protein LOC100899418	146	gi|391339048|ref|XP_003743865.1|PREDICTED: uncharacterized protein LOC100899418 [Metaseiulus occidentalis]	XP_003743865	5.98e-48	75	168.703	145	109
G9NSEKQ01EFW2A	protein-cysteine s-palmitoleyltransferase	106	gi|346473940|gb|AEO36814.1|hypothetical protein [Amblyomma maculatum]	AEO36814	1.98e-14	55	75.0998	103	57
G9NSEKQ01EGG3C	choline transporter-like protein 2-like	74	gi|391336437|ref|XP_003742587.1|PREDICTED: choline transporter-like protein 2-like [Metaseiulus occidentalis]	XP_003742587	1.17e-35	95	136.346	67	64
G9NSEKQ01EH1C8	allatostatin-a receptor-like	84	gi|391328207|ref|XP_003738581.1|PREDICTED: allatostatin-A receptor-like [Metaseiulus occidentalis]	XP_003738581	3.54e-07	58	54.6842	82	48
G9NSEKQ01EI3TE	retinol dehydrogenase 5	129	gi|391339115|ref|XP_003743898.1|PREDICTED: D-beta-hydroxybutyrate dehydrogenase, mitochondrial-like [Metaseiulus occidentalis]	XP_003743898	8.14e-17	72	83.1889	114	83
G9NSEKQ01EIDST	leucine-rich transmembrane protein	126	gi|391325610|ref|XP_003737324.1|PREDICTED: thyrotropin receptor-like [Metaseiulus occidentalis]	XP_003737324	2.7e-76	97	254.603	125	122
G9NSEKQ01EJ9J8	probable cytochrome p450 6a20-like	84	gi|391328198|ref|XP_003738577.1|PREDICTED: probable cytochrome P450 6a20-like [Metaseiulus occidentalis]	XP_003738577	6.25e-14	66	72.4034	69	46
G9NSEKQ01EJWSS	nose resistant to fluoxetine protein 6-like	99	gi|391325072|ref|XP_003737064.1|PREDICTED: nose resistant to fluoxetine protein 6-like [Metaseiulus occidentalis]	XP_003737064	1.32e-43	88	159.458	96	85
G9NSEKQ01EL2JM	transmembrane protein	70	gi|391345887|ref|XP_003747214.1|PREDICTED: piezo-type mechanosensitive ion channel component 2 [Metaseiulus occidentalis]	XP_003747214	3.28e-34	94	133.65	67	63
G9NSEKQ01EL4VS	isoform b	108	gi|391345338|ref|XP_003746946.1|PREDICTED: Ca(2+)/calmodulin-responsive adenylate cyclase-like [Metaseiulus occidentalis]	XP_003746946	1.05e-19	61	93.2041	107	66
G9NSEKQ01ELTX2	cytochrome b5 reductase 4	88	gi|391329074|ref|XP_003739002.1|PREDICTED: cytochrome b5 reductase 4-like [Metaseiulus occidentalis]	XP_003739002	1.21e-28	90	115.546	70	63
G9NSEKQ01EM7FJ	solute carrier family 25 member 36-a-like	96	gi|391344731|ref|XP_003746649.1|PREDICTED: solute carrier family 25 member 36-A-like [Metaseiulus occidentalis]	XP_003746649	8.07e-07	85	53.9138	61	52
G9NSEKQ01EMEE9	chloride channel protein	129	gi|391327791|ref|XP_003738379.1|PREDICTED: chloride channel protein 2-like [Metaseiulus occidentalis]	XP_003738379	1.29e-68	94	231.491	118	112
G9NSEKQ01ENRN2	arginine kinase-like	65	gi|391336485|ref|XP_003742610.1|PREDICTED: arginine kinase-like [Metaseiulus occidentalis]	XP_003742610	2.3e-18	89	84.7297	64	57
G9NSEKQ01ENS5V	parathyroid hormone parathyroid hormone-related peptide receptor-like	117	gi|391327227|ref|XP_003738106.1|PREDICTED: secretin receptor-like [Metaseiulus occidentalis]	XP_003738106	2.47e-52	87	181.415	116	102
G9NSEKQ01EORL2	vwfa and cache domain-containing protein 1-like	76	gi|391333865|ref|XP_003741330.1|PREDICTED: VWFA and cache domain-containing protein 1-like [Metaseiulus occidentalis]	XP_003741330	1.41e-11	78	68.1662	55	43
G9NSEKQ01EOYFX	isoform b	93	gi|391329572|ref|XP_003739245.1|PREDICTED: zinc transporter 2-like isoform 2 [Metaseiulus occidentalis]	XP_003739245	1.8e-33	81	128.642	93	76
G9NSEKQ01EP0Z7	high-affinity nicotinic acid transporter	107	gi|302901985|ref|XP_003048555.1|predicted protein [Nectria haematococca mpVI 77-13-4] >gi|256729488|gb|EEU42842.1| predicted protein [Nectria haematococca mpVI 77-13-4]	XP_003048555	5.3e-44	98	158.688	99	98
G9NSEKQ01EP49T	fmrfamide-related neuropeptides-like	90	gi|391343600|ref|XP_003746095.1|PREDICTED: FMRFamide-related neuropeptides-like [Metaseiulus occidentalis]	XP_003746095	1.38e-08	76	55.8398	50	38
G9NSEKQ01EP6OJ	sodium- and chloride-dependent glycine transporter 1-like	120	gi|391329891|ref|XP_003739400.1|PREDICTED: sodium- and chloride-dependent glycine transporter 2-like [Metaseiulus occidentalis]	XP_003739400	1.07e-34	72	135.576	106	77
G9NSEKQ01EPK2Z	ion transport peptide-like	95	gi|186973137|gb|ACC99599.1|prepro ion transport-like peptide [Dermacentor variabilis]	ACC99599	2.07e-21	70	90.8929	78	55
G9NSEKQ01EQ923	elongation of very long chain fatty acids protein 7	44	gi|241169178|ref|XP_002410351.1|fatty acyl-CoA elongase, putative [Ixodes scapularis] >gi|215494797|gb|EEC04438.1| fatty acyl-CoA elongase, putative [Ixodes scapularis]	XP_002410351	1.28e-12	82	67.781	45	37
G9NSEKQ01EQJO5	calpain b	80	gi|391339554|ref|XP_003744113.1|PREDICTED: calpain-A-like [Metaseiulus occidentalis]	XP_003744113	3.37e-25	94	107.071	79	75
G9NSEKQ01EQPMX	dual oxidase-like	89	gi|391347609|ref|XP_003748052.1|PREDICTED: dual oxidase-like [Metaseiulus occidentalis]	XP_003748052	2.12e-32	96	129.028	61	59
G9NSEKQ01ER2HC	fat-like cadherin-related tumor suppressor homolog	75	gi|391334511|ref|XP_003741647.1|PREDICTED: fat-like cadherin-related tumor suppressor homolog [Metaseiulus occidentalis]	XP_003741647	7.02e-25	92	107.071	67	62
G9NSEKQ01ER3Q7	transmembrane protein 185b	106	gi|391332255|ref|XP_003740551.1|PREDICTED: putative transmembrane protein 185B-like [Metaseiulus occidentalis]	XP_003740551	2.24e-36	95	135.576	85	81
G9NSEKQ01ESJV0	solute carrier family 41 member 1-like	67	gi|242000552|ref|XP_002434919.1|solute carrier, putative [Ixodes scapularis] >gi|215498249|gb|EEC07743.1| solute carrier, putative [Ixodes scapularis]	XP_002434919	1.38e-15	81	78.1814	49	40
G9NSEKQ01ESTFJ	integral membrane protein gpr155-like	105	gi|391332675|ref|XP_003740757.1|PREDICTED: integral membrane protein GPR155-like [Metaseiulus occidentalis]	XP_003740757	2.42e-25	74	108.997	104	77
G9NSEKQ01ET068	ectonucleoside triphosphate diphosphohydrolase 1	104	gi|391347338|ref|XP_003747921.1|PREDICTED: uncharacterized protein LOC100898662 [Metaseiulus occidentalis]	XP_003747921	4.48e-36	86	140.584	103	89
G9NSEKQ01ETB4T	cytochrome b561-like	39	gi|391325335|ref|XP_003737194.1|PREDICTED: cytochrome b561-like [Metaseiulus occidentalis]	XP_003737194	3.13e-10	86	61.2326	38	33
G9NSEKQ01ETIMR	muscarinic acetylcholine receptor dm1-like	102	gi|391336723|ref|XP_003742728.1|PREDICTED: muscarinic acetylcholine receptor DM1-like [Metaseiulus occidentalis]	XP_003742728	6.13e-42	84	153.68	101	85
G9NSEKQ01ETVGA	isoleucyl-trna cytoplasmic	91	gi|380020846|ref|XP_003694288.1|PREDICTED: LOW QUALITY PROTEIN: isoleucine--tRNA ligase, cytoplasmic-like [Apis florea]	XP_003694288	2.14e-50	95	180.259	91	87
G9NSEKQ01EU4SU	voltage-dependent calcium channel type d subunit alpha-1-like	45	gi|391343183|ref|XP_003745892.1|PREDICTED: voltage-dependent calcium channel type D subunit alpha-1-like [Metaseiulus occidentalis]	XP_003745892	2.77e-21	100	95.1301	44	44
G9NSEKQ01EUB5N	inwardly rectifying k+ channel	82	gi|391335655|ref|XP_003742205.1|PREDICTED: ATP-sensitive inward rectifier potassium channel 12-like [Metaseiulus occidentalis]	XP_003742205	1.02e-42	98	154.451	72	71
G9NSEKQ01EVDXV	reverse transcriptase	81	gi|28569894|dbj|BAC57926.1|reverse transcriptase [Bombyx mori]	BAC57926	6.25e-09	53	60.8474	86	46
G9NSEKQ01EVHK1	ca	139	gi|391334330|ref|XP_003741558.1|PREDICTED: voltage-dependent T-type calcium channel subunit alpha-1H-like [Metaseiulus occidentalis]	XP_003741558	3.98e-53	97	191.045	130	127
G9NSEKQ01EVNY9	acetylcholine receptor protein alpha 4 invertebrate	104	gi|391342723|ref|XP_003745665.1|PREDICTED: acetylcholine receptor subunit alpha-like 1-like [Metaseiulus occidentalis]	XP_003745665	2.69e-57	97	196.438	95	93
G9NSEKQ01EW061	upf0451 protein c17orf61 homolog	118	gi|391330061|ref|XP_003739483.1|PREDICTED: UPF0451 protein C17orf61 homolog [Metaseiulus occidentalis]	XP_003739483	4.77e-63	88	201.06	117	104
G9NSEKQ01EXBZM	na+ na+ tricarboxylate and phosphate	122	gi|391334009|ref|XP_003741401.1|PREDICTED: solute carrier family 13 member 5-like [Metaseiulus occidentalis]	XP_003741401	1.21e-64	91	215.698	121	111
G9NSEKQ01EXH4P	class b secretin-like g-protein coupled receptor	118	gi|391327705|ref|XP_003738337.1|PREDICTED: uncharacterized protein LOC100905802 [Metaseiulus occidentalis]	XP_003738337	2.81e-37	91	143.28	106	97
G9NSEKQ01EYSI6	proton myo-inositol cotransporter-like	85	gi|391325423|ref|XP_003737234.1|PREDICTED: proton myo-inositol cotransporter-like [Metaseiulus occidentalis]	XP_003737234	6.92e-12	77	68.9366	49	38
G9NSEKQ01EYZ64	cmp-sialic acid transporter	47	gi|391324915|ref|XP_003736987.1|PREDICTED: CMP-sialic acid transporter 1-like [Metaseiulus occidentalis]	XP_003736987	1.09e-11	91	65.855	35	32
G9NSEKQ01EZ0CG	gamma-aminobutyric acid type b receptor subunit 2-like	97	gi|241634948|ref|XP_002410544.1|gaba-B receptor, putative [Ixodes scapularis] >gi|215503452|gb|EEC12946.1| gaba-B receptor, putative [Ixodes scapularis]	XP_002410544	2.16e-42	89	150.214	86	77
G9NSEKQ01EZ13K	mpv17-like protein 2-like	95	gi|391330691|ref|XP_003739788.1|PREDICTED: mpv17-like protein 2-like [Metaseiulus occidentalis]	XP_003739788	5.09e-33	73	122.865	92	68
G9NSEKQ01EZ15O	acetylcholinesterase	91	gi|391342117|ref|XP_003745369.1|PREDICTED: acetylcholinesterase-like [Metaseiulus occidentalis]	XP_003745369	1.2e-20	68	94.3597	77	53
G9NSEKQ01EZ98O	PREDICTED: uncharacterized protein LOC100899418	111	gi|391339048|ref|XP_003743865.1|PREDICTED: uncharacterized protein LOC100899418 [Metaseiulus occidentalis]	XP_003743865	3.16e-19	69	88.9669	81	56
G9NSEKQ01EZKQX	fatty acyl-	129	gi|391344222|ref|XP_003746401.1|PREDICTED: uncharacterized protein LOC100907618 [Metaseiulus occidentalis]	XP_003746401	1.11e-76	92	247.284	128	119
G9NSEKQ01EZPK3	transmembrane protein 68-like	92	gi|391325561|ref|XP_003737301.1|PREDICTED: transmembrane protein 68-like [Metaseiulus occidentalis]	XP_003737301	3.59e-09	62	58.9214	70	44
G9NSEKQ02F0VCZ	isoform a	82	gi|391329846|ref|XP_003739378.1|PREDICTED: ADIPOR-like receptor CG5315-like [Metaseiulus occidentalis]	XP_003739378	6.52e-18	87	84.7297	66	58
G9NSEKQ02F16HK	beat protein	70	gi|391328530|ref|XP_003738741.1|PREDICTED: uncharacterized protein LOC100900862 [Metaseiulus occidentalis]	XP_003738741	4.3e-16	97	79.7221	38	37
G9NSEKQ02F1RTT	amiloride-sensitive sodium channel subunit alpha-like	102	gi|391338422|ref|XP_003743557.1|PREDICTED: amiloride-sensitive sodium channel subunit alpha-like [Metaseiulus occidentalis]	XP_003743557	3.99e-18	86	87.4261	51	44
G9NSEKQ02F1X7D	phosphate acyltransferase	132	gi|391328463|ref|XP_003738708.1|PREDICTED: glycerol-3-phosphate acyltransferase 4-like [Metaseiulus occidentalis]	XP_003738708	4.3e-54	91	188.348	110	101
G9NSEKQ02F26PI	PREDICTED: uncharacterized protein LOC100906063	122	gi|391337526|ref|XP_003743118.1|PREDICTED: uncharacterized protein LOC100906063 [Metaseiulus occidentalis]	XP_003743118	4.48e-43	86	161.77	117	101
G9NSEKQ02F2I24	longevity assurance	73	gi|391341418|ref|XP_003745027.1|PREDICTED: ceramide synthase 6-like [Metaseiulus occidentalis]	XP_003745027	1.03e-36	94	135.576	72	68
G9NSEKQ02F2J2X	cyclic-nucleotide-gated cation	136	gi|391337726|ref|XP_003743216.1|PREDICTED: cyclic nucleotide-gated olfactory channel-like [Metaseiulus occidentalis]	XP_003743216	3.1e-75	93	249.98	128	120
G9NSEKQ02F32RV	atlastin- partial	139	gi|427794727|gb|JAA62815.1|Putative atlastin-2, partial [Rhipicephalus pulchellus]	JAA62815	2.53e-44	68	162.155	139	95
G9NSEKQ02F3GTJ	equilibrative nucleoside transporter 3-like	152	gi|391341940|ref|XP_003745283.1|PREDICTED: equilibrative nucleoside transporter 3-like [Metaseiulus occidentalis]	XP_003745283	1.34e-42	74	155.606	150	112
G9NSEKQ02F3M6K	fatty acyl-	95	gi|391325174|ref|XP_003737114.1|PREDICTED: elongation of very long chain fatty acids protein AAEL008004-like [Metaseiulus occidentalis]	XP_003737114	1.74e-15	62	77.411	77	48
G9NSEKQ02F3XRN	multiple c2 and transmembrane domain-containing protein 1-like	113	gi|391348323|ref|XP_003748397.1|PREDICTED: multiple C2 and transmembrane domain-containing protein 1-like [Metaseiulus occidentalis]	XP_003748397	1.85e-64	98	221.09	112	110
G9NSEKQ02F4R3N	sodium calcium exchanger 3	133	gi|391343193|ref|XP_003745897.1|PREDICTED: sodium/calcium exchanger 1-like [Metaseiulus occidentalis]	XP_003745897	2.07e-48	84	176.022	133	113
G9NSEKQ02F51IO	glutamate receptor delta-1 subunit	87	gi|241567389|ref|XP_002402308.1|glutamate receptor, putative [Ixodes scapularis] >gi|215500013|gb|EEC09507.1| glutamate receptor, putative [Ixodes scapularis]	XP_002402308	1.8e-18	68	88.1965	85	58
G9NSEKQ02F5OTY	solute carrier family 25 member 40	36	gi|405951968|gb|EKC19831.1|Solute carrier family 25 member 40 [Crassostrea gigas]	EKC19831	4.58e-07	85	52.373	35	30
G9NSEKQ02F633S	ca	111	gi|391343183|ref|XP_003745892.1|PREDICTED: voltage-dependent calcium channel type D subunit alpha-1-like [Metaseiulus occidentalis]	XP_003745892	4.75e-62	99	215.312	109	108
G9NSEKQ02F7ON2	adenylate cyclase	95	gi|241997798|ref|XP_002405628.1|adenylate cyclase, putative [Ixodes scapularis] >gi|215493733|gb|EEC03374.1| adenylate cyclase, putative [Ixodes scapularis]	XP_002405628	1.01e-09	67	63.5438	93	63
G9NSEKQ02F7WKC	PREDICTED: uncharacterized protein LOC100898410	73	gi|391337258|ref|XP_003742987.1|PREDICTED: uncharacterized protein LOC100898410 [Metaseiulus occidentalis]	XP_003742987	1.01e-11	72	64.3142	50	36
G9NSEKQ02F897C	PREDICTED: uncharacterized protein LOC100900597	68	gi|391341158|ref|XP_003744898.1|PREDICTED: uncharacterized protein LOC100900597 [Metaseiulus occidentalis]	XP_003744898	8.05e-16	83	74.7146	56	47
G9NSEKQ02F8PLT	sphingomyelin synthetase	73	gi|391343728|ref|XP_003746158.1|PREDICTED: sphingomyelin synthase-related protein 1-like [Metaseiulus occidentalis]	XP_003746158	8.99e-31	98	120.168	72	71
G9NSEKQ02F8PPO	nose resistant to fluoxetine protein 6-like	78	gi|391334459|ref|XP_003741621.1|PREDICTED: nose resistant to fluoxetine protein 6-like [Metaseiulus occidentalis]	XP_003741621	2.01e-21	72	96.2857	77	56
G9NSEKQ02F9IVX	thioredoxin protein disulfide isomerase	128	gi|391343736|ref|XP_003746162.1|PREDICTED: uncharacterized protein LOC100908176 [Metaseiulus occidentalis]	XP_003746162	1.55e-42	90	152.14	92	83
G9NSEKQ02F9PIK	cmp-sialic acid transporter 1-like	95	gi|391329243|ref|XP_003739085.1|PREDICTED: CMP-sialic acid transporter 1-like [Metaseiulus occidentalis]	XP_003739085	1.58e-10	62	65.0846	82	51
G9NSEKQ02F9U2Z	tyrosine-protein kinase drl-like	105	gi|391344189|ref|XP_003746385.1|PREDICTED: tyrosine-protein kinase RYK-like [Metaseiulus occidentalis]	XP_003746385	3.7e-14	79	76.6406	53	42
G9NSEKQ02F9YCA	nicotinic acetylcholine receptor alpha 1 subunit	95	gi|391342723|ref|XP_003745665.1|PREDICTED: acetylcholine receptor subunit alpha-like 1-like [Metaseiulus occidentalis]	XP_003745665	7.28e-55	98	189.504	94	93
G9NSEKQ02FEEJ4	nose resistant to fluoxetine protein 6-like	132	gi|391332277|ref|XP_003740562.1|PREDICTED: nose resistant to fluoxetine protein 6-like [Metaseiulus occidentalis]	XP_003740562	1.73e-08	60	60.8474	88	53
G9NSEKQ02FEOZX	PREDICTED: uncharacterized protein LOC100898627	77	gi|391328501|ref|XP_003738727.1|PREDICTED: uncharacterized protein LOC100898627 [Metaseiulus occidentalis]	XP_003738727	1.32e-15	71	76.6406	64	46
G9NSEKQ02FERDP	solute carrier family 12 member 8-like	83	gi|391344224|ref|XP_003746402.1|PREDICTED: solute carrier family 12 member 8-like [Metaseiulus occidentalis]	XP_003746402	5.79e-26	86	108.997	65	56
G9NSEKQ02FFAEF	down syndrome cell adhesion molecule	140	gi|391344549|ref|XP_003746558.1|PREDICTED: hemicentin-2-like [Metaseiulus occidentalis]	XP_003746558	1.93e-31	73	126.331	106	78
G9NSEKQ02FFPYM	polycystin-2	126	gi|391335587|ref|XP_003742171.1|PREDICTED: polycystin-2-like [Metaseiulus occidentalis]	XP_003742171	1.1e-59	95	205.682	105	100
G9NSEKQ02FHD5B	PREDICTED: uncharacterized protein LOC100899984	127	gi|391340988|ref|XP_003744815.1|PREDICTED: uncharacterized protein LOC100899984 [Metaseiulus occidentalis]	XP_003744815	1.29e-46	90	162.155	95	86
G9NSEKQ02FJ720	lipid exporter abca1	89	gi|391334919|ref|XP_003741846.1|PREDICTED: uncharacterized protein LOC100906589 [Metaseiulus occidentalis]	XP_003741846	4.42e-29	80	119.783	89	72
G9NSEKQ02FJAWC	cytochrome b561 domain-containing protein 2-like	85	gi|391343269|ref|XP_003745935.1|PREDICTED: cytochrome b561 domain-containing protein 2-like [Metaseiulus occidentalis]	XP_003745935	1.6e-17	71	82.0333	70	50
G9NSEKQ02FJERW	hypothetical protein EAI_03652	81	gi|307191695|gb|EFN75156.1|hypothetical protein EAI_03652 [Harpegnathos saltator]	EFN75156	2.32e-07	57	52.373	63	36
G9NSEKQ02FJKFK	ryanodine receptor	127	gi|391348415|ref|XP_003748443.1|PREDICTED: ryanodine receptor 44F-like [Metaseiulus occidentalis]	XP_003748443	3.19e-59	88	208.764	127	113
G9NSEKQ02FJOC2	otopetrin-2-like isoform 1	65	gi|391335869|ref|XP_003742309.1|PREDICTED: otopetrin-2-like [Metaseiulus occidentalis]	XP_003742309	9.55e-40	100	146.362	63	63
G9NSEKQ02FKY4P	multidrug resistance-associated protein 1-like	133	gi|391336199|ref|XP_003742469.1|PREDICTED: multidrug resistance-associated protein 1-like [Metaseiulus occidentalis]	XP_003742469	8.88e-50	80	180.259	131	106
G9NSEKQ02FM2V9	PREDICTED: uncharacterized protein LOC100904397	61	gi|391329664|ref|XP_003739289.1|PREDICTED: uncharacterized protein LOC100904397 [Metaseiulus occidentalis]	XP_003739289	4e-21	90	94.7449	51	46
G9NSEKQ02FMB7G	g protein-coupled	89	gi|391346888|ref|XP_003747698.1|PREDICTED: gonadotropin-releasing hormone II receptor-like [Metaseiulus occidentalis]	XP_003747698	2.27e-30	96	119.398	62	60
G9NSEKQ02FMCT5	potassium-dependent sodium-calcium exchanger	99	gi|427797343|gb|JAA64123.1|Putative k+-dependent ca2+/na+ exchanger nckx1, partial [Rhipicephalus pulchellus]	JAA64123	5.35e-46	89	166.007	97	87
G9NSEKQ02FMP7B	major facilitator superfamily domain-containing protein 9-like	100	gi|391331752|ref|XP_003740306.1|PREDICTED: major facilitator superfamily domain-containing protein 9-like [Metaseiulus occidentalis]	XP_003740306	1.21e-07	65	56.225	99	65
G9NSEKQ02FMUNQ	potassium channel subfamily k member 18-like	78	gi|391345971|ref|XP_003747254.1|PREDICTED: potassium channel subfamily K member 18-like [Metaseiulus occidentalis]	XP_003747254	1.88e-28	96	113.62	59	57
G9NSEKQ02FN78Y	isoform a	125	gi|391326765|ref|XP_003737882.1|PREDICTED: uncharacterized protein LOC100900661 [Metaseiulus occidentalis]	XP_003737882	8.24e-54	87	179.874	124	109
G9NSEKQ02FN818	probable palmitoyltransferase zdhhc24-like	131	gi|346473940|gb|AEO36814.1|hypothetical protein [Amblyomma maculatum]	AEO36814	7.76e-34	63	129.028	128	81
G9NSEKQ02FNNTA	vesicular amine transporter	117	gi|391347131|ref|XP_003747818.1|PREDICTED: uncharacterized protein LOC100908005 [Metaseiulus occidentalis]	XP_003747818	2.53e-46	84	165.622	107	90
G9NSEKQ02FNZ4A	isoform b	100	gi|391329570|ref|XP_003739244.1|PREDICTED: zinc transporter 2-like isoform 1 [Metaseiulus occidentalis]	XP_003739244	3.58e-41	91	149.828	90	82
G9NSEKQ02FO032	probable multidrug resistance-associated protein lethal 03659-like	157	gi|391342836|ref|XP_003745721.1|PREDICTED: LOW QUALITY PROTEIN: multidrug resistance-associated protein 4-like [Metaseiulus occidentalis]	XP_003745721	3.11e-56	80	200.29	146	117
G9NSEKQ02FO2B0	v-type proton atpase 116 kda subunit a isoform 1	90	gi|391333344|ref|XP_003741076.1|PREDICTED: V-type proton ATPase 116 kDa subunit a isoform 1-like isoform 1 [Metaseiulus occidentalis]	XP_003741076	1.05e-29	82	120.553	76	63
G9NSEKQ02FO90D	niemann-pick c1 protein	151	gi|391327389|ref|XP_003738183.1|PREDICTED: niemann-Pick C1 protein-like [Metaseiulus occidentalis]	XP_003738183	5.13e-42	77	159.073	123	95
G9NSEKQ02FOB0H	atp-binding cassette sub-family a member 1-like	86	gi|391339420|ref|XP_003744048.1|PREDICTED: ATP-binding cassette sub-family A member 1-like [Metaseiulus occidentalis]	XP_003744048	6.89e-19	86	90.1225	68	59
G9NSEKQ02FOCP4	acetylcholine receptor protein alpha 4 invertebrate	88	gi|391342723|ref|XP_003745665.1|PREDICTED: acetylcholine receptor subunit alpha-like 1-like [Metaseiulus occidentalis]	XP_003745665	4.82e-48	100	170.244	80	80
G9NSEKQ02FOEO5	PREDICTED: uncharacterized protein LOC100903549	58	gi|391333472|ref|XP_003741137.1|PREDICTED: uncharacterized protein LOC100903549 [Metaseiulus occidentalis]	XP_003741137	3.55e-25	87	100.908	57	50
G9NSEKQ02FOL63	hmg box family protein	98	gi|391348449|ref|XP_003748460.1|PREDICTED: uncharacterized protein LOC100909327 [Metaseiulus occidentalis]	XP_003748460	5.86e-29	98	119.398	54	53
G9NSEKQ02FOL6F	probable e3 ubiquitin-protein ligase hectd2	58	gi|391347221|ref|XP_003747863.1|PREDICTED: probable E3 ubiquitin-protein ligase HECTD2-like [Metaseiulus occidentalis]	XP_003747863	5.78e-32	98	125.176	57	56
G9NSEKQ02FOUJQ	probable palmitoyltransferase zdhhc24-like	113	gi|346473940|gb|AEO36814.1|hypothetical protein [Amblyomma maculatum]	AEO36814	6.17e-25	60	104.76	111	67
G9NSEKQ02FPC23	probable atp-dependent rna helicase spindle-e-like	123	gi|391343209|ref|XP_003745905.1|PREDICTED: probable ATP-dependent RNA helicase spindle-E-like [Metaseiulus occidentalis]	XP_003745905	4.66e-15	60	80.1073	96	58
G9NSEKQ02FPRO7	PREDICTED: uncharacterized protein LOC100906457	152	gi|391343221|ref|XP_003745911.1|PREDICTED: uncharacterized protein LOC100906457 [Metaseiulus occidentalis]	XP_003745911	7.45e-07	52	55.4546	113	59
G9NSEKQ02FPX8R	low quality protein: gamma-aminobutyric acid receptor subunit beta-like	81	gi|391325188|ref|XP_003737121.1|PREDICTED: LOW QUALITY PROTEIN: gamma-aminobutyric acid receptor subunit beta-like [Metaseiulus occidentalis]	XP_003737121	1.27e-14	100	76.6406	34	34
G9NSEKQ02FPXA1	atp-binding cassette sub-family d member 4	118	gi|391335239|ref|XP_003742003.1|PREDICTED: ATP-binding cassette sub-family D member 4-like [Metaseiulus occidentalis]	XP_003742003	3.71e-43	79	157.918	119	95
G9NSEKQ02FQUXA	low quality protein: major facilitator superfamily domain-containing protein 12-like	109	gi|391330601|ref|XP_003739746.1|PREDICTED: LOW QUALITY PROTEIN: major facilitator superfamily domain-containing protein 12-like [Metaseiulus occidentalis]	XP_003739746	1.11e-33	76	130.183	109	83
G9NSEKQ02FR020	PREDICTED: uncharacterized protein LOC100905771	36	gi|391337674|ref|XP_003743191.1|PREDICTED: uncharacterized protein LOC100905771 [Metaseiulus occidentalis]	XP_003743191	1.07e-09	91	57.7658	34	31
G9NSEKQ02FS6YR	histamine h1 receptor	85	gi|391347847|ref|XP_003748165.1|PREDICTED: histamine H1 receptor-like [Metaseiulus occidentalis]	XP_003748165	3.86e-35	88	134.42	78	69
G9NSEKQ02FSQ3Y	scavenger receptor class b member 1-like	114	gi|391346100|ref|XP_003747317.1|PREDICTED: scavenger receptor class B member 1-like [Metaseiulus occidentalis]	XP_003747317	4.92e-27	77	113.235	115	89
G9NSEKQ02FSV3Y	transmembrane protein 68-like	122	gi|391336284|ref|XP_003742511.1|PREDICTED: transmembrane protein 68-like [Metaseiulus occidentalis]	XP_003742511	1.45e-48	90	167.933	122	111
G9NSEKQ02FVFS2	mitochondrial import inner membrane translocase subunit tim-14	65	gi|320588009|gb|EFX00484.1|mitochondrial chaperone [Grosmannia clavigera kw1407]	EFX00484	1.01e-28	90	108.227	65	59
G9NSEKQ02FVQYC	zinc transporter zip11-like	85	gi|391336152|ref|XP_003742446.1|PREDICTED: zinc transporter ZIP11-like [Metaseiulus occidentalis]	XP_003742446	8.15e-24	84	100.138	66	56
G9NSEKQ02FVYLI	dol-p-man:man c -pp-dol alpha- -mannosyltransferase-like	109	gi|391334282|ref|XP_003741534.1|PREDICTED: probable Dol-P-Man:Man(7)GlcNAc(2)-PP-Dol alpha-1,6-mannosyltransferase-like [Metaseiulus occidentalis]	XP_003741534	1.51e-28	81	115.931	109	89
G9NSEKQ02FW001	monocarboxylate transporter 7-like	86	gi|391342337|ref|XP_003745477.1|PREDICTED: monocarboxylate transporter 7-like [Metaseiulus occidentalis]	XP_003745477	4.15e-46	94	166.392	86	81
G9NSEKQ02FWDBP	gpi ethanolamine phosphate transferase 2-like	36	gi|391341285|ref|XP_003744961.1|PREDICTED: GPI ethanolamine phosphate transferase 2-like [Metaseiulus occidentalis]	XP_003744961	6.65e-10	94	61.2326	35	33
G9NSEKQ02FX06V	PREDICTED: uncharacterized protein LOC100899418	145	gi|391339048|ref|XP_003743865.1|PREDICTED: uncharacterized protein LOC100899418 [Metaseiulus occidentalis]	XP_003743865	2.58e-32	63	127.102	144	91
G9NSEKQ02FX29B	cytochrome c oxidase subunit iii	102	gi|29149953|emb|CAA37525.1|cytochrome-c oxidase subunit III [Gallus gallus]	CAA37525	2.62e-51	100	171.4	85	85
G9NSEKQ02FYVRL	transmembrane protein 68-like	98	gi|391336284|ref|XP_003742511.1|PREDICTED: transmembrane protein 68-like [Metaseiulus occidentalis]	XP_003742511	7.95e-27	82	109.383	98	81
G9NSEKQ02FZER3	PREDICTED: uncharacterized protein LOC100907617	94	gi|391344055|ref|XP_003746319.1|PREDICTED: uncharacterized protein LOC100907617 [Metaseiulus occidentalis]	XP_003746319	1.12e-33	96	125.561	62	60
G9NSEKQ02G02B4	fatty acyl-	114	gi|391338798|ref|XP_003743742.1|PREDICTED: elongation of very long chain fatty acids protein AAEL008004-like [Metaseiulus occidentalis]	XP_003743742	3.73e-37	84	135.961	112	95
G9NSEKQ02G1Z5J	slit homolog 3	125	gi|391335441|ref|XP_003742102.1|PREDICTED: slit homolog 3 protein-like [Metaseiulus occidentalis]	XP_003742102	2.54e-24	69	107.071	122	85
G9NSEKQ02G2EQT	cyclic-nucleotide-gated cation	143	gi|391337726|ref|XP_003743216.1|PREDICTED: cyclic nucleotide-gated olfactory channel-like [Metaseiulus occidentalis]	XP_003743216	2.77e-79	96	261.536	125	121
G9NSEKQ02G2GL3	sodium dicarboxylate	132	gi|391334668|ref|XP_003741723.1|PREDICTED: LOW QUALITY PROTEIN: solute carrier family 13 member 3-like [Metaseiulus occidentalis]	XP_003741723	9.75e-53	80	184.111	130	104
G9NSEKQ02G2T9N	adenylate cyclase type 9	139	gi|391326171|ref|XP_003737594.1|PREDICTED: adenylate cyclase type 9 [Metaseiulus occidentalis]	XP_003737594	1.01e-58	84	206.068	138	117
G9NSEKQ02G2YMU	canalicular multispecific organic anion transporter 1-like	130	gi|391347484|ref|XP_003747991.1|PREDICTED: multidrug resistance-associated protein 1-like [Metaseiulus occidentalis]	XP_003747991	9.7e-54	83	191.815	128	107
G9NSEKQ02G2ZTO	membrane-bound o-acyltransferase domain-containing protein 2-like	115	gi|391347382|ref|XP_003747942.1|PREDICTED: membrane-bound O-acyltransferase domain-containing protein 2-like [Metaseiulus occidentalis]	XP_003747942	1.77e-37	76	140.969	113	86
G9NSEKQ02G33IA	PREDICTED: uncharacterized protein LOC100903590	118	gi|391328564|ref|XP_003738758.1|PREDICTED: uncharacterized protein LOC100903590 [Metaseiulus occidentalis]	XP_003738758	1.89e-11	58	65.4698	101	59
G9NSEKQ02G3GRJ	sodium-dependent phosphate transporter 1-b-like	76	gi|391347807|ref|XP_003748145.1|PREDICTED: sodium-dependent phosphate transporter 1-B-like [Metaseiulus occidentalis]	XP_003748145	7.78e-29	85	115.161	78	67
G9NSEKQ02G3M5T	peptidyl-glycine alpha-amidating monooxygenase-like	125	gi|391345528|ref|XP_003747037.1|PREDICTED: peptidyl-glycine alpha-amidating monooxygenase-like [Metaseiulus occidentalis]	XP_003747037	2.01e-46	93	163.696	89	83
G9NSEKQ02G3V3G	PREDICTED: frizzled-1-like	52	gi|391330520|ref|XP_003739708.1|PREDICTED: frizzled-1-like [Metaseiulus occidentalis]	XP_003739708	1.97e-07	84	54.6842	52	44
G9NSEKQ02G3X0C	PREDICTED: uncharacterized protein LOC100897764	67	gi|391330972|ref|XP_003739925.1|PREDICTED: uncharacterized protein LOC100897764 [Metaseiulus occidentalis]	XP_003739925	5.24e-07	68	54.299	58	40
G9NSEKQ02G41C5	nose resistant to fluoxetine protein 6-like	127	gi|391343397|ref|XP_003745997.1|PREDICTED: nose resistant to fluoxetine protein 6-like [Metaseiulus occidentalis]	XP_003745997	4.03e-14	100	77.411	39	39
G9NSEKQ02G4MTU	atp-binding cassette sub-family g member 8-like	66	gi|391347823|ref|XP_003748153.1|PREDICTED: ATP-binding cassette sub-family G member 8-like [Metaseiulus occidentalis]	XP_003748153	6.9e-24	81	102.834	66	54
G9NSEKQ02G4Z3A	tetraspanin family integral membrane partial	90	gi|391325099|ref|XP_003737077.1|PREDICTED: CD81 antigen-like [Metaseiulus occidentalis]	XP_003737077	4.79e-39	82	140.584	87	72
G9NSEKQ02G50KO	isoform e	122	gi|391336491|ref|XP_003742613.1|PREDICTED: otopetrin-2-like [Metaseiulus occidentalis]	XP_003742613	3.59e-66	92	219.55	120	111
G9NSEKQ02G52W7	calcium activated nucleotidase 1	120	gi|391335116|ref|XP_003741943.1|PREDICTED: soluble calcium-activated nucleotidase 1-like [Metaseiulus occidentalis]	XP_003741943	1.43e-17	52	85.5001	120	63
G9NSEKQ02G5UMV	endothelin-converting enzyme 1	143	gi|391339181|ref|XP_003743930.1|PREDICTED: LOW QUALITY PROTEIN: endothelin-converting enzyme 2-like [Metaseiulus occidentalis]	XP_003743930	4.84e-40	86	151.754	89	77
G9NSEKQ02G60XE	transmembrane protein	57	gi|391341857|ref|XP_003745243.1|PREDICTED: transmembrane protein 161B-like [Metaseiulus occidentalis]	XP_003745243	7.82e-15	95	75.8702	41	39
G9NSEKQ02G6M4T	acid-sensitive two pore domain k+ channel dtask-	84	gi|391327180|ref|XP_003738083.1|PREDICTED: potassium channel subfamily K member 3-like [Metaseiulus occidentalis]	XP_003738083	5.58e-36	94	134.035	71	67
G9NSEKQ02G7KZ2	glutamate receptor 4-like isoform 2	133	gi|391341740|ref|XP_003745185.1|PREDICTED: glutamate receptor 1-like [Metaseiulus occidentalis]	XP_003745185	2.03e-74	93	246.899	130	122
G9NSEKQ02G7QE0	PREDICTED: uncharacterized protein LOC100907147	131	gi|391343395|ref|XP_003745996.1|PREDICTED: uncharacterized protein LOC100907147 [Metaseiulus occidentalis]	XP_003745996	1.05e-13	71	76.2554	69	49
G9NSEKQ02G7XRM	syntaxin 16	53	gi|391341223|ref|XP_003744930.1|PREDICTED: syntaxin-16-like [Metaseiulus occidentalis]	XP_003744930	3.57e-13	86	70.0922	52	45
G9NSEKQ02G8HDP	nose resistant to fluoxetine protein 6-like	115	gi|391338334|ref|XP_003743514.1|PREDICTED: nose resistant to fluoxetine protein 6-like [Metaseiulus occidentalis]	XP_003743514	6.11e-09	74	61.6178	50	37
G9NSEKQ02G9A1U	mpv17-like protein 2-like	105	gi|391330691|ref|XP_003739788.1|PREDICTED: mpv17-like protein 2-like [Metaseiulus occidentalis]	XP_003739788	3.86e-36	73	131.339	100	73
G9NSEKQ02G9ICO	nose resistant to fluoxetine protein 6-like	114	gi|391343099|ref|XP_003745850.1|PREDICTED: nose resistant to fluoxetine protein 6-like [Metaseiulus occidentalis]	XP_003745850	8.24e-19	75	90.1225	76	57
G9NSEKQ02G9SC4	RNAse H, putative	142	gi|241565984|ref|XP_002402054.1|RNAse H, putative [Ixodes scapularis] >gi|215499945|gb|EEC09439.1| RNAse H, putative [Ixodes scapularis]	XP_002402054	1.68e-10	61	67.3958	93	57
G9NSEKQ02G9SPE	sodium-dependent glucose transporter 1-like	107	gi|391347899|ref|XP_003748191.1|PREDICTED: sodium-dependent glucose transporter 1-like [Metaseiulus occidentalis]	XP_003748191	3.8e-10	73	64.3142	93	68
G9NSEKQ02G9USJ	atp-binding cassette sub-family a member 1-like	116	gi|391339428|ref|XP_003744052.1|PREDICTED: ATP-binding cassette sub-family A member 3-like [Metaseiulus occidentalis]	XP_003744052	7.32e-19	69	90.8929	85	59
G9NSEKQ02G9ZCT	presenilin sel-12	64	gi|391334428|ref|XP_003741606.1|PREDICTED: presenilin-2-like [Metaseiulus occidentalis]	XP_003741606	1.15e-16	94	81.2629	56	53
G9NSEKQ02GACLK	canalicular multispecific organic anion transporter 1-like	103	gi|391347482|ref|XP_003747990.1|PREDICTED: multidrug resistance-associated protein 1-like [Metaseiulus occidentalis]	XP_003747990	5.15e-31	78	125.561	92	72
G9NSEKQ02GAGCH	cationic amino acid transporter	52	gi|391334546|ref|XP_003741664.1|PREDICTED: B(0,+)-type amino acid transporter 1-like [Metaseiulus occidentalis]	XP_003741664	4.52e-11	96	65.0846	50	48
G9NSEKQ02GANO6	relaxin receptor 1-like	128	gi|391325029|ref|XP_003737043.1|PREDICTED: relaxin receptor 1-like [Metaseiulus occidentalis]	XP_003737043	4.58e-77	95	249.98	128	122
G9NSEKQ02GAY2C	PREDICTED: uncharacterized protein LOC100903549	58	gi|391333472|ref|XP_003741137.1|PREDICTED: uncharacterized protein LOC100903549 [Metaseiulus occidentalis]	XP_003741137	2.73e-25	85	101.293	57	49
G9NSEKQ02GB8BW	neuropeptides capa receptor-like	82	gi|391330442|ref|XP_003739669.1|PREDICTED: neuropeptides capa receptor-like [Metaseiulus occidentalis]	XP_003739669	1.83e-35	100	134.806	62	62
G9NSEKQ02GBCGQ	myosin heavy chain 95f-like	114	gi|391325113|ref|XP_003737084.1|PREDICTED: uncharacterized protein LOC100902908 [Metaseiulus occidentalis]	XP_003737084	9.44e-15	91	73.559	47	43
G9NSEKQ02GCEW2	sodium- and chloride-dependent gaba transporter ine-like	107	gi|391326702|ref|XP_003737851.1|PREDICTED: sodium- and chloride-dependent GABA transporter ine-like [Metaseiulus occidentalis]	XP_003737851	3.14e-36	94	139.428	90	85
G9NSEKQ02GCJSC	dual oxidase	118	gi|391347609|ref|XP_003748052.1|PREDICTED: dual oxidase-like [Metaseiulus occidentalis]	XP_003748052	3.73e-42	93	158.303	101	94
G9NSEKQ02GCSZU	glycerol-3-phosphate acyltransferase 4-like	115	gi|391328463|ref|XP_003738708.1|PREDICTED: glycerol-3-phosphate acyltransferase 4-like [Metaseiulus occidentalis]	XP_003738708	9.72e-57	93	194.512	110	103
G9NSEKQ02GCZVC	monocarboxylate transporter	81	gi|391331784|ref|XP_003740322.1|PREDICTED: uncharacterized protein LOC100903112 [Metaseiulus occidentalis]	XP_003740322	8.29e-32	95	126.331	80	76
G9NSEKQ02GDL4W	anion exchange protein 2	107	gi|391333490|ref|XP_003741146.1|PREDICTED: anion exchange protein 3-like [Metaseiulus occidentalis]	XP_003741146	1.56e-33	78	132.494	88	69
G9NSEKQ02GDMT0	PREDICTED: uncharacterized protein LOC100904601	141	gi|391331507|ref|XP_003740186.1|PREDICTED: uncharacterized protein LOC100904601 [Metaseiulus occidentalis] >gi|391340176|ref|XP_003744421.1| PREDICTED: uncharacterized protein LOC100898562 [Metaseiulus occidentalis]	XP_003740186	2.79e-20	80	90.8929	62	50
G9NSEKQ02GEL22	isoform b	123	gi|391348561|ref|XP_003748515.1|PREDICTED: uncharacterized protein LOC100905503 [Metaseiulus occidentalis]	XP_003748515	2.04e-33	83	130.183	87	73
G9NSEKQ02GF975	solute carrier family 12 member 2	78	gi|391330811|ref|XP_003739846.1|PREDICTED: solute carrier family 12 member 2 [Metaseiulus occidentalis]	XP_003739846	5.47e-14	77	75.0998	75	58
G9NSEKQ02GFKZU	laminin subunit gamma-1-like	121	gi|391346422|ref|XP_003747473.1|PREDICTED: laminin subunit gamma-1-like [Metaseiulus occidentalis]	XP_003747473	2.09e-09	61	63.5438	60	37
G9NSEKQ02GFS3P	myosin heavy chain 95f-like	120	gi|391325113|ref|XP_003737084.1|PREDICTED: uncharacterized protein LOC100902908 [Metaseiulus occidentalis]	XP_003737084	4.56e-18	92	82.4185	52	48
G9NSEKQ02GGTM7	isoform a	122	gi|346470341|gb|AEO35015.1|hypothetical protein [Amblyomma maculatum]	AEO35015	3.7e-42	72	150.599	124	90
G9NSEKQ02GH3MJ	membrane-associated ring finger 6	119	gi|391342143|ref|XP_003745382.1|PREDICTED: E3 ubiquitin-protein ligase MARCH6-like [Metaseiulus occidentalis]	XP_003745382	6.81e-33	85	130.954	118	101
G9NSEKQ02GHHEM	niemann-pick c1	60	gi|389612210|dbj|BAM19620.1|niemann-pick type C-1a, partial [Papilio xuthus]	BAM19620	5e-09	80	58.5362	40	32
G9NSEKQ02GHWVX	organic cation transporter	61	gi|391348146|ref|XP_003748312.1|PREDICTED: organic cation transporter protein-like [Metaseiulus occidentalis]	XP_003748312	1.35e-18	81	86.6557	55	45
G9NSEKQ02GI5M4	PREDICTED: cuticlin-1-like	76	gi|391343107|ref|XP_003745854.1|PREDICTED: cuticlin-1-like [Metaseiulus occidentalis]	XP_003745854	2.57e-15	91	77.411	80	73
G9NSEKQ02GI83J	succinate hydrophobic membrane anchor protein	57	gi|330503171|ref|YP_004380040.1|succinate dehydrogenase subunit D [Pseudomonas mendocina NK-01] >gi|328917457|gb|AEB58288.1| succinate dehydrogenase subunit D [Pseudomonas mendocina NK-01]	YP_004380040	5.59e-30	98	110.923	56	55
G9NSEKQ02GIYOR	sodium dicarboxylate	86	gi|391334668|ref|XP_003741723.1|PREDICTED: LOW QUALITY PROTEIN: solute carrier family 13 member 3-like [Metaseiulus occidentalis]	XP_003741723	2.49e-35	83	134.035	85	71
G9NSEKQ02GJ8A3	PREDICTED: uncharacterized protein LOC100906063	130	gi|391337526|ref|XP_003743118.1|PREDICTED: uncharacterized protein LOC100906063 [Metaseiulus occidentalis]	XP_003743118	6.88e-70	94	239.195	123	116
G9NSEKQ02GJXZL	sodium- and chloride-dependent glycine transporter 2-like	127	gi|391347488|ref|XP_003747993.1|PREDICTED: LOW QUALITY PROTEIN: sodium- and chloride-dependent glycine transporter 2-like [Metaseiulus occidentalis]	XP_003747993	1.83e-49	92	175.637	97	90
G9NSEKQ02GK5R1	protein yif1a (yip1-interacting factor homolog a)	124	gi|391337884|ref|XP_003743294.1|PREDICTED: protein YIF1A-like [Metaseiulus occidentalis]	XP_003743294	5.44e-52	83	178.333	117	98
G9NSEKQ02GK6JH	sema- isoform h	121	gi|391335243|ref|XP_003742005.1|PREDICTED: semaphorin-1A-like [Metaseiulus occidentalis]	XP_003742005	5.73e-27	87	114.005	72	63
G9NSEKQ02GKBKT	probable dol-p-man:man c -pp-dol alpha- -mannosyltransferase-like	53	gi|391334282|ref|XP_003741534.1|PREDICTED: probable Dol-P-Man:Man(7)GlcNAc(2)-PP-Dol alpha-1,6-mannosyltransferase-like [Metaseiulus occidentalis]	XP_003741534	1.06e-20	95	92.0485	47	45
G9NSEKQ02GKIX7	membrane protein	61	gi|432531971|ref|ZP_19768985.1|hypothetical protein A193_00418 [Escherichia coli KTE234] >gi|431065770|gb|ELD74527.1| hypothetical protein A193_00418 [Escherichia coli KTE234]	ZP_19768985	7.17e-25	90	99.7525	60	54
G9NSEKQ02GL85Y	tetraspanin-5-like isoform 1	77	gi|391345407|ref|XP_003746978.1|PREDICTED: tetraspanin-5-like isoform 1 [Metaseiulus occidentalis]	XP_003746978	4.43e-28	87	111.309	78	68
G9NSEKQ02GLR43	PREDICTED: uncharacterized protein LOC100902122	102	gi|391336180|ref|XP_003742460.1|PREDICTED: uncharacterized protein LOC100902122 [Metaseiulus occidentalis]	XP_003742460	2.32e-33	89	129.028	103	92
G9NSEKQ02GMEGR	n-acetylglucosaminyl-phosphatidylinositol biosynthetic	103	gi|391329194|ref|XP_003739061.1|PREDICTED: N-acetylglucosaminyl-phosphatidylinositol biosynthetic protein-like [Metaseiulus occidentalis]	XP_003739061	1.38e-18	77	88.1965	61	47
G9NSEKQ02GN512	alkaline phosphatase	117	gi|391326857|ref|XP_003737926.1|PREDICTED: alkaline phosphatase, tissue-nonspecific isozyme-like [Metaseiulus occidentalis]	XP_003737926	5.36e-25	77	107.457	76	59
G9NSEKQ02GNFZ9	protein kinase c zeta type	148	gi|391337748|ref|XP_003743227.1|PREDICTED: probable serine/threonine-protein kinase DDB_G0277449-like [Metaseiulus occidentalis]	XP_003743227	3.12e-41	69	151.369	147	102
G9NSEKQ02GNGLL	sodium- and chloride-dependent gaba transporter 2	84	gi|391333707|ref|XP_003741252.1|PREDICTED: sodium- and chloride-dependent GABA transporter 1-like [Metaseiulus occidentalis]	XP_003741252	1.78e-42	96	154.451	82	79
G9NSEKQ02GNK7I	gamma-secretase subunit aph-1	106	gi|391339645|ref|XP_003744158.1|PREDICTED: gamma-secretase subunit Aph-1-like [Metaseiulus occidentalis]	XP_003744158	6.48e-31	81	119.783	108	88
G9NSEKQ02GNNZG	PREDICTED: neogenin	103	gi|391345616|ref|XP_003747081.1|PREDICTED: neogenin [Metaseiulus occidentalis]	XP_003747081	4.81e-12	87	70.8626	41	36
G9NSEKQ02GOA22	organic cation transporter	86	gi|391348146|ref|XP_003748312.1|PREDICTED: organic cation transporter protein-like [Metaseiulus occidentalis]	XP_003748312	5.84e-14	80	74.7146	45	36
G9NSEKQ02GP3CZ	cardioacceleratory peptide receptor	126	gi|391330506|ref|XP_003739701.1|PREDICTED: cardioacceleratory peptide receptor-like [Metaseiulus occidentalis]	XP_003739701	9.29e-30	90	119.398	73	66
G9NSEKQ02GPF9J	sodium- and chloride-dependent glycine transporter 2-like	89	gi|391340682|ref|XP_003744666.1|PREDICTED: uncharacterized protein LOC100901407 [Metaseiulus occidentalis]	XP_003744666	2.77e-42	92	157.532	89	82
G9NSEKQ02GPUVV	nose resistant to fluoxetine protein 6-like	75	gi|391336519|ref|XP_003742627.1|PREDICTED: nose resistant to fluoxetine protein 6-like [Metaseiulus occidentalis]	XP_003742627	6.02e-11	90	65.855	43	39
G9NSEKQ02GPVV4	glutamate-gated chloride channel-like	96	gi|391337132|ref|XP_003742927.1|PREDICTED: glutamate-gated chloride channel-like [Metaseiulus occidentalis]	XP_003742927	1.31e-42	95	152.525	82	78
G9NSEKQ02GPZH9	neural stem cell-derived dendrite	117	gi|391343103|ref|XP_003745852.1|PREDICTED: sn1-specific diacylglycerol lipase alpha-like [Metaseiulus occidentalis]	XP_003745852	2.38e-57	90	198.749	121	109
G9NSEKQ02GQ6BI	probable phospholipid-transporting atpase iib isoform 2	97	gi|391329859|ref|XP_003739384.1|PREDICTED: probable phospholipid-transporting ATPase IIB-like [Metaseiulus occidentalis]	XP_003739384	4.77e-47	94	170.629	96	91
G9NSEKQ02GQJD8	protein wntless homolog isoform 2	133	gi|391343143|ref|XP_003745872.1|PREDICTED: protein wntless-like [Metaseiulus occidentalis]	XP_003745872	1.84e-56	81	194.512	127	104
G9NSEKQ02GQKKJ	ionotropic glutamate	98	gi|391325565|ref|XP_003737303.1|PREDICTED: glutamate receptor 1-like [Metaseiulus occidentalis]	XP_003737303	5.79e-47	88	168.703	98	87
G9NSEKQ02GR0FC	abhydrolase domain-containing protein 4-like	135	gi|391339633|ref|XP_003744152.1|PREDICTED: abhydrolase domain-containing protein 4-like [Metaseiulus occidentalis]	XP_003744152	1.08e-68	86	223.016	132	114
G9NSEKQ02GR6FX	atp-binding cassette sub-family a member 1-like	96	gi|391342738|ref|XP_003745672.1|PREDICTED: ATP-binding cassette sub-family A member 1-like [Metaseiulus occidentalis]	XP_003745672	2.11e-21	66	97.8265	90	60
G9NSEKQ02GRV5L	canalicular multispecific organic anion transporter 1	92	gi|391332072|ref|XP_003740462.1|PREDICTED: multidrug resistance-associated protein 1-like [Metaseiulus occidentalis]	XP_003740462	8.34e-31	83	124.405	90	75
G9NSEKQ02GRVYX	venom allergen 5-like	120	gi|391343201|ref|XP_003745901.1|PREDICTED: venom allergen 5-like [Metaseiulus occidentalis]	XP_003745901	2.28e-32	79	124.79	82	65
G9NSEKQ02GS4NJ	amino acid	56	gi|391334546|ref|XP_003741664.1|PREDICTED: B(0,+)-type amino acid transporter 1-like [Metaseiulus occidentalis]	XP_003741664	2.7e-14	94	74.3294	56	53
G9NSEKQ02GSCY5	ca	131	gi|391334330|ref|XP_003741558.1|PREDICTED: voltage-dependent T-type calcium channel subunit alpha-1H-like [Metaseiulus occidentalis]	XP_003741558	1.59e-53	97	191.815	130	127
G9NSEKQ02GSM8M	7 transmembrane	164	gi|241651328|ref|XP_002411271.1|7 transmembrane receptor, putative [Ixodes scapularis] >gi|215503901|gb|EEC13395.1| 7 transmembrane receptor, putative [Ixodes scapularis]	XP_002411271	3.63e-11	48	68.5514	161	78
G9NSEKQ02GSMDI	protein jtb-like	59	gi|391347656|ref|XP_003748074.1|PREDICTED: protein JTB-like [Metaseiulus occidentalis]	XP_003748074	1.96e-14	93	71.633	58	54
G9NSEKQ02GSYR9	ionotropic glutamate	139	gi|391325626|ref|XP_003737332.1|PREDICTED: glutamate receptor, ionotropic kainate 2-like [Metaseiulus occidentalis]	XP_003737332	7.43e-67	88	226.868	134	118
G9NSEKQ02GSZ1G	h(+) cl(-) exchange transporter 3-like	39	gi|391332631|ref|XP_003740736.1|PREDICTED: H(+)/Cl(-) exchange transporter 3-like [Metaseiulus occidentalis]	XP_003740736	5.77e-15	100	76.2554	38	38
G9NSEKQ02GTMMN	vesicular acetylcholine transporter-like	126	gi|391341996|ref|XP_003745310.1|PREDICTED: vesicular acetylcholine transporter-like [Metaseiulus occidentalis]	XP_003745310	1.25e-72	97	235.728	124	121
G9NSEKQ02GTMV3	transmembrane protein 245-like	123	gi|391332011|ref|XP_003740432.1|PREDICTED: transmembrane protein 245-like [Metaseiulus occidentalis]	XP_003740432	9.69e-33	82	130.568	104	86
G9NSEKQ02GUF5L	atp-binding cassette sub-family d member 4-like	84	gi|391335239|ref|XP_003742003.1|PREDICTED: ATP-binding cassette sub-family D member 4-like [Metaseiulus occidentalis]	XP_003742003	2.03e-17	79	84.7297	68	54
G9NSEKQ02GV3JY	complement c1q-like protein 3-like	107	gi|391343129|ref|XP_003745865.1|PREDICTED: complement C1q-like protein 3-like [Metaseiulus occidentalis]	XP_003745865	1.92e-14	71	74.3294	59	42
G9NSEKQ02GVGBR	hypothetical protein	61	gi|346467103|gb|AEO33396.1|hypothetical protein [Amblyomma maculatum]	AEO33396	2.18e-08	77	57.7658	59	46
G9NSEKQ02GVMCC	fatty acyl-	121	gi|391342864|ref|XP_003745735.1|PREDICTED: elongation of very long chain fatty acids protein 5-like [Metaseiulus occidentalis]	XP_003745735	6.22e-33	75	125.561	93	70
G9NSEKQ02GVR2O	potassium voltage-gated channel protein shaw	117	gi|391331802|ref|XP_003740331.1|PREDICTED: potassium voltage-gated channel protein Shaw-like [Metaseiulus occidentalis]	XP_003740331	8.03e-61	100	208.764	117	117
G9NSEKQ02GVT3Y	sodium calcium exchanger 7-like isoform 1	109	gi|391346275|ref|XP_003747403.1|PREDICTED: sodium/potassium/calcium exchanger 6-like [Metaseiulus occidentalis]	XP_003747403	2.81e-35	76	133.65	105	80
G9NSEKQ02GVYFI	multidrug resistance-associated protein 7	120	gi|391333606|ref|XP_003741203.1|PREDICTED: multidrug resistance-associated protein 7 [Metaseiulus occidentalis]	XP_003741203	1.29e-19	88	93.5893	60	53
G9NSEKQ02GW18Q	solute carrier family 15 member 3	44	gi|391327994|ref|XP_003738478.1|PREDICTED: solute carrier family 15 member 4-like [Metaseiulus occidentalis]	XP_003738478	2.02e-16	93	80.1073	43	40
G9NSEKQ02GW95B	metabotropic glutamate receptor 2-like	87	gi|391348521|ref|XP_003748495.1|PREDICTED: LOW QUALITY PROTEIN: metabotropic glutamate receptor 1-like [Metaseiulus occidentalis]	XP_003748495	2.52e-21	79	96.6709	74	59
G9NSEKQ02GWB4L	sodium bicarbonate transporter-like protein 11	78	gi|391326587|ref|XP_003737794.1|PREDICTED: sodium bicarbonate transporter-like protein 11 [Metaseiulus occidentalis]	XP_003737794	3.79e-35	90	135.191	70	63
G9NSEKQ02GWO2N	sodium-dependent phosphate transporter 1-b-like	76	gi|391347807|ref|XP_003748145.1|PREDICTED: sodium-dependent phosphate transporter 1-B-like [Metaseiulus occidentalis]	XP_003748145	7.78e-29	85	115.161	78	67
G9NSEKQ02GWXCM	PREDICTED: uncharacterized protein LOC100903907	47	gi|391345975|ref|XP_003747256.1|PREDICTED: uncharacterized protein LOC100903907 [Metaseiulus occidentalis]	XP_003747256	1.53e-15	80	78.1814	47	38
G9NSEKQ02GX1WS	atp-binding cassette sub-family g member 8-like	54	gi|391347823|ref|XP_003748153.1|PREDICTED: ATP-binding cassette sub-family G member 8-like [Metaseiulus occidentalis]	XP_003748153	3.3e-17	100	83.1889	38	38
G9NSEKQ02GX74C	PREDICTED: uncharacterized protein LOC100902687	89	gi|391334227|ref|XP_003741507.1|PREDICTED: uncharacterized protein LOC100902687 [Metaseiulus occidentalis]	XP_003741507	7.22e-23	85	101.293	61	52
G9NSEKQ02GX866	synaptic vesicle-associated integral membrane partial	85	gi|391329123|ref|XP_003739026.1|PREDICTED: synaptobrevin-like [Metaseiulus occidentalis] >gi|391334000|ref|XP_003741397.1| PREDICTED: synaptobrevin-like [Metaseiulus occidentalis]	XP_003739026	1.72e-47	97	157.147	80	78
G9NSEKQ02GXSAJ	transmembrane protein 104-like	100	gi|391328069|ref|XP_003738515.1|PREDICTED: LOW QUALITY PROTEIN: transmembrane protein 104-like [Metaseiulus occidentalis]	XP_003738515	4.04e-27	73	112.079	96	71
G9NSEKQ02GY7V9	7 transmembrane	137	gi|241997858|ref|XP_002433572.1|7 transmembrane receptor, putative [Ixodes scapularis] >gi|215495331|gb|EEC04972.1| 7 transmembrane receptor, putative [Ixodes scapularis]	XP_002433572	6.32e-08	56	58.5362	76	43
G9NSEKQ02GYH2O	monocarboxylate	100	gi|391334420|ref|XP_003741602.1|PREDICTED: uncharacterized protein LOC100905180 [Metaseiulus occidentalis]	XP_003741602	2.53e-11	64	64.6994	65	42
G9NSEKQ02GYQP5	b-cell cll lymphoma 11a	115	gi|357606996|gb|EHJ65312.1|putative B-cell CLL/lymphoma 11A [Danaus plexippus]	EHJ65312	3.85e-07	66	56.225	57	38
G9NSEKQ02GYT5U	inactive rhomboid protein 1	96	gi|391344354|ref|XP_003746466.1|PREDICTED: inactive rhomboid protein 1-like [Metaseiulus occidentalis]	XP_003746466	1.32e-38	82	144.821	94	78
G9NSEKQ02GZB19	atp-binding cassette sub-family d member 4	118	gi|391335239|ref|XP_003742003.1|PREDICTED: ATP-binding cassette sub-family D member 4-like [Metaseiulus occidentalis]	XP_003742003	3.71e-43	79	157.918	119	95
G9NSEKQ02GZGDV	fatty acyl-	80	gi|391332076|ref|XP_003740464.1|PREDICTED: elongation of very long chain fatty acids protein 4-like [Metaseiulus occidentalis]	XP_003740464	2.96e-16	74	78.9518	50	37
G9NSEKQ02GZO3D	sodium potassium-transporting atpase alpha chain	56	gi|399920327|gb|AFN40437.2|Na+/K+ ATPase alpha subunit, partial [Litopenaeus vannamei]	AFN40437	8.42e-13	75	69.3218	52	39
G9NSEKQ02GZXPY	solute carrier family 22 member 6-b-like	115	gi|391337536|ref|XP_003743123.1|PREDICTED: solute carrier family 22 member 6-B-like [Metaseiulus occidentalis]	XP_003743123	9.5e-19	66	87.4261	96	64
G9NSEKQ02H01SD	membrane-associated ring finger 6	159	gi|391342143|ref|XP_003745382.1|PREDICTED: E3 ubiquitin-protein ligase MARCH6-like [Metaseiulus occidentalis]	XP_003745382	4.42e-30	86	124.79	109	94
G9NSEKQ02H0AUV	chitin synthase	124	gi|391335217|ref|XP_003741992.1|PREDICTED: uncharacterized protein LOC100907845 [Metaseiulus occidentalis]	XP_003741992	8e-47	78	172.17	127	100
G9NSEKQ02H0U6M	sulfate bicarbonate oxalate exchanger sat-	122	gi|427784473|gb|JAA57688.1|Putative sulfate/bicarbonate/oxalate exchanger sat-1 [Rhipicephalus pulchellus]	JAA57688	1.33e-40	72	151.754	124	90
G9NSEKQ02H10PN	solute carrier family 22 member 5-like	123	gi|391345507|ref|XP_003747027.1|PREDICTED: solute carrier family 22 member 5-like [Metaseiulus occidentalis]	XP_003747027	1.8e-15	62	80.4925	124	78
G9NSEKQ02H15F4	transmembrane protein 41b	129	gi|391339237|ref|XP_003743958.1|PREDICTED: transmembrane protein 41B-like [Metaseiulus occidentalis]	XP_003743958	1.2e-27	79	111.694	83	66
G9NSEKQ02H1RFN	sodium chloride dependent	122	gi|391326702|ref|XP_003737851.1|PREDICTED: sodium- and chloride-dependent GABA transporter ine-like [Metaseiulus occidentalis]	XP_003737851	3.38e-38	88	145.591	81	72
G9NSEKQ02H1UMS	uronyl 2-sulfotransferase-like	124	gi|391328701|ref|XP_003738823.1|PREDICTED: uronyl 2-sulfotransferase-like [Metaseiulus occidentalis]	XP_003738823	8.63e-07	64	54.299	65	42
G9NSEKQ02H2H4I	udp-galactose transporter	76	gi|391335961|ref|XP_003742353.1|PREDICTED: adenosine 3'-phospho 5'-phosphosulfate transporter 1-like [Metaseiulus occidentalis]	XP_003742353	2.49e-14	80	75.0998	76	61
G9NSEKQ02H2HHI	synaptobrevin	82	gi|389608679|dbj|BAM17949.1|synaptobrevin [Papilio xuthus]	BAM17949	4.59e-08	57	55.0694	68	39
G9NSEKQ02H2MK9	elongation of very long chain fatty acids protein 4-like	74	gi|391334284|ref|XP_003741535.1|PREDICTED: elongation of very long chain fatty acids protein 4-like [Metaseiulus occidentalis]	XP_003741535	3.12e-14	80	73.1738	50	40
G9NSEKQ02H2WQ0	equilibrative nucleoside transporter	100	gi|391334676|ref|XP_003741727.1|PREDICTED: equilibrative nucleoside transporter 1-like [Metaseiulus occidentalis]	XP_003741727	1.34e-36	82	137.502	91	75
G9NSEKQ02H3DL1	atp-binding cassette sub-family a member 1-like	146	gi|391339422|ref|XP_003744049.1|PREDICTED: ATP-binding cassette sub-family A member 1-like [Metaseiulus occidentalis]	XP_003744049	1.62e-11	58	70.4774	121	71
G9NSEKQ02H3W76	lmbr1 domain-containing protein 2 homolog	70	gi|391337046|ref|XP_003742885.1|PREDICTED: LMBR1 domain-containing protein 2 homolog [Metaseiulus occidentalis]	XP_003742885	2.05e-21	88	95.9005	69	61
G9NSEKQ02H4126	adult-specific rigid cuticular	87	gi|241691750|ref|XP_002402016.1|cuticular protein, putative [Ixodes scapularis] >gi|215504637|gb|EEC14131.1| cuticular protein, putative [Ixodes scapularis]	XP_002402016	1.52e-11	57	65.855	84	48
G9NSEKQ02H4K13	organic cation carnitine	82	gi|391340583|ref|XP_003744619.1|PREDICTED: solute carrier family 22 member 6-like [Metaseiulus occidentalis]	XP_003744619	9.71e-34	90	130.568	80	72
G9NSEKQ02H4SEW	solute carrier family 35 member c2	120	gi|391338510|ref|XP_003743601.1|PREDICTED: solute carrier family 35 member C2-like [Metaseiulus occidentalis]	XP_003743601	1.8e-42	92	153.295	109	101
G9NSEKQ02H4ZEG	longevity assurance factor 1	47	gi|427785733|gb|JAA58318.1|Putative schlank [Rhipicephalus pulchellus]	JAA58318	7.64e-18	93	82.8037	46	43
G9NSEKQ02H5IHO	glutamate-gated chloride channel	88	gi|391347839|ref|XP_003748161.1|PREDICTED: glycine receptor subunit alpha-2-like [Metaseiulus occidentalis]	XP_003748161	8.58e-49	95	169.474	87	83
G9NSEKQ02H5OUA	atp-binding cassette sub-family a member 1-like	111	gi|391342738|ref|XP_003745672.1|PREDICTED: ATP-binding cassette sub-family A member 1-like [Metaseiulus occidentalis]	XP_003745672	4.57e-37	75	143.665	107	81
G9NSEKQ02H5S5O	solute carrier family 25 member 36-a-like	92	gi|391344731|ref|XP_003746649.1|PREDICTED: solute carrier family 25 member 36-A-like [Metaseiulus occidentalis]	XP_003746649	8.6e-07	85	53.5286	61	52
G9NSEKQ02H5T9Q	PREDICTED: uncharacterized protein LOC100907376	83	gi|391339152|ref|XP_003743916.1|PREDICTED: uncharacterized protein LOC100907376 [Metaseiulus occidentalis]	XP_003743916	2.57e-30	93	114.775	82	77
G9NSEKQ02H61FO	progestin and adipoq receptor family member 3-like	97	gi|391333586|ref|XP_003741193.1|PREDICTED: progestin and adipoQ receptor family member 3-like [Metaseiulus occidentalis]	XP_003741193	1.42e-38	78	141.354	96	75
G9NSEKQ02H6BG8	glutamate-gated chloride channel-like	138	gi|391343299|ref|XP_003745950.1|PREDICTED: glutamate-gated chloride channel-like [Metaseiulus occidentalis]	XP_003745950	2.34e-60	81	201.445	137	112
G9NSEKQ02H70R0	hypoxia up-regulated protein 1 precursor	117	gi|391339349|ref|XP_003744014.1|PREDICTED: hypoxia up-regulated protein 1-like [Metaseiulus occidentalis]	XP_003744014	1.25e-47	86	172.94	114	99
G9NSEKQ02H78XQ	PREDICTED: uncharacterized protein LOC100904189	85	gi|391341203|ref|XP_003744920.1|PREDICTED: uncharacterized protein LOC100904189 [Metaseiulus occidentalis]	XP_003744920	8.81e-15	83	76.6406	85	71
G9NSEKQ02H7AIK	tm2 domain-containing protein cg11103-like	55	gi|391348229|ref|XP_003748351.1|PREDICTED: TM2 domain-containing protein CG11103-like [Metaseiulus occidentalis]	XP_003748351	2.27e-27	98	106.301	53	52
G9NSEKQ02H7PN5	isoform d	94	gi|391329072|ref|XP_003739001.1|PREDICTED: major facilitator superfamily domain-containing protein 6-like [Metaseiulus occidentalis]	XP_003739001	2.18e-30	76	120.168	92	70
G9NSEKQ02H7QL7	transmembrane and tpr repeat-containing protein 3	98	gi|391341794|ref|XP_003745212.1|PREDICTED: transmembrane and TPR repeat-containing protein 3-like [Metaseiulus occidentalis]	XP_003745212	5.65e-17	72	84.7297	98	71
G9NSEKQ02H87GK	polycystin-2	121	gi|391335587|ref|XP_003742171.1|PREDICTED: polycystin-2-like [Metaseiulus occidentalis]	XP_003742171	2.12e-60	95	207.223	106	101
G9NSEKQ02H8FRI	potassium channel subfamily k member 18-like	97	gi|391345971|ref|XP_003747254.1|PREDICTED: potassium channel subfamily K member 18-like [Metaseiulus occidentalis]	XP_003747254	4.34e-44	97	156.762	81	79
G9NSEKQ02H96Z7	multidrug-resistance like protein isoform q	104	gi|427780221|gb|JAA55562.1|hypothetical protein [Rhipicephalus pulchellus] >gi|427788385|gb|JAA59644.1| hypothetical protein [Rhipicephalus pulchellus]	JAA55562	7.68e-43	84	159.844	103	87
G9NSEKQ02H97WM	nitric oxide	147	gi|238505376|ref|XP_002383917.1|nitric oxide synthase, putative [Aspergillus flavus NRRL3357] >gi|220690031|gb|EED46381.1| nitric oxide synthase, putative [Aspergillus flavus NRRL3357]	XP_002383917	1.26e-56	78	196.052	146	114
G9NSEKQ02H9A59	multidrug-resistance like protein isoform q	104	gi|427780221|gb|JAA55562.1|hypothetical protein [Rhipicephalus pulchellus] >gi|427788385|gb|JAA59644.1| hypothetical protein [Rhipicephalus pulchellus]	JAA55562	7.68e-43	84	159.844	103	87
G9NSEKQ02H9DOA	PREDICTED: uncharacterized protein LOC100903939	68	gi|391338294|ref|XP_003743494.1|PREDICTED: uncharacterized protein LOC100903939 [Metaseiulus occidentalis]	XP_003743494	3.51e-15	75	78.1814	65	49
G9NSEKQ02H9EVR	arylsulfatase b-like	139	gi|391330456|ref|XP_003739676.1|PREDICTED: arylsulfatase B-like [Metaseiulus occidentalis]	XP_003739676	2.58e-10	75	66.2402	52	39
G9NSEKQ02H9KA1	anoctamin-7	75	gi|391331835|ref|XP_003740347.1|PREDICTED: anoctamin-7-like [Metaseiulus occidentalis]	XP_003740347	7.03e-36	91	137.502	74	68
G9NSEKQ02HAJ8K	nose resistant to fluoxetine protein 6-like	112	gi|391328683|ref|XP_003738814.1|PREDICTED: nose resistant to fluoxetine protein 6-like [Metaseiulus occidentalis]	XP_003738814	2.14e-34	75	134.035	103	78
G9NSEKQ02HB1F4	xk-related protein 6-like	87	gi|391347797|ref|XP_003748140.1|PREDICTED: XK-related protein 6-like [Metaseiulus occidentalis]	XP_003748140	6.08e-24	85	103.219	60	51
G9NSEKQ02HCAM2	nose resistant to fluoxetine protein 6-like	134	gi|391343099|ref|XP_003745850.1|PREDICTED: nose resistant to fluoxetine protein 6-like [Metaseiulus occidentalis]	XP_003745850	3.27e-27	67	115.161	122	82
G9NSEKQ02HCE9R	solute carrier family 13 member 5-like	105	gi|391334009|ref|XP_003741401.1|PREDICTED: solute carrier family 13 member 5-like [Metaseiulus occidentalis]	XP_003741401	2.04e-52	96	182.185	103	99
G9NSEKQ02HCIT5	organic cation transporter	120	gi|391344613|ref|XP_003746590.1|PREDICTED: solute carrier family 22 member 8-like [Metaseiulus occidentalis]	XP_003746590	1.78e-23	70	102.449	118	83
G9NSEKQ02HE1BB	innexin inx2-like	128	gi|391346068|ref|XP_003747301.1|PREDICTED: innexin inx2-like [Metaseiulus occidentalis]	XP_003747301	4.25e-37	70	139.043	124	87
G9NSEKQ02HEICH	multidrug-resistance like protein isoform q	129	gi|427780221|gb|JAA55562.1|hypothetical protein [Rhipicephalus pulchellus] >gi|427788385|gb|JAA59644.1| hypothetical protein [Rhipicephalus pulchellus]	JAA55562	2.74e-41	83	156.377	103	86
G9NSEKQ02HFNSV	dual oxidase 1	64	gi|391347609|ref|XP_003748052.1|PREDICTED: dual oxidase-like [Metaseiulus occidentalis]	XP_003748052	6.76e-28	100	114.775	48	48
G9NSEKQ02HFNZ1	ral guanine nucleotide dissociation stimulator-like 1 isoform 2	129	gi|391334142|ref|XP_003741467.1|PREDICTED: ral guanine nucleotide dissociation stimulator-like 1-like [Metaseiulus occidentalis]	XP_003741467	6.66e-47	91	169.474	100	91
G9NSEKQ02HFRBJ	dnaj homolog subfamily b member 14-like	118	gi|391341460|ref|XP_003745048.1|PREDICTED: dnaJ homolog subfamily B member 14-like [Metaseiulus occidentalis]	XP_003745048	2.7e-09	79	62.003	49	39
G9NSEKQ02HGG78	innexin 2	111	gi|391333034|ref|XP_003740929.1|PREDICTED: innexin shaking-B-like [Metaseiulus occidentalis]	XP_003740929	1.46e-36	82	136.732	82	68
G9NSEKQ02HHA11	polycystic kidney disease 2-like 1	130	gi|391335587|ref|XP_003742171.1|PREDICTED: polycystin-2-like [Metaseiulus occidentalis]	XP_003742171	2.38e-75	95	248.44	128	122
G9NSEKQ02HHMMU	transmembrane protein 135-like	127	gi|391345202|ref|XP_003746879.1|PREDICTED: transmembrane protein 135-like [Metaseiulus occidentalis]	XP_003746879	1.37e-59	89	198.749	108	97
G9NSEKQ02HHO63	protein toll-like	143	gi|391334875|ref|XP_003741824.1|PREDICTED: protein toll-like [Metaseiulus occidentalis]	XP_003741824	3.12e-07	54	56.9954	118	64
G9NSEKQ02HHYKV	acetylcholine receptor subunit alpha-like 1-like	110	gi|391327229|ref|XP_003738107.1|PREDICTED: acetylcholine receptor subunit alpha-like 1-like [Metaseiulus occidentalis]	XP_003738107	9.44e-45	97	162.155	79	77
G9NSEKQ02HICW6	e3 ubiquitin-protein ligase march6	77	gi|391342143|ref|XP_003745382.1|PREDICTED: E3 ubiquitin-protein ligase MARCH6-like [Metaseiulus occidentalis]	XP_003745382	2.8e-33	94	130.183	74	70
G9NSEKQ02HIGB7	PREDICTED: hypothetical protein LOC100575899	76	gi|328700403|ref|XP_003241245.1|PREDICTED: hypothetical protein LOC100575899 [Acyrthosiphon pisum]	XP_003241245	2.26e-07	63	55.0694	72	46
G9NSEKQ02HJ29D	sex peptide receptor	113	gi|391345020|ref|XP_003746791.1|PREDICTED: thyrotropin-releasing hormone receptor-like [Metaseiulus occidentalis]	XP_003746791	1.6e-55	85	187.193	111	95
G9NSEKQ02HJ9I3	arabinose efflux permease family protein	113	gi|399007081|ref|ZP_10709597.1|arabinose efflux permease family protein [Pseudomonas sp. GM17] >gi|398121038|gb|EJM10681.1| arabinose efflux permease family protein [Pseudomonas sp. GM17]	ZP_10709597	1.22e-30	82	121.709	111	92
G9NSEKQ02HJUMN	adipor-like receptor cg5315-like	65	gi|391346553|ref|XP_003747537.1|PREDICTED: ADIPOR-like receptor CG5315-like [Metaseiulus occidentalis]	XP_003747537	2.41e-11	84	66.2402	57	48
G9NSEKQ02HJVD1	sodium- and chloride-dependent glycine transporter 1-like	90	gi|241831523|ref|XP_002414864.1|sodium-neurotransmitter symporter, putative [Ixodes scapularis] >gi|215509076|gb|EEC18529.1| sodium-neurotransmitter symporter, putative [Ixodes scapularis]	XP_002414864	5.92e-29	93	117.472	59	55
G9NSEKQ02HK4AO	cyclin-g-associated kinase-like	92	gi|391325309|ref|XP_003737181.1|PREDICTED: cyclin-G-associated kinase-like [Metaseiulus occidentalis]	XP_003737181	5.83e-08	75	58.151	52	39
G9NSEKQ02HK6GU	cytochrome	116	gi|346473978|gb|AEO36833.1|hypothetical protein [Amblyomma maculatum]	AEO36833	3.16e-22	58	97.8265	117	69
G9NSEKQ02HK8J2	chitinase-3-like protein 2-like	129	gi|391347499|ref|XP_003747998.1|PREDICTED: chitinase-3-like protein 2-like [Metaseiulus occidentalis]	XP_003747998	2.19e-31	68	120.553	119	81
G9NSEKQ02HK95B	sphingosine-1-phosphate lyase-like	83	gi|391338213|ref|XP_003743455.1|PREDICTED: sphingosine-1-phosphate lyase-like [Metaseiulus occidentalis]	XP_003743455	4.79e-09	58	60.8474	79	46
G9NSEKQ02HKBTQ	protein twk- isoform b	93	gi|391326238|ref|XP_003737626.1|PREDICTED: potassium channel subfamily K member 10-like [Metaseiulus occidentalis]	XP_003737626	2.93e-37	97	139.043	70	68
G9NSEKQ02HLY1D	solute carrier family 15 member 3	89	gi|391327994|ref|XP_003738478.1|PREDICTED: solute carrier family 15 member 4-like [Metaseiulus occidentalis]	XP_003738478	3.73e-42	95	153.68	85	81
G9NSEKQ02HM8Z0	acetylcholine receptor subunit alpha-like 1-like	138	gi|391327229|ref|XP_003738107.1|PREDICTED: acetylcholine receptor subunit alpha-like 1-like [Metaseiulus occidentalis]	XP_003738107	9.61e-64	99	215.312	103	102
G9NSEKQ02HMRTP	anoctamin-7	112	gi|391331835|ref|XP_003740347.1|PREDICTED: anoctamin-7-like [Metaseiulus occidentalis]	XP_003740347	1.18e-60	92	207.994	112	104
G9NSEKQ02HNERS	glycogen synthase kinase	87	gi|89357288|gb|ABD72511.1|glycogen synthase kinase 3 [Schmidtea mediterranea]	ABD72511	1.37e-19	80	89.3521	61	49
G9NSEKQ02HNNZV	cd9 antigen-like	119	gi|391325099|ref|XP_003737077.1|PREDICTED: CD81 antigen-like [Metaseiulus occidentalis]	XP_003737077	1.25e-44	79	156.377	118	94
G9NSEKQ02HNZU7	h(+) cl(-) exchange transporter 3-like	43	gi|391332631|ref|XP_003740736.1|PREDICTED: H(+)/Cl(-) exchange transporter 3-like [Metaseiulus occidentalis]	XP_003740736	5.67e-17	95	82.0333	43	41
G9NSEKQ02HO0MW	niemann-pick c1 protein	134	gi|391337069|ref|XP_003742896.1|PREDICTED: niemann-Pick C1 protein-like [Metaseiulus occidentalis]	XP_003742896	4.4e-55	93	195.667	132	123
G9NSEKQ02HO2MV	proton-coupled folate transporter-like	146	gi|391330021|ref|XP_003739463.1|PREDICTED: LOW QUALITY PROTEIN: solute carrier family 46 member 3-like [Metaseiulus occidentalis]	XP_003739463	8.19e-86	93	270.396	145	136
G9NSEKQ02HOHRX	potassium sodium hyperpolarization-activated cyclic nucleotide-gated channel 4-like	111	gi|391330281|ref|XP_003739592.1|PREDICTED: potassium/sodium hyperpolarization-activated cyclic nucleotide-gated channel 2-like [Metaseiulus occidentalis]	XP_003739592	3.74e-37	80	140.969	101	81
G9NSEKQ02HOL45	isoform a	107	gi|241616937|ref|XP_002408084.1|conserved hypothetical protein [Ixodes scapularis] >gi|215502921|gb|EEC12415.1| conserved hypothetical protein [Ixodes scapularis]	XP_002408084	3.86e-43	89	156.762	100	89
G9NSEKQ02HOR25	lipoma hmgic fusion partner-like 4 protein	76	gi|391334394|ref|XP_003741589.1|PREDICTED: lipoma HMGIC fusion partner-like 4 protein-like [Metaseiulus occidentalis]	XP_003741589	8.33e-41	93	144.05	76	71
G9NSEKQ02HPXS3	glutamate ionotropic kainate 4-like	82	gi|391337698|ref|XP_003743202.1|PREDICTED: glutamate receptor, ionotropic kainate 4-like [Metaseiulus occidentalis]	XP_003743202	1.29e-09	93	62.7734	47	44
G9NSEKQ02HQ4JP	relaxin receptor 1	156	gi|391325029|ref|XP_003737043.1|PREDICTED: relaxin receptor 1-like [Metaseiulus occidentalis]	XP_003737043	1.33e-94	96	296.975	155	149
G9NSEKQ02HQ9SW	nose resistant to fluoxetine protein 6-like	95	gi|391326865|ref|XP_003737930.1|PREDICTED: nose resistant to fluoxetine protein 6-like [Metaseiulus occidentalis]	XP_003737930	1.03e-40	89	151.369	92	82
G9NSEKQ02HQAP3	isoform a	99	gi|391329572|ref|XP_003739245.1|PREDICTED: zinc transporter 2-like isoform 2 [Metaseiulus occidentalis]	XP_003739245	3.65e-40	96	147.517	80	77
G9NSEKQ02HQF34	PREDICTED: uncharacterized protein LOC100900718	41	gi|391330689|ref|XP_003739787.1|PREDICTED: uncharacterized protein LOC100900718 [Metaseiulus occidentalis]	XP_003739787	2.71e-13	94	71.2478	39	37
G9NSEKQ02HQLL6	peroxisomal membrane protein pmp34-like	141	gi|391328475|ref|XP_003738714.1|PREDICTED: peroxisomal membrane protein PMP34-like [Metaseiulus occidentalis]	XP_003738714	1.13e-49	83	171.785	130	108
G9NSEKQ02HQQZB	gamma-aminobutyric acid receptor alpha-like	134	gi|391347034|ref|XP_003747770.1|PREDICTED: gamma-aminobutyric acid receptor alpha-like [Metaseiulus occidentalis]	XP_003747770	4.14e-76	93	246.514	133	124
G9NSEKQ02HQU8F	sodium- and chloride-dependent gaba transporter ine-like	100	gi|391326702|ref|XP_003737851.1|PREDICTED: sodium- and chloride-dependent GABA transporter ine-like [Metaseiulus occidentalis]	XP_003737851	2e-46	95	167.162	99	95
G9NSEKQ02HQZD0	isoform b	117	gi|391327514|ref|XP_003738243.1|PREDICTED: transmembrane protein 47-like [Metaseiulus occidentalis]	XP_003738243	1.25e-58	92	191.43	116	107
G9NSEKQ02HRYVC	choline transporter-like protein 2-like	150	gi|391336437|ref|XP_003742587.1|PREDICTED: choline transporter-like protein 2-like [Metaseiulus occidentalis]	XP_003742587	1.4e-52	93	186.422	149	139
G9NSEKQ02HST6X	voltage-gated ion channel	126	gi|391343855|ref|XP_003746221.1|PREDICTED: sodium leak channel non-selective protein [Metaseiulus occidentalis]	XP_003746221	7.79e-47	85	172.555	126	108
G9NSEKQ02HT0JT	multidrug resistance-associated protein 7-like	124	gi|391333606|ref|XP_003741203.1|PREDICTED: multidrug resistance-associated protein 7 [Metaseiulus occidentalis]	XP_003741203	3.12e-55	89	195.667	124	111
G9NSEKQ02HTT64	b( +)-type amino acid transporter 1-like	94	gi|391334546|ref|XP_003741664.1|PREDICTED: B(0,+)-type amino acid transporter 1-like [Metaseiulus occidentalis]	XP_003741664	3.18e-31	88	122.865	90	80
G9NSEKQ02HTZYF	sulfonylurea receptor abc transporter	135	gi|391333780|ref|XP_003741288.1|PREDICTED: ATP-binding cassette sub-family C member 9-like [Metaseiulus occidentalis]	XP_003741288	1.95e-42	79	160.229	132	105
G9NSEKQ02HUDMB	cytochrome b561-like	65	gi|391347088|ref|XP_003747797.1|PREDICTED: cytochrome b561-like [Metaseiulus occidentalis]	XP_003747797	2.71e-07	83	53.5286	43	36
G9NSEKQ02HUG4M	PREDICTED: uncharacterized protein LOC100903266	91	gi|391336195|ref|XP_003742467.1|PREDICTED: uncharacterized protein LOC100903266 [Metaseiulus occidentalis]	XP_003742467	1.48e-16	100	81.6481	57	57
G9NSEKQ02HUNV1	nose resistant to fluoxetine protein 6-like	90	gi|391326865|ref|XP_003737930.1|PREDICTED: nose resistant to fluoxetine protein 6-like [Metaseiulus occidentalis]	XP_003737930	9.43e-35	81	134.42	90	73
G9NSEKQ02HV7T5	peroxisomal membrane protein pmp34-like	102	gi|391328475|ref|XP_003738714.1|PREDICTED: peroxisomal membrane protein PMP34-like [Metaseiulus occidentalis]	XP_003738714	3.43e-36	87	134.806	85	74
G9NSEKQ02HV828	histone-lysine n-methyltransferase setmar	88	gi|307189293|gb|EFN73730.1|Histone-lysine N-methyltransferase SETMAR [Camponotus floridanus]	EFN73730	1.55e-09	72	59.6918	54	39
G9NSEKQ02HVC7Z	organic cation transporter	84	gi|391339016|ref|XP_003743849.1|PREDICTED: solute carrier family 22 member 6-like [Metaseiulus occidentalis]	XP_003743849	1.44e-28	79	115.161	83	66
G9NSEKQ02HVD7Q	anoctamin-7	112	gi|391331835|ref|XP_003740347.1|PREDICTED: anoctamin-7-like [Metaseiulus occidentalis]	XP_003740347	1.18e-60	92	207.994	112	104
G9NSEKQ02HVOGG	lipoamide acyltransferase component of branched-chain alpha-keto acid dehydrogenase mitochondrial	120	gi|391335879|ref|XP_003742314.1|PREDICTED: LOW QUALITY PROTEIN: lipoamide acyltransferase component of branched-chain alpha-keto acid dehydrogenase complex, mitochondrial-like [Metaseiulus occidentalis]	XP_003742314	8.16e-50	78	174.866	119	94
G9NSEKQ02HVT4E	testis-specific serine threonine-protein kinase 2	119	gi|391328695|ref|XP_003738820.1|PREDICTED: LOW QUALITY PROTEIN: testis-specific serine/threonine-protein kinase 1-like [Metaseiulus occidentalis]	XP_003738820	6.02e-44	92	155.606	85	79
G9NSEKQ02HWEY3	innexin 2	107	gi|391333034|ref|XP_003740929.1|PREDICTED: innexin shaking-B-like [Metaseiulus occidentalis]	XP_003740929	1.26e-39	81	144.821	90	73
G9NSEKQ02HWHU6	PREDICTED: uncharacterized protein LOC100908103	111	gi|391347617|ref|XP_003748056.1|PREDICTED: uncharacterized protein LOC100908103 [Metaseiulus occidentalis]	XP_003748056	1.71e-08	70	60.077	55	39
G9NSEKQ02HWX9O	tetraspanin-5-like isoform 1	135	gi|391345413|ref|XP_003746981.1|PREDICTED: tetraspanin-5-like isoform 4 [Metaseiulus occidentalis]	XP_003746981	1.25e-77	99	243.432	116	115
G9NSEKQ02HWXPD	potassium sodium hyperpolarization-activated cyclic nucleotide-gated channel 4	113	gi|391330281|ref|XP_003739592.1|PREDICTED: potassium/sodium hyperpolarization-activated cyclic nucleotide-gated channel 2-like [Metaseiulus occidentalis]	XP_003739592	1.96e-46	85	166.777	101	86
G9NSEKQ02HX11C	integral membrane protein gpr155-like	107	gi|391341496|ref|XP_003745066.1|PREDICTED: integral membrane protein GPR155-like [Metaseiulus occidentalis]	XP_003745066	1.74e-26	82	111.694	107	88
G9NSEKQ02HX789	v-type proton atpase 21 kda proteolipid subunit-like	39	gi|391339879|ref|XP_003744274.1|PREDICTED: V-type proton ATPase 21 kDa proteolipid subunit-like [Metaseiulus occidentalis]	XP_003744274	5.2e-07	71	51.2174	39	28
G9NSEKQ02HXGX1	organic cation transporter-like	99	gi|391341317|ref|XP_003744977.1|PREDICTED: organic cation transporter-like protein-like [Metaseiulus occidentalis]	XP_003744977	1.01e-08	62	59.6918	66	41
G9NSEKQ02HXN0Y	patched domain-containing protein 3-like	112	gi|391348723|ref|XP_003748593.1|PREDICTED: patched domain-containing protein 3-like [Metaseiulus occidentalis]	XP_003748593	1.97e-42	78	157.532	109	86
G9NSEKQ02HXTKU	PREDICTED: uncharacterized protein LOC100901175	59	gi|391344460|ref|XP_003746517.1|PREDICTED: uncharacterized protein LOC100901175 [Metaseiulus occidentalis]	XP_003746517	2.13e-08	70	57.3806	54	38
G9NSEKQ02HY407	monocarboxylate	138	gi|391342628|ref|XP_003745618.1|PREDICTED: monocarboxylate transporter 12-like [Metaseiulus occidentalis]	XP_003745618	3.34e-16	58	83.1889	136	79
G9NSEKQ02HY71F	transmembrane protein 104	121	gi|391328069|ref|XP_003738515.1|PREDICTED: LOW QUALITY PROTEIN: transmembrane protein 104-like [Metaseiulus occidentalis]	XP_003738515	2.52e-18	77	88.5817	86	67
G9NSEKQ02HYDNQ	sodium- and chloride-dependent gaba transporter ine-like	64	gi|391326702|ref|XP_003737851.1|PREDICTED: sodium- and chloride-dependent GABA transporter ine-like [Metaseiulus occidentalis]	XP_003737851	1.07e-33	96	130.183	63	61
G9NSEKQ02HYGVK	PREDICTED: uncharacterized protein LOC100900718	117	gi|391330689|ref|XP_003739787.1|PREDICTED: uncharacterized protein LOC100900718 [Metaseiulus occidentalis]	XP_003739787	1.3e-43	90	159.073	110	99
G9NSEKQ02HYXSF	u5 small nuclear ribonucleoprotein 200 kda helicase	69	gi|197099556|ref|NP_001124556.1|U5 small nuclear ribonucleoprotein 200 kDa helicase [Pongo abelii] >gi|55727510|emb|CAH90510.1| hypothetical protein [Pongo abelii]	NP_001124556	1.81e-24	100	104.76	49	49
G9NSEKQ02HZF1S	vacuolar proton	120	gi|391329054|ref|XP_003738992.1|PREDICTED: V-type proton ATPase 116 kDa subunit a isoform 1-like isoform 2 [Metaseiulus occidentalis]	XP_003738992	4.13e-39	75	148.288	119	90
G9NSEKQ02HZMJS	acyl- delta desaturase-like	69	gi|391339845|ref|XP_003744257.1|PREDICTED: acyl-CoA Delta(11) desaturase-like [Metaseiulus occidentalis]	XP_003744257	3.03e-14	68	75.0998	61	42
G9NSEKQ02I0EKG	solute carrier family 12 member 9-like	60	gi|391336748|ref|XP_003742740.1|PREDICTED: solute carrier family 12 member 9-like [Metaseiulus occidentalis]	XP_003742740	1.94e-27	98	112.849	59	58
G9NSEKQ02I0T50	voltage-gated ion	113	gi|391343855|ref|XP_003746221.1|PREDICTED: sodium leak channel non-selective protein [Metaseiulus occidentalis]	XP_003746221	8.26e-39	76	148.673	112	86
G9NSEKQ02I0X6J	transmembrane protein	116	gi|391326654|ref|XP_003737827.1|PREDICTED: anoctamin-1-like [Metaseiulus occidentalis]	XP_003737827	1.94e-55	88	194.126	115	102
G9NSEKQ02I10T4	fertilin alpha-ii	125	gi|391348411|ref|XP_003748441.1|PREDICTED: disintegrin and metalloproteinase domain-containing protein 12-like [Metaseiulus occidentalis]	XP_003748441	4.14e-50	88	179.489	120	106
G9NSEKQ02I1BY3	PREDICTED: uncharacterized protein LOC100899418	93	gi|391339048|ref|XP_003743865.1|PREDICTED: uncharacterized protein LOC100899418 [Metaseiulus occidentalis]	XP_003743865	1.46e-07	59	56.225	81	48
G9NSEKQ02I1JHO	fatty acyl-	63	gi|391327623|ref|XP_003738297.1|PREDICTED: elongation of very long chain fatty acids protein 5-like [Metaseiulus occidentalis]	XP_003738297	4.47e-19	72	85.8853	62	45
G9NSEKQ02I2RPH	sodium-dependent glucose transporter 1-like	67	gi|391347681|ref|XP_003748084.1|PREDICTED: sodium-dependent glucose transporter 1-like [Metaseiulus occidentalis]	XP_003748084	7.43e-13	69	70.8626	66	46
G9NSEKQ02I2SDJ	serine acetyltransferase	98	gi|290513257|ref|ZP_06552610.1|hypothetical protein HMPREF0485_05014 [Klebsiella sp. 1_1_55] >gi|289774285|gb|EFD82300.1| hypothetical protein HMPREF0485_05014 [Klebsiella sp. 1_1_55]	ZP_06552610	3.45e-13	58	68.9366	91	53
G9NSEKQ02I2ZE0	transmembrane protein c9orf5	117	gi|391332011|ref|XP_003740432.1|PREDICTED: transmembrane protein 245-like [Metaseiulus occidentalis]	XP_003740432	2.34e-56	93	196.052	116	108
G9NSEKQ02I3MCX	canalicular multispecific organic anion transporter 1-like	95	gi|391347482|ref|XP_003747990.1|PREDICTED: multidrug resistance-associated protein 1-like [Metaseiulus occidentalis]	XP_003747990	3.57e-39	87	148.673	93	81
G9NSEKQ02I3ZIN	PREDICTED: uncharacterized protein LOC100906256	95	gi|391332907|ref|XP_003740870.1|PREDICTED: uncharacterized protein LOC100906256 [Metaseiulus occidentalis]	XP_003740870	4.93e-25	82	100.523	67	55
G9NSEKQ02I49J8	atp-binding cassette sub-family a member 1-like	104	gi|427796599|gb|JAA63751.1|Putative lipid exporter abca1, partial [Rhipicephalus pulchellus]	JAA63751	4.84e-12	58	70.4774	98	57
G9NSEKQ02I4J8B	transmembrane protein 41a	142	gi|391342153|ref|XP_003745387.1|PREDICTED: transmembrane protein 41A-A-like [Metaseiulus occidentalis]	XP_003745387	2.57e-50	80	171.4	123	99
G9NSEKQ02I4NKB	probable serine incorporator-like	58	gi|391337868|ref|XP_003743286.1|PREDICTED: probable serine incorporator-like [Metaseiulus occidentalis]	XP_003743286	4.69e-20	95	89.7373	45	43
G9NSEKQ02I4QGE	cd109 antigen	107	gi|391331531|ref|XP_003740198.1|PREDICTED: CD109 antigen [Metaseiulus occidentalis]	XP_003740198	1.07e-18	84	90.1225	63	53
G9NSEKQ02I4YPZ	sodium-coupled monocarboxylate transporter 1	116	gi|391336945|ref|XP_003742835.1|PREDICTED: sodium-coupled monocarboxylate transporter 1-like [Metaseiulus occidentalis]	XP_003742835	3.25e-53	92	185.652	115	106
G9NSEKQ02I5NM4	dnaj homolog subfamily c member 16-like	142	gi|391328663|ref|XP_003738804.1|PREDICTED: dnaJ homolog subfamily C member 16-like [Metaseiulus occidentalis]	XP_003738804	9.72e-61	89	209.534	140	125
G9NSEKQ02I5TLG	sodium hydrogen	74	gi|391345909|ref|XP_003747225.1|PREDICTED: sodium/hydrogen exchanger 2-like [Metaseiulus occidentalis]	XP_003747225	1.7e-39	95	147.902	74	71
G9NSEKQ02I5W9S	gdp-man:man c -pp-dol alpha- -mannosyltransferase-like	115	gi|391337656|ref|XP_003743182.1|PREDICTED: GDP-Man:Man(3)GlcNAc(2)-PP-Dol alpha-1,2-mannosyltransferase-like [Metaseiulus occidentalis]	XP_003743182	5.03e-35	73	134.035	113	83
G9NSEKQ02I6C9U	niemann-pick c1	114	gi|391327389|ref|XP_003738183.1|PREDICTED: niemann-Pick C1 protein-like [Metaseiulus occidentalis]	XP_003738183	3.7e-07	48	56.6102	115	56
G9NSEKQ02I6R8J	fatty acyl-	102	gi|391342864|ref|XP_003745735.1|PREDICTED: elongation of very long chain fatty acids protein 5-like [Metaseiulus occidentalis]	XP_003745735	2.53e-23	78	99.3673	83	65
G9NSEKQ02I758J	adenosine 3 -phospho 5 -phosphosulfate transporter 1-like	133	gi|391335961|ref|XP_003742353.1|PREDICTED: adenosine 3'-phospho 5'-phosphosulfate transporter 1-like [Metaseiulus occidentalis]	XP_003742353	2.52e-34	83	132.88	89	74
G9NSEKQ02I7CR3	golgi ph regulator-like	137	gi|391341803|ref|XP_003745216.1|PREDICTED: Golgi pH regulator-like [Metaseiulus occidentalis]	XP_003745216	9.87e-61	85	203.756	127	108
G9NSEKQ02I7GAS	PREDICTED: uncharacterized protein LOC100898873	92	gi|391326579|ref|XP_003737790.1|PREDICTED: uncharacterized protein LOC100898873 [Metaseiulus occidentalis]	XP_003737790	4.56e-15	59	78.5666	91	54
G9NSEKQ02I87DT	sodium channel protein para-like	150	gi|391334696|ref|XP_003741737.1|PREDICTED: sodium channel protein para-like [Metaseiulus occidentalis]	XP_003741737	2.83e-80	98	269.626	148	146
G9NSEKQ02I8C4I	PREDICTED: hypothetical protein LOC100575899	76	gi|328700403|ref|XP_003241245.1|PREDICTED: hypothetical protein LOC100575899 [Acyrthosiphon pisum]	XP_003241245	2.26e-07	63	55.0694	72	46
G9NSEKQ02I8XJN	probable lysosomal cobalamin transporter-like	121	gi|391334422|ref|XP_003741603.1|PREDICTED: probable lysosomal cobalamin transporter-like [Metaseiulus occidentalis]	XP_003741603	9.85e-48	83	169.859	120	100
G9NSEKQ02I90RY	peroxisomal membrane protein pex13	108	gi|391330586|ref|XP_003739739.1|PREDICTED: peroxisomal membrane protein PEX13-like [Metaseiulus occidentalis]	XP_003739739	1.43e-22	66	97.8265	104	69
G9NSEKQ02I9YS7	transmembrane 7 superfamily member 3-like	93	gi|391327759|ref|XP_003738364.1|PREDICTED: transmembrane 7 superfamily member 3-like [Metaseiulus occidentalis]	XP_003738364	3.04e-42	92	153.68	92	85
G9NSEKQ02IA2A1	pet117 polypeptide	97	gi|442755121|gb|JAA69720.1|Hypothetical protein [Ixodes ricinus]	JAA69720	5.72e-20	78	85.8853	66	52
G9NSEKQ02IA4EE	sodium-dependent multivitamin	87	gi|391328192|ref|XP_003738574.1|PREDICTED: sodium-coupled monocarboxylate transporter 2-like [Metaseiulus occidentalis]	XP_003738574	8.32e-40	94	146.362	85	80
G9NSEKQ02IAFE4	ig-like and fibronectin type-iii domain-containing	101	gi|391339833|ref|XP_003744251.1|PREDICTED: Ig-like and fibronectin type-III domain-containing protein C25G4.10-like [Metaseiulus occidentalis]	XP_003744251	4.63e-39	81	148.288	97	79
G9NSEKQ02IAJXS	protein-cysteine s-palmitoleyltransferase	109	gi|427782163|gb|JAA56533.1|Putative protein-cysteine s-palmitoleyltransferase [Rhipicephalus pulchellus]	JAA56533	2.34e-07	53	55.4546	76	41
G9NSEKQ02IAKA2	glutamate ionotropic kainate 4-like	86	gi|391337698|ref|XP_003743202.1|PREDICTED: glutamate receptor, ionotropic kainate 4-like [Metaseiulus occidentalis]	XP_003743202	9.46e-27	95	112.079	60	57
G9NSEKQ02IAMV3	organic cation carnitine	94	gi|391340583|ref|XP_003744619.1|PREDICTED: solute carrier family 22 member 6-like [Metaseiulus occidentalis]	XP_003744619	2.6e-14	84	76.2554	46	39
G9NSEKQ02IAP8B	transmembrane protein	82	gi|391326654|ref|XP_003737827.1|PREDICTED: anoctamin-1-like [Metaseiulus occidentalis]	XP_003737827	9.75e-23	74	100.523	82	61
G9NSEKQ02IB17V	PREDICTED: uncharacterized protein LOC100904922	113	gi|391348553|ref|XP_003748511.1|PREDICTED: uncharacterized protein LOC100904922 [Metaseiulus occidentalis]	XP_003748511	5.09e-19	76	91.2781	75	57
G9NSEKQ02IB8BQ	fatty acyl-	94	gi|391342285|ref|XP_003745451.1|PREDICTED: elongation of very long chain fatty acids protein 4-like [Metaseiulus occidentalis]	XP_003745451	2.13e-35	83	130.568	86	72
G9NSEKQ02IBU2Z	conserved hypothetical protein	120	gi|241616937|ref|XP_002408084.1|conserved hypothetical protein [Ixodes scapularis] >gi|215502921|gb|EEC12415.1| conserved hypothetical protein [Ixodes scapularis]	XP_002408084	1.46e-15	87	80.4925	49	43
G9NSEKQ02IC4SM	atp-binding cassette sub-family a member 1-like	134	gi|391342738|ref|XP_003745672.1|PREDICTED: ATP-binding cassette sub-family A member 1-like [Metaseiulus occidentalis]	XP_003745672	9.45e-40	70	152.14	131	93
G9NSEKQ02ICPWZ	fatty acyl-	131	gi|391336185|ref|XP_003742462.1|PREDICTED: uncharacterized protein LOC100902547 [Metaseiulus occidentalis]	XP_003742462	7.45e-60	90	206.068	128	116
G9NSEKQ02ICPY0	low quality protein: frizzled-like	127	gi|391330520|ref|XP_003739708.1|PREDICTED: frizzled-1-like [Metaseiulus occidentalis]	XP_003739708	3.38e-46	80	166.777	110	89
G9NSEKQ02ICYK8	atp-binding cassette sub-family a member 1-like	86	gi|391339420|ref|XP_003744048.1|PREDICTED: ATP-binding cassette sub-family A member 1-like [Metaseiulus occidentalis]	XP_003744048	6.89e-19	86	90.1225	68	59
G9NSEKQ02ID742	h(+) cl(-) exchange transporter 3-like	79	gi|391332631|ref|XP_003740736.1|PREDICTED: H(+)/Cl(-) exchange transporter 3-like [Metaseiulus occidentalis]	XP_003740736	8.91e-35	94	134.42	71	67
G9NSEKQ02IDYSZ	atl2 protein	112	gi|427794727|gb|JAA62815.1|Putative atlastin-2, partial [Rhipicephalus pulchellus]	JAA62815	4.89e-30	76	121.324	86	66
G9NSEKQ02IECH5	sodium-dependent phosphate transporter 1-b-like	99	gi|391347807|ref|XP_003748145.1|PREDICTED: sodium-dependent phosphate transporter 1-B-like [Metaseiulus occidentalis]	XP_003748145	1.45e-39	85	146.362	98	84
G9NSEKQ02IEL9Y	integral membrane protein gpr177-	83	gi|391343143|ref|XP_003745872.1|PREDICTED: protein wntless-like [Metaseiulus occidentalis]	XP_003745872	2.05e-23	68	101.293	82	56
G9NSEKQ02IENGY	glucose-6-phosphate translocase-like	56	gi|391329843|ref|XP_003739377.1|PREDICTED: glucose-6-phosphate translocase-like [Metaseiulus occidentalis]	XP_003739377	4.97e-18	93	84.3445	44	41
G9NSEKQ02IEZB7	fatty acyl-	75	gi|391345469|ref|XP_003747008.1|PREDICTED: elongation of very long chain fatty acids protein AAEL008004-like [Metaseiulus occidentalis]	XP_003747008	7.56e-26	84	105.145	66	56
G9NSEKQ02IFKGQ	nuclear pore complex protein nup93 isoform 2	115	gi|391338273|ref|XP_003743484.1|PREDICTED: nuclear pore complex protein Nup93-like [Metaseiulus occidentalis]	XP_003743484	8.1e-42	76	151.754	112	86
G9NSEKQ02IFLTC	PREDICTED: plexin-B-like	94	gi|391329215|ref|XP_003739071.1|PREDICTED: plexin-B-like [Metaseiulus occidentalis]	XP_003739071	2.01e-15	87	80.1073	73	64
G9NSEKQ02IFTPM	sphingomyelin phosphodiesterase	115	gi|391334832|ref|XP_003741804.1|PREDICTED: sphingomyelin phosphodiesterase D SpaSicTox-betaIF1-like [Metaseiulus occidentalis]	XP_003741804	4.99e-13	89	70.8626	37	33
G9NSEKQ02IG6WX	dosage compensation regulator-like	95	gi|380020062|ref|XP_003693917.1|PREDICTED: LOW QUALITY PROTEIN: dosage compensation regulator-like [Apis florea]	XP_003693917	1.28e-21	68	98.2117	89	61
G9NSEKQ02IGSJG	voltage-dependent calcium channel type a subunit alpha-1-like	76	gi|312373499|gb|EFR21227.1|hypothetical protein AND_17356 [Anopheles darlingi]	EFR21227	1.08e-13	94	73.9442	38	36
G9NSEKQ02IGV2H	sulfonylurea receptor abc transporter	114	gi|391333780|ref|XP_003741288.1|PREDICTED: ATP-binding cassette sub-family C member 9-like [Metaseiulus occidentalis]	XP_003741288	1.66e-49	86	179.489	112	97
G9NSEKQ02IGY4B	metabotropic glutamate receptor	99	gi|391325651|ref|XP_003737344.1|PREDICTED: metabotropic glutamate receptor 5-like [Metaseiulus occidentalis]	XP_003737344	4.78e-50	92	179.489	98	91
G9NSEKQ02IGYWH	glucose-6-phosphate translocase-like	56	gi|391329843|ref|XP_003739377.1|PREDICTED: glucose-6-phosphate translocase-like [Metaseiulus occidentalis]	XP_003739377	4.97e-18	93	84.3445	44	41
G9NSEKQ02IH96P	sodium-dependent glucose transporter 1-like	155	gi|391335360|ref|XP_003742062.1|PREDICTED: sodium-dependent glucose transporter 1A-like [Metaseiulus occidentalis]	XP_003742062	4.62e-26	63	110.538	149	94
G9NSEKQ02IHE0Z	organic cation transporter	59	gi|391348146|ref|XP_003748312.1|PREDICTED: organic cation transporter protein-like [Metaseiulus occidentalis]	XP_003748312	1.89e-10	71	63.5438	45	32
G9NSEKQ02IHI9E	PREDICTED: uncharacterized protein LOC100905435	63	gi|391339608|ref|XP_003744140.1|PREDICTED: uncharacterized protein LOC100905435 [Metaseiulus occidentalis]	XP_003744140	4.29e-17	74	83.1889	59	44
G9NSEKQ02IHJW1	parathyroid hormone parathyroid hormone-related peptide receptor-like	145	gi|391327227|ref|XP_003738106.1|PREDICTED: secretin receptor-like [Metaseiulus occidentalis]	XP_003738106	3.5e-52	84	182.185	123	104
G9NSEKQ02IHMWQ	adenylate cyclase	104	gi|391330021|ref|XP_003739463.1|PREDICTED: LOW QUALITY PROTEIN: solute carrier family 46 member 3-like [Metaseiulus occidentalis]	XP_003739463	7.86e-56	92	190.274	103	95
G9NSEKQ02IHOQF	atl2 protein	54	gi|427794727|gb|JAA62815.1|Putative atlastin-2, partial [Rhipicephalus pulchellus]	JAA62815	2.67e-11	78	65.855	42	33
G9NSEKQ02II11J	organic cation transporter 1-like	106	gi|391342106|ref|XP_003745364.1|PREDICTED: organic cation transporter 1-like [Metaseiulus occidentalis]	XP_003745364	3.15e-18	74	83.5741	77	57
G9NSEKQ02II17B	actin-related protein 2-like isoform 1	93	gi|391329698|ref|XP_003739305.1|PREDICTED: actin-related protein 2-like isoform 4 [Metaseiulus occidentalis]	XP_003739305	2.61e-28	100	112.849	52	52
G9NSEKQ02II84S	monocyte to macrophage differentiation	140	gi|391333804|ref|XP_003741300.1|PREDICTED: monocyte to macrophage differentiation protein-like [Metaseiulus occidentalis]	XP_003741300	7.31e-22	79	96.2857	72	57
G9NSEKQ02IIWUG	synaptic vesicular amine transporter-like	114	gi|391327830|ref|XP_003738398.1|PREDICTED: synaptic vesicular amine transporter-like [Metaseiulus occidentalis]	XP_003738398	1.92e-24	73	103.99	113	83
G9NSEKQ02IJ8BK	solute carrier family 35 member e2	107	gi|391345436|ref|XP_003746992.1|PREDICTED: solute carrier family 35 member E2-like [Metaseiulus occidentalis]	XP_003746992	1.86e-41	81	149.443	105	86
G9NSEKQ02IJ99B	isoform e	129	gi|391335375|ref|XP_003742069.1|PREDICTED: uncharacterized protein LOC100908972 [Metaseiulus occidentalis]	XP_003742069	8.82e-49	82	173.326	124	102
G9NSEKQ02IJRPF	endoplasmic reticulum-golgi intermediate compartment protein 1-like	84	gi|391338468|ref|XP_003743580.1|PREDICTED: endoplasmic reticulum-Golgi intermediate compartment protein 1-like [Metaseiulus occidentalis]	XP_003743580	3.71e-43	92	151.369	84	78
G9NSEKQ02IJWFU	PREDICTED: uncharacterized protein LOC100897559	123	gi|391343101|ref|XP_003745851.1|PREDICTED: uncharacterized protein LOC100897559 [Metaseiulus occidentalis]	XP_003745851	7.38e-22	72	95.5153	107	78
G9NSEKQ02IK51F	high-affinity nicotinic acid transporter	63	gi|46117178|ref|XP_384607.1|hypothetical protein FG04431.1 [Gibberella zeae PH-1]	XP_384607	4.38e-19	95	88.1965	48	46
G9NSEKQ02IKG62	neuroligin- x-linked-like	125	gi|391332802|ref|XP_003740818.1|PREDICTED: neuroligin-2-like [Metaseiulus occidentalis]	XP_003740818	6.56e-33	79	131.339	104	83
G9NSEKQ02IKH6D	na+ na+ tricarboxylate and phosphate	103	gi|391331837|ref|XP_003740348.1|PREDICTED: solute carrier family 13 member 2-like [Metaseiulus occidentalis]	XP_003740348	1.29e-47	89	169.088	101	90
G9NSEKQ02IKV4O	sodium-dependent phosphate transporter 1	132	gi|391347807|ref|XP_003748145.1|PREDICTED: sodium-dependent phosphate transporter 1-B-like [Metaseiulus occidentalis]	XP_003748145	1.03e-33	78	131.339	108	85
G9NSEKQ02IKY9B	ectonucleoside triphosphate diphosphohydrolase 1	120	gi|391347338|ref|XP_003747921.1|PREDICTED: uncharacterized protein LOC100898662 [Metaseiulus occidentalis]	XP_003747921	2.9e-26	73	112.849	98	72
G9NSEKQ02IL949	soluble calcium-activated nucleotidase 1	106	gi|391335116|ref|XP_003741943.1|PREDICTED: soluble calcium-activated nucleotidase 1-like [Metaseiulus occidentalis]	XP_003741943	1.99e-16	57	81.6481	110	63
G9NSEKQ02ILAVH	e3 ubiquitin-protein ligase march5	92	gi|344244650|gb|EGW00754.1|E3 ubiquitin-protein ligase MARCH5 [Cricetulus griseus]	EGW00754	5.95e-20	74	86.2705	70	52
G9NSEKQ02ILI7I	protein	118	gi|405947283|gb|EKC17803.1|Relaxin receptor 2 [Crassostrea gigas]	EKC17803	5.04e-38	75	142.124	116	87
G9NSEKQ02ILLI3	isoform a	113	gi|391329572|ref|XP_003739245.1|PREDICTED: zinc transporter 2-like isoform 2 [Metaseiulus occidentalis]	XP_003739245	2.59e-42	83	153.68	112	94
G9NSEKQ02IM11P	atp-binding cassette sub-family d member 4	118	gi|391335239|ref|XP_003742003.1|PREDICTED: ATP-binding cassette sub-family D member 4-like [Metaseiulus occidentalis]	XP_003742003	3.71e-43	79	157.918	119	95
G9NSEKQ02IMX4A	extended synaptotagmin-1-like	73	gi|391340358|ref|XP_003744509.1|PREDICTED: extended synaptotagmin-1-like [Metaseiulus occidentalis]	XP_003744509	1.5e-08	74	58.9214	43	32
G9NSEKQ02IN3O6	n-acetylgalactosaminyltransferase 6-like	89	gi|391332245|ref|XP_003740546.1|PREDICTED: LOW QUALITY PROTEIN: putative polypeptide N-acetylgalactosaminyltransferase 10-like [Metaseiulus occidentalis]	XP_003740546	4.87e-16	86	80.8777	44	38
G9NSEKQ02INYI1	cytochrome b561-like	116	gi|391325335|ref|XP_003737194.1|PREDICTED: cytochrome b561-like [Metaseiulus occidentalis]	XP_003737194	3.09e-10	87	64.3142	39	34
G9NSEKQ02IOETZ	tm2 domain-containing protein 3-like	69	gi|391342669|ref|XP_003745638.1|PREDICTED: TM2 domain-containing protein 3-like [Metaseiulus occidentalis]	XP_003745638	2e-39	95	139.428	67	64
G9NSEKQ02IOP8M	abc transporter	134	gi|391334919|ref|XP_003741846.1|PREDICTED: uncharacterized protein LOC100906589 [Metaseiulus occidentalis]	XP_003741846	7.21e-48	87	176.022	115	101
G9NSEKQ02IOQYL	sodium- and chloride-dependent neutral and basic amino acid transporter b(0+)	89	gi|427784499|gb|JAA57701.1|Putative sodium:neurotransmitter symporter family [Rhipicephalus pulchellus]	JAA57701	2.17e-38	84	143.665	89	75
G9NSEKQ02IOWA9	PREDICTED: uncharacterized protein LOC100907934	148	gi|391335078|ref|XP_003741924.1|PREDICTED: uncharacterized protein LOC100907934 [Metaseiulus occidentalis]	XP_003741924	4.79e-35	65	134.806	146	96
G9NSEKQ02IPENU	glutamate receptor delta-1 subunit- partial	115	gi|391326342|ref|XP_003737676.1|PREDICTED: uncharacterized protein LOC100905362 [Metaseiulus occidentalis]	XP_003737676	2.61e-26	66	108.997	110	73
G9NSEKQ02IPLAF	probable cation-transporting atpase 13a1-like	102	gi|391329552|ref|XP_003739235.1|PREDICTED: probable cation-transporting ATPase 13A1-like [Metaseiulus occidentalis]	XP_003739235	4.51e-56	98	196.438	101	99
G9NSEKQ02IQ675	solute carrier family 22 member 5-like	108	gi|391345507|ref|XP_003747027.1|PREDICTED: solute carrier family 22 member 5-like [Metaseiulus occidentalis]	XP_003747027	9.1e-12	63	69.3218	97	62
G9NSEKQ02IQKTR	transmembrane and tpr repeat-containing protein 2	99	gi|391347835|ref|XP_003748159.1|PREDICTED: transmembrane and TPR repeat-containing protein 3-like [Metaseiulus occidentalis]	XP_003748159	9.83e-09	76	60.4622	52	40
G9NSEKQ02IRC29	na	55	gi|391348869|ref|XP_003748663.1|PREDICTED: sodium/hydrogen exchanger 3-like [Metaseiulus occidentalis]	XP_003748663	2.36e-27	98	112.079	54	53
G9NSEKQ02IRNLR	cpa2 family	77	gi|391348803|ref|XP_003748631.1|PREDICTED: sodium/hydrogen exchanger 7-like [Metaseiulus occidentalis]	XP_003748631	2.31e-35	90	130.568	75	68
G9NSEKQ02IRQID	serine proteinase stubble	44	gi|391336489|ref|XP_003742612.1|PREDICTED: uncharacterized protein LOC100902353 [Metaseiulus occidentalis]	XP_003742612	1.12e-21	97	95.5153	44	43
G9NSEKQ02IS1YP	low quality protein: plexin-b-like	121	gi|391329215|ref|XP_003739071.1|PREDICTED: plexin-B-like [Metaseiulus occidentalis]	XP_003739071	4.66e-48	89	174.481	120	107
G9NSEKQ02ISYDC	transmembrane protein c9orf91 homolog	128	gi|391332257|ref|XP_003740552.1|PREDICTED: uncharacterized protein LOC100903498 [Metaseiulus occidentalis]	XP_003740552	1.85e-56	87	191.045	127	111
G9NSEKQ02IT9ZJ	guanine nucleotide-binding protein g subunit alpha-2	84	gi|391325633|ref|XP_003737335.1|PREDICTED: guanine nucleotide-binding protein G(i) subunit alpha-like [Metaseiulus occidentalis]	XP_003737335	1.24e-47	94	164.851	84	79
G9NSEKQ02ITDTV	cationic amino acid	115	gi|391341367|ref|XP_003745002.1|PREDICTED: cationic amino acid transporter 4-like [Metaseiulus occidentalis]	XP_003745002	1.17e-26	76	112.079	105	80
G9NSEKQ02ITE6J	b( +)-type amino acid transporter 1-like	99	gi|391334546|ref|XP_003741664.1|PREDICTED: B(0,+)-type amino acid transporter 1-like [Metaseiulus occidentalis]	XP_003741664	6.65e-28	87	114.005	99	87
G9NSEKQ02ITER6	fatty acyl-	124	gi|241169178|ref|XP_002410351.1|fatty acyl-CoA elongase, putative [Ixodes scapularis] >gi|215494797|gb|EEC04438.1| fatty acyl-CoA elongase, putative [Ixodes scapularis]	XP_002410351	1.23e-10	70	65.4698	50	35
G9NSEKQ02ITU6Y	transmembrane protein c9orf5	114	gi|391332011|ref|XP_003740432.1|PREDICTED: transmembrane protein 245-like [Metaseiulus occidentalis]	XP_003740432	1.23e-63	96	216.468	113	109
G9NSEKQ02ITXFY	voltage-dependent calcium channel type d subunit alpha-1-like	86	gi|391343183|ref|XP_003745892.1|PREDICTED: voltage-dependent calcium channel type D subunit alpha-1-like [Metaseiulus occidentalis]	XP_003745892	3.59e-21	79	96.6709	82	65
G9NSEKQ02IU1MU	glutamate receptor-like	105	gi|391326635|ref|XP_003737818.1|PREDICTED: glutamate receptor-like [Metaseiulus occidentalis]	XP_003737818	3.96e-10	61	64.3142	80	49
G9NSEKQ02IUE5W	patched domain-containing protein 3-like	103	gi|391348723|ref|XP_003748593.1|PREDICTED: patched domain-containing protein 3-like [Metaseiulus occidentalis]	XP_003748593	1.49e-33	77	132.109	95	74
G9NSEKQ02IULL8	fatty acyl-	150	gi|391342864|ref|XP_003745735.1|PREDICTED: elongation of very long chain fatty acids protein 5-like [Metaseiulus occidentalis]	XP_003745735	5.07e-66	78	212.616	149	117
G9NSEKQ02IUS2H	protein piezo2-like	126	gi|391345887|ref|XP_003747214.1|PREDICTED: piezo-type mechanosensitive ion channel component 2 [Metaseiulus occidentalis]	XP_003747214	3.94e-56	90	199.134	124	112
G9NSEKQ02IUS45	e3 ubiquitin-protein ligase march6	142	gi|391342143|ref|XP_003745382.1|PREDICTED: E3 ubiquitin-protein ligase MARCH6-like [Metaseiulus occidentalis]	XP_003745382	3.12e-27	86	115.931	87	75
G9NSEKQ02IV47W	otopetrin-2-like isoform 1	86	gi|391335869|ref|XP_003742309.1|PREDICTED: otopetrin-2-like [Metaseiulus occidentalis]	XP_003742309	7.66e-44	85	158.688	85	73
G9NSEKQ02IV6FQ	equilibrative nucleoside transporter 1-like	83	gi|391334676|ref|XP_003741727.1|PREDICTED: equilibrative nucleoside transporter 1-like [Metaseiulus occidentalis]	XP_003741727	2.42e-29	81	116.701	74	60
G9NSEKQ02IVG3H	membrane-bound o-acyltransferase domain-containing protein 2-like	55	gi|391347382|ref|XP_003747942.1|PREDICTED: membrane-bound O-acyltransferase domain-containing protein 2-like [Metaseiulus occidentalis]	XP_003747942	1.41e-11	72	66.6254	54	39
G9NSEKQ02IVQEU	patched domain-containing protein 3-like	102	gi|391348723|ref|XP_003748593.1|PREDICTED: patched domain-containing protein 3-like [Metaseiulus occidentalis]	XP_003748593	3.54e-33	77	130.954	95	74
G9NSEKQ02IW76O	sodium- and chloride-dependent glycine transporter 2-like	82	gi|391347488|ref|XP_003747993.1|PREDICTED: LOW QUALITY PROTEIN: sodium- and chloride-dependent glycine transporter 2-like [Metaseiulus occidentalis]	XP_003747993	6.31e-40	91	147.132	82	75
G9NSEKQ02IWAVQ	udp-galactose transporter	146	gi|391335961|ref|XP_003742353.1|PREDICTED: adenosine 3'-phospho 5'-phosphosulfate transporter 1-like [Metaseiulus occidentalis]	XP_003742353	5.54e-44	85	159.458	98	84
G9NSEKQ02IWHXO	PREDICTED: uncharacterized protein LOC100900628	111	gi|391333905|ref|XP_003741350.1|PREDICTED: uncharacterized protein LOC100900628 [Metaseiulus occidentalis]	XP_003741350	1.22e-23	68	101.293	110	75
G9NSEKQ02IWVF5	sodium- and chloride-dependent gaba transporter 1	133	gi|391332074|ref|XP_003740463.1|PREDICTED: sodium- and chloride-dependent GABA transporter 1-like [Metaseiulus occidentalis]	XP_003740463	5.19e-68	99	225.713	132	131
G9NSEKQ02IX7JY	myosin heavy chain 95f-like	81	gi|391346313|ref|XP_003747421.1|PREDICTED: uncharacterized protein LOC100906895 [Metaseiulus occidentalis]	XP_003747421	1.63e-12	90	66.6254	44	40
G9NSEKQ02IXEYF	sodium potassium-transporting atpase subunit beta-1-interacting protein 2 isoform 3	66	gi|391337302|ref|XP_003743009.1|PREDICTED: uncharacterized protein LOC100901542 [Metaseiulus occidentalis]	XP_003743009	2.51e-12	84	68.5514	66	56
G9NSEKQ02IXJMH	organic anion transporter	123	gi|391337552|ref|XP_003743131.1|PREDICTED: LOW QUALITY PROTEIN: solute carrier organic anion transporter family member 5A1-like [Metaseiulus occidentalis]	XP_003743131	5.44e-32	83	127.872	83	69
G9NSEKQ02IXL3X	class b secretin-like g-protein coupled receptor	76	gi|391330442|ref|XP_003739669.1|PREDICTED: neuropeptides capa receptor-like [Metaseiulus occidentalis]	XP_003739669	3.78e-30	100	120.168	55	55
G9NSEKQ02IXQPF	secreted salivary gland	117	gi|391342489|ref|XP_003745552.1|PREDICTED: protein KRTCAP2 homolog [Metaseiulus occidentalis]	XP_003745552	1.29e-21	76	92.8189	69	53
G9NSEKQ02IY33X	probable phosphorylase b kinase regulatory subunit beta-like	93	gi|391339341|ref|XP_003744010.1|PREDICTED: probable phosphorylase b kinase regulatory subunit beta-like [Metaseiulus occidentalis]	XP_003744010	8.54e-50	97	178.333	87	85
G9NSEKQ02IY7MO	isoform d	139	gi|391329072|ref|XP_003739001.1|PREDICTED: major facilitator superfamily domain-containing protein 6-like [Metaseiulus occidentalis]	XP_003739001	1.73e-52	80	182.956	136	109
G9NSEKQ02IYQ8C	fatty acyl-	112	gi|391342864|ref|XP_003745735.1|PREDICTED: elongation of very long chain fatty acids protein 5-like [Metaseiulus occidentalis]	XP_003745735	2.41e-35	77	131.724	93	72
G9NSEKQ02IZ0ER	longevity assurance factor 1	37	gi|427785733|gb|JAA58318.1|Putative schlank [Rhipicephalus pulchellus]	JAA58318	2.14e-12	91	67.3958	36	33
G9NSEKQ02IZKPF	transient receptor potential channel	96	gi|391328842|ref|XP_003738892.1|PREDICTED: transient receptor potential-gamma protein-like [Metaseiulus occidentalis]	XP_003738892	6.41e-43	94	159.073	95	90
G9NSEKQ02IZQAX	sodium- and chloride-dependent gaba transporter ine-like	107	gi|391326702|ref|XP_003737851.1|PREDICTED: sodium- and chloride-dependent GABA transporter ine-like [Metaseiulus occidentalis]	XP_003737851	7.2e-53	94	185.267	97	92
G9NSEKQ02IZXGR	dna polymerase alpha catalytic subunit-like	91	gi|391331432|ref|XP_003740150.1|PREDICTED: DNA polymerase alpha catalytic subunit-like [Metaseiulus occidentalis]	XP_003740150	6.01e-26	75	110.538	87	66
G9NSEKQ02J0EJV	organic cation transporter	135	gi|391347137|ref|XP_003747821.1|PREDICTED: organic cation transporter protein-like [Metaseiulus occidentalis]	XP_003747821	3.04e-17	54	85.8853	142	78
G9NSEKQ02J0XNI	transmembrane protein 192-like	56	gi|391347693|ref|XP_003748090.1|PREDICTED: transmembrane protein 192-like [Metaseiulus occidentalis]	XP_003748090	9.72e-11	76	62.7734	51	39
G9NSEKQ02J10GZ	vesicular amine transporter	64	gi|391347131|ref|XP_003747818.1|PREDICTED: uncharacterized protein LOC100908005 [Metaseiulus occidentalis]	XP_003747818	8.31e-17	81	82.0333	60	49
G9NSEKQ02J19Z0	monocarboxylate transporter	123	gi|391331784|ref|XP_003740322.1|PREDICTED: uncharacterized protein LOC100903112 [Metaseiulus occidentalis]	XP_003740322	6.18e-60	96	206.453	123	119
G9NSEKQ02J1B48	adenylate cyclase	82	gi|391330021|ref|XP_003739463.1|PREDICTED: LOW QUALITY PROTEIN: solute carrier family 46 member 3-like [Metaseiulus occidentalis]	XP_003739463	4.93e-36	92	135.576	80	74
G9NSEKQ02J1D8N	hippocampus abundant transcript 1	127	gi|391329345|ref|XP_003739135.1|PREDICTED: hippocampus abundant transcript 1 protein-like [Metaseiulus occidentalis]	XP_003739135	2.47e-52	96	182.185	125	120
G9NSEKQ02J1GSF	PREDICTED: nicalin-1-like	71	gi|391342406|ref|XP_003745511.1|PREDICTED: nicalin-1-like [Metaseiulus occidentalis]	XP_003745511	1.71e-09	74	61.2326	70	52
G9NSEKQ02J1L1F	transmembrane gtpase marf-like	111	gi|391335554|ref|XP_003742155.1|PREDICTED: transmembrane GTPase Marf-like [Metaseiulus occidentalis]	XP_003742155	4.78e-51	95	180.259	110	105
G9NSEKQ02J2UX8	sorting nexin-19	131	gi|391329142|ref|XP_003739035.1|PREDICTED: sorting nexin-19-like [Metaseiulus occidentalis]	XP_003739035	1.95e-45	82	165.622	104	86
G9NSEKQ02J2W0U	cytochrome p450 3a31-like	144	gi|391340441|ref|XP_003744549.1|PREDICTED: cytochrome P450 3A31-like [Metaseiulus occidentalis]	XP_003744549	5.4e-32	62	127.487	142	89
G9NSEKQ02J3YOX	major facilitator superfamily domain-containing protein 10-like	61	gi|391327258|ref|XP_003738121.1|PREDICTED: major facilitator superfamily domain-containing protein 10-like [Metaseiulus occidentalis]	XP_003738121	5.07e-11	83	65.0846	42	35
G9NSEKQ02J3Z8B	glutamate receptor 1	87	gi|241086353|ref|XP_002409162.1|glutamate receptor, putative [Ixodes scapularis] >gi|215492645|gb|EEC02286.1| glutamate receptor, putative [Ixodes scapularis]	XP_002409162	1.92e-40	97	149.828	87	85
G9NSEKQ02J4ACV	isoform b	118	gi|391347499|ref|XP_003747998.1|PREDICTED: chitinase-3-like protein 2-like [Metaseiulus occidentalis]	XP_003747998	2.11e-27	75	109.768	88	66
G9NSEKQ02J4I3W	solute carrier organic anion	123	gi|391337552|ref|XP_003743131.1|PREDICTED: LOW QUALITY PROTEIN: solute carrier organic anion transporter family member 5A1-like [Metaseiulus occidentalis]	XP_003743131	5.17e-30	74	122.479	97	72
G9NSEKQ02J5HVE	sodium leak channel non-selective protein	59	gi|391343855|ref|XP_003746221.1|PREDICTED: sodium leak channel non-selective protein [Metaseiulus occidentalis]	XP_003746221	6.63e-28	98	114.775	58	57
G9NSEKQ02JA0UX	inactive dipeptidyl peptidase 10-like	89	gi|391338602|ref|XP_003743647.1|PREDICTED: inactive dipeptidyl peptidase 10-like [Metaseiulus occidentalis]	XP_003743647	8.84e-11	80	66.2402	42	34
G9NSEKQ02JA58P	post-gpi attachment to proteins	96	gi|391348661|ref|XP_003748563.1|PREDICTED: post-GPI attachment to proteins factor 3-like [Metaseiulus occidentalis]	XP_003748563	2.54e-22	79	97.0561	89	71
G9NSEKQ02JAVIS	fatty acyl-	87	gi|391325174|ref|XP_003737114.1|PREDICTED: elongation of very long chain fatty acids protein AAEL008004-like [Metaseiulus occidentalis]	XP_003737114	7.48e-15	63	75.0998	74	47
G9NSEKQ02JAWE7	solute carrier family 22 member 13-like	56	gi|391339076|ref|XP_003743879.1|PREDICTED: solute carrier family 22 member 13-like [Metaseiulus occidentalis]	XP_003743879	9.07e-10	79	61.6178	49	39
G9NSEKQ02JB4YY	transmembrane 9 superfamily member 2-like	64	gi|391347375|ref|XP_003747939.1|PREDICTED: transmembrane 9 superfamily member 2-like [Metaseiulus occidentalis]	XP_003747939	2.06e-10	78	63.929	38	30
G9NSEKQ02JBGX8	transmembrane protein 86a	68	gi|391327215|ref|XP_003738100.1|PREDICTED: lysoplasmalogenase-like protein TMEM86A-like [Metaseiulus occidentalis]	XP_003738100	1.95e-12	74	67.3958	50	37
G9NSEKQ02JBIHY	vacuolar atp synthase 21 kda proteolipid subunit	69	gi|391339879|ref|XP_003744274.1|PREDICTED: V-type proton ATPase 21 kDa proteolipid subunit-like [Metaseiulus occidentalis]	XP_003744274	4.12e-23	78	96.2857	69	54
G9NSEKQ02JBRAA	neuropathy target esterase sws-like	118	gi|391332237|ref|XP_003740542.1|PREDICTED: neuropathy target esterase sws-like [Metaseiulus occidentalis]	XP_003740542	1.13e-18	71	90.5077	90	64
G9NSEKQ02JCC89	organic anion transporter	114	gi|391347873|ref|XP_003748178.1|PREDICTED: solute carrier organic anion transporter family member 1C1-like [Metaseiulus occidentalis]	XP_003748178	1.94e-56	89	192.586	114	102
G9NSEKQ02JCLRN	sodium solute	55	gi|391331279|ref|XP_003740077.1|PREDICTED: sodium-coupled monocarboxylate transporter 1-like [Metaseiulus occidentalis]	XP_003740077	6.5e-11	92	64.6994	51	47
G9NSEKQ02JCOOQ	sodium-coupled monocarboxylate transporter 1-like	125	gi|391336945|ref|XP_003742835.1|PREDICTED: sodium-coupled monocarboxylate transporter 1-like [Metaseiulus occidentalis]	XP_003742835	7.55e-51	87	179.489	115	101
G9NSEKQ02JCZWR	neurogenic locus notch	117	gi|391334477|ref|XP_003741630.1|PREDICTED: neurogenic locus Notch protein-like, partial [Metaseiulus occidentalis]	XP_003741630	2.23e-38	83	147.902	100	83
G9NSEKQ02JDD34	large neutral amino acids	109	gi|391333989|ref|XP_003741392.1|PREDICTED: Y+L amino acid transporter 2-like [Metaseiulus occidentalis]	XP_003741392	7.65e-45	88	160.614	109	97
G9NSEKQ02JEUC2	nucleoside diphosphate kinase 6	72	gi|50806656|ref|XP_424474.1|PREDICTED: nucleoside diphosphate kinase 6 [Gallus gallus]	XP_424474	1.09e-32	100	120.939	56	56
G9NSEKQ02JFTSY	golgi ph regulator-like	136	gi|391341803|ref|XP_003745216.1|PREDICTED: Golgi pH regulator-like [Metaseiulus occidentalis]	XP_003745216	1.75e-65	85	216.083	133	114
G9NSEKQ02JGC0M	nose resistant to fluoxetine protein 6-like	103	gi|391343099|ref|XP_003745850.1|PREDICTED: nose resistant to fluoxetine protein 6-like [Metaseiulus occidentalis]	XP_003745850	7.15e-22	67	98.5969	102	69
G9NSEKQ02JGLCC	cationic amino acid transporter 4-like	99	gi|391340388|ref|XP_003744524.1|PREDICTED: cationic amino acid transporter 4-like [Metaseiulus occidentalis]	XP_003744524	1.31e-13	69	74.3294	63	44
G9NSEKQ02JGNBI	oocyte zinc finger protein 6-like	124	gi|348543299|ref|XP_003459121.1|PREDICTED: zinc finger protein 502-like [Oreochromis niloticus]	XP_003459121	1.99e-20	74	93.5893	77	57
G9NSEKQ02JGSK9	fatty acyl-	122	gi|391334284|ref|XP_003741535.1|PREDICTED: elongation of very long chain fatty acids protein 4-like [Metaseiulus occidentalis]	XP_003741535	2.91e-24	64	103.219	101	65
G9NSEKQ02JH5Y8	cklf-like marvel transmembrane domain-containing protein 4-like	110	gi|391345903|ref|XP_003747222.1|PREDICTED: uncharacterized protein LOC100898288 [Metaseiulus occidentalis]	XP_003747222	4.81e-46	92	160.229	104	96
G9NSEKQ02JH94F	stambha isoform b	119	gi|391340998|ref|XP_003744820.1|PREDICTED: protein EFR3 homolog B-like [Metaseiulus occidentalis]	XP_003744820	3.58e-58	97	201.06	103	100
G9NSEKQ02JHHUU	sodium-dependent proline transporter	117	gi|241599265|ref|XP_002404967.1|glycine transporter, putative [Ixodes scapularis] >gi|215502416|gb|EEC11910.1| glycine transporter, putative [Ixodes scapularis]	XP_002404967	1.84e-52	84	176.792	116	98
G9NSEKQ02JHLOD	cell surface partial	145	gi|427792217|gb|JAA61560.1|Putative cell surface glycoprotein, partial [Rhipicephalus pulchellus]	JAA61560	1.08e-23	70	106.301	121	85
G9NSEKQ02JHMC9	7 transmembrane	131	gi|241107732|ref|XP_002410128.1|hypothetical protein IscW_ISCW015953 [Ixodes scapularis] >gi|215492891|gb|EEC02532.1| hypothetical protein IscW_ISCW015953 [Ixodes scapularis]	XP_002410128	1.14e-12	59	72.0182	93	55
G9NSEKQ02JHYE8	probable palmitoyltransferase zdhhc24-like	96	gi|156356508|ref|XP_001623964.1|predicted protein [Nematostella vectensis] >gi|156210710|gb|EDO31864.1| predicted protein [Nematostella vectensis]	XP_001623964	8.13e-10	55	62.003	80	44
G9NSEKQ02JHZX6	sugar transporter	119	gi|391341968|ref|XP_003745296.1|PREDICTED: major facilitator superfamily domain-containing protein 1-like [Metaseiulus occidentalis]	XP_003745296	1.44e-32	68	127.487	116	79
G9NSEKQ02JI5HE	sodium- and chloride-dependent glycine transporter 2	144	gi|391347488|ref|XP_003747993.1|PREDICTED: LOW QUALITY PROTEIN: sodium- and chloride-dependent glycine transporter 2-like [Metaseiulus occidentalis]	XP_003747993	4.95e-55	93	191.43	105	98
G9NSEKQ02JIPLN	allatostatin-a receptor-like	100	gi|391328207|ref|XP_003738581.1|PREDICTED: allatostatin-A receptor-like [Metaseiulus occidentalis]	XP_003738581	1.27e-18	62	86.6557	98	61
G9NSEKQ02JIUKZ	sodium-dependent phosphate transporter 1-b-like	86	gi|391347807|ref|XP_003748145.1|PREDICTED: sodium-dependent phosphate transporter 1-B-like [Metaseiulus occidentalis]	XP_003748145	5.79e-24	80	102.449	80	64
G9NSEKQ02JJ4JS	neuronal membrane glycoprotein m6-b	70	gi|391327689|ref|XP_003738329.1|PREDICTED: proteolipid protein DM beta-like [Metaseiulus occidentalis]	XP_003738329	1.22e-27	82	110.153	69	57
G9NSEKQ02JJQNN	membrane-associated progesterone receptor component 2-like	111	gi|391331674|ref|XP_003740268.1|PREDICTED: membrane-associated progesterone receptor component 2-like [Metaseiulus occidentalis]	XP_003740268	1.32e-41	76	145.591	106	81
G9NSEKQ02JKFEY	solute carrier family 13 member 5-like	48	gi|391334009|ref|XP_003741401.1|PREDICTED: solute carrier family 13 member 5-like [Metaseiulus occidentalis]	XP_003741401	3.58e-09	80	59.6918	41	33
G9NSEKQ02JKVTD	golgi ph regulator-like	74	gi|391341803|ref|XP_003745216.1|PREDICTED: Golgi pH regulator-like [Metaseiulus occidentalis]	XP_003745216	7.1e-18	75	85.1149	73	55
G9NSEKQ02JL4XF	palmitoyltransferase zdhhc14	96	gi|391329391|ref|XP_003739158.1|PREDICTED: probable palmitoyltransferase ZDHHC14-like [Metaseiulus occidentalis]	XP_003739158	3.72e-45	90	161.384	94	85
G9NSEKQ02JL6Z1	PREDICTED: uncharacterized protein LOC100907617	94	gi|391344055|ref|XP_003746319.1|PREDICTED: uncharacterized protein LOC100907617 [Metaseiulus occidentalis]	XP_003746319	1.12e-33	96	125.561	62	60
G9NSEKQ02JLCII	PREDICTED: uncharacterized protein LOC100906236	112	gi|391348235|ref|XP_003748354.1|PREDICTED: uncharacterized protein LOC100906236 [Metaseiulus occidentalis]	XP_003748354	1.13e-27	82	108.997	73	60
G9NSEKQ02JLEUT	nose resistant to fluoxetine protein 6	76	gi|391337993|ref|XP_003743347.1|PREDICTED: nose resistant to fluoxetine protein 6-like [Metaseiulus occidentalis]	XP_003743347	1.2e-36	94	129.798	74	70
G9NSEKQ02JM0FT	cas1 domain-containing protein 1-like	96	gi|391337842|ref|XP_003743273.1|PREDICTED: CAS1 domain-containing protein 1 [Metaseiulus occidentalis]	XP_003743273	1.4e-29	78	120.553	91	71
G9NSEKQ02JMD6S	alpha- -mannosyltransferase alg9-like	115	gi|391331873|ref|XP_003740365.1|PREDICTED: alpha-1,2-mannosyltransferase ALG9-like [Metaseiulus occidentalis]	XP_003740365	2.17e-39	81	147.132	107	87
G9NSEKQ02JMMWJ	vesicular amine transporter	111	gi|391347131|ref|XP_003747818.1|PREDICTED: uncharacterized protein LOC100908005 [Metaseiulus occidentalis]	XP_003747818	1.81e-46	86	166.007	107	93
G9NSEKQ02JMN59	potassium channel subfamily k member 10	131	gi|391342335|ref|XP_003745476.1|PREDICTED: open rectifier potassium channel protein 1-like [Metaseiulus occidentalis]	XP_003745476	1.87e-87	100	274.633	130	130
G9NSEKQ02JMQTL	PREDICTED: uncharacterized protein LOC100905771	58	gi|391337674|ref|XP_003743191.1|PREDICTED: uncharacterized protein LOC100905771 [Metaseiulus occidentalis]	XP_003743191	9.85e-20	93	85.5001	48	45
G9NSEKQ02JMU3V	class b secretin-like g-protein coupled receptor	88	gi|391327705|ref|XP_003738337.1|PREDICTED: uncharacterized protein LOC100905802 [Metaseiulus occidentalis]	XP_003738337	1.49e-36	94	139.813	87	82
G9NSEKQ02JNB31	PREDICTED: uncharacterized protein LOC100902116	95	gi|391333452|ref|XP_003741127.1|PREDICTED: uncharacterized protein LOC100902116 [Metaseiulus occidentalis]	XP_003741127	2.13e-16	75	82.0333	64	48
G9NSEKQ02JNMBW	guanine nucleotide-binding protein g subunit alpha-2	118	gi|391325633|ref|XP_003737335.1|PREDICTED: guanine nucleotide-binding protein G(i) subunit alpha-like [Metaseiulus occidentalis]	XP_003737335	2.07e-73	94	233.032	117	111
G9NSEKQ02JNVVR	sodium-dependent glucose transporter 1-like	105	gi|391347899|ref|XP_003748191.1|PREDICTED: sodium-dependent glucose transporter 1-like [Metaseiulus occidentalis]	XP_003748191	1.7e-15	77	79.7221	93	72
G9NSEKQ02JOO3B	tachykinin-like peptides receptor 99d-like	134	gi|391339760|ref|XP_003744215.1|PREDICTED: tachykinin-like peptides receptor 99D-like [Metaseiulus occidentalis]	XP_003744215	5.2e-72	96	231.876	132	127
G9NSEKQ02JPH37	glycosyl-phosphatidylinositol-linked carbonic anhydrase	107	gi|161367859|gb|ABX71209.1|glycosyl-phosphatidylinositol-linked carbonic anhydrase [Carcinus maenas]	ABX71209	3.51e-14	71	74.3294	57	41
G9NSEKQ02JPQLC	isoform b	112	gi|391326654|ref|XP_003737827.1|PREDICTED: anoctamin-1-like [Metaseiulus occidentalis]	XP_003737827	3.38e-57	93	198.749	110	103
G9NSEKQ02JQ58R	organic cation transporter	84	gi|391339016|ref|XP_003743849.1|PREDICTED: solute carrier family 22 member 6-like [Metaseiulus occidentalis]	XP_003743849	1.44e-28	79	115.161	83	66
G9NSEKQ02JQCG4	acyl- delta desaturase-like	112	gi|391339845|ref|XP_003744257.1|PREDICTED: acyl-CoA Delta(11) desaturase-like [Metaseiulus occidentalis]	XP_003744257	4.63e-50	85	176.792	103	88
G9NSEKQ02JRWU3	atp-binding cassette sub-family d member 4-like	95	gi|432947058|ref|XP_004083921.1|PREDICTED: ATP-binding cassette sub-family D member 4-like [Oryzias latipes]	XP_004083921	2.38e-08	57	59.3066	88	51
G9NSEKQ02JSB05	potassium channel subfamily k member 18-like	65	gi|391345971|ref|XP_003747254.1|PREDICTED: potassium channel subfamily K member 18-like [Metaseiulus occidentalis]	XP_003747254	2.18e-32	96	124.02	64	62
G9NSEKQ02JSD8B	coiled-coil domain-containing protein cg32809-like	126	gi|242004092|ref|XP_002422970.1|conserved hypothetical protein [Pediculus humanus corporis] >gi|212505886|gb|EEB10232.1| conserved hypothetical protein [Pediculus humanus corporis]	XP_002422970	6.94e-47	73	159.458	124	91
G9NSEKQ02JSY27	translocon-associated protein subunit alpha-like	102	gi|391330693|ref|XP_003739789.1|PREDICTED: translocon-associated protein subunit alpha-like [Metaseiulus occidentalis]	XP_003739789	1.58e-24	81	102.064	100	81
G9NSEKQ02JT3YI	potassium sodium hyperpolarization-activated cyclic nucleotide-gated channel 4-like	114	gi|391344450|ref|XP_003746512.1|PREDICTED: potassium/sodium hyperpolarization-activated cyclic nucleotide-gated channel 4-like [Metaseiulus occidentalis]	XP_003746512	1.36e-26	67	111.309	102	69
G9NSEKQ02JT5O8	opsin 3	127	gi|391340525|ref|XP_003744590.1|PREDICTED: visual pigment-like receptor peropsin-like [Metaseiulus occidentalis]	XP_003744590	6.02e-51	76	175.252	127	97
G9NSEKQ02JT6AC	PREDICTED: uncharacterized protein LOC100906322	141	gi|391347752|ref|XP_003748118.1|PREDICTED: uncharacterized protein LOC100906322 [Metaseiulus occidentalis]	XP_003748118	7.36e-45	82	167.162	117	97
G9NSEKQ02JUELB	parathyroid hormone parathyroid hormone-related peptide receptor-like	112	gi|391327227|ref|XP_003738106.1|PREDICTED: secretin receptor-like [Metaseiulus occidentalis]	XP_003738106	2.36e-36	82	137.887	110	91
G9NSEKQ02JUJL3	nucleoside partial	76	gi|427796081|gb|JAA63492.1|Putative nucleoside transporter, partial [Rhipicephalus pulchellus]	JAA63492	6.34e-10	64	62.7734	75	48
G9NSEKQ02JV5Y8	low quality protein: solute carrier family 46 member 3-like	59	gi|391330021|ref|XP_003739463.1|PREDICTED: LOW QUALITY PROTEIN: solute carrier family 46 member 3-like [Metaseiulus occidentalis]	XP_003739463	1.44e-15	88	78.1814	42	37
G9NSEKQ02JVJDT	sulfate bicarbonate oxalate exchanger sat-	89	gi|427784473|gb|JAA57688.1|Putative sulfate/bicarbonate/oxalate exchanger sat-1 [Rhipicephalus pulchellus]	JAA57688	1.16e-22	68	100.138	89	61
G9NSEKQ02JVQG7	sphingomyelin synthase-related protein partial	133	gi|391343728|ref|XP_003746158.1|PREDICTED: sphingomyelin synthase-related protein 1-like [Metaseiulus occidentalis]	XP_003746158	7.72e-71	90	229.565	131	119
G9NSEKQ02JVV0O	PREDICTED: uncharacterized protein LOC100897764	62	gi|391330972|ref|XP_003739925.1|PREDICTED: uncharacterized protein LOC100897764 [Metaseiulus occidentalis]	XP_003739925	2.61e-07	68	54.6842	61	42
G9NSEKQ02JW348	cd109 antigen	98	gi|391330201|ref|XP_003739552.1|PREDICTED: C3 and PZP-like alpha-2-macroglobulin domain-containing protein 8-like [Metaseiulus occidentalis]	XP_003739552	7.73e-32	96	127.872	61	59
G9NSEKQ02JWNWT	electron transfer flavoprotein-ubiquinone mitochondrial-like	133	gi|391334937|ref|XP_003741855.1|PREDICTED: LOW QUALITY PROTEIN: electron transfer flavoprotein-ubiquinone oxidoreductase, mitochondrial-like [Metaseiulus occidentalis]	XP_003741855	2.12e-52	86	184.496	132	114
G9NSEKQ02JWS0M	sodium-dependent dopamine transporter-like	113	gi|391327422|ref|XP_003738199.1|PREDICTED: sodium-dependent noradrenaline transporter-like [Metaseiulus occidentalis]	XP_003738199	1.17e-65	96	219.935	112	108
G9NSEKQ02JXLBZ	cd109 antigen	107	gi|391331531|ref|XP_003740198.1|PREDICTED: CD109 antigen [Metaseiulus occidentalis]	XP_003740198	7.8e-11	82	67.3958	47	39
G9NSEKQ02JXM52	PREDICTED: uncharacterized protein LOC100901717	56	gi|391328542|ref|XP_003738747.1|PREDICTED: uncharacterized protein LOC100901717 [Metaseiulus occidentalis]	XP_003738747	6.89e-10	65	61.2326	47	31
G9NSEKQ02JY3UH	cytochrome b-561 domain containing 2	123	gi|391343269|ref|XP_003745935.1|PREDICTED: cytochrome b561 domain-containing protein 2-like [Metaseiulus occidentalis]	XP_003745935	2.28e-43	75	151.369	123	93
G9NSEKQ02JYECJ	glutamate receptor metabotropic 8	103	gi|405950677|gb|EKC18649.1|Metabotropic glutamate receptor 5 [Crassostrea gigas]	EKC18649	1.02e-31	81	127.102	101	82
G9NSEKQ02JYKQM	v-type proton atpase 21 kda proteolipid subunit-like	80	gi|391339879|ref|XP_003744274.1|PREDICTED: V-type proton ATPase 21 kDa proteolipid subunit-like [Metaseiulus occidentalis]	XP_003744274	1.77e-09	75	59.3066	41	31
isotig01245	ninjurin isoform d	230	gi|391326405|ref|XP_003737707.1|PREDICTED: ninjurin-2-like [Metaseiulus occidentalis]	XP_003737707	1.65e-38	80	140.584	126	101
isotig01246	ninjurin isoform d	230	gi|391326405|ref|XP_003737707.1|PREDICTED: ninjurin-2-like [Metaseiulus occidentalis]	XP_003737707	1.65e-38	80	140.584	126	101
isotig01247	ninjurin isoform f	262	gi|391326405|ref|XP_003737707.1|PREDICTED: ninjurin-2-like [Metaseiulus occidentalis]	XP_003737707	1.82e-36	81	136.346	117	95
isotig01248	ninjurin isoform f	262	gi|391326405|ref|XP_003737707.1|PREDICTED: ninjurin-2-like [Metaseiulus occidentalis]	XP_003737707	1.82e-36	81	136.346	117	95
isotig01249	ninjurin isoform d	230	gi|391326405|ref|XP_003737707.1|PREDICTED: ninjurin-2-like [Metaseiulus occidentalis]	XP_003737707	1.65e-38	80	140.584	126	101
isotig01250	ninjurin isoform d	230	gi|391326405|ref|XP_003737707.1|PREDICTED: ninjurin-2-like [Metaseiulus occidentalis]	XP_003737707	1.65e-38	80	140.584	126	101
isotig01251	ninjurin isoform f	262	gi|391326405|ref|XP_003737707.1|PREDICTED: ninjurin-2-like [Metaseiulus occidentalis]	XP_003737707	1.82e-36	81	136.346	117	95
isotig01252	ninjurin isoform f	262	gi|391326405|ref|XP_003737707.1|PREDICTED: ninjurin-2-like [Metaseiulus occidentalis]	XP_003737707	1.82e-36	81	136.346	117	95
isotig01253	ninjurin isoform d	137	gi|391326405|ref|XP_003737707.1|PREDICTED: ninjurin-2-like [Metaseiulus occidentalis]	XP_003737707	1.8e-54	93	177.948	130	121
isotig01254	ninjurin isoform d	137	gi|391326405|ref|XP_003737707.1|PREDICTED: ninjurin-2-like [Metaseiulus occidentalis]	XP_003737707	1.8e-54	93	177.948	130	121
isotig01255	ninjurin isoform f	169	gi|391326405|ref|XP_003737707.1|PREDICTED: ninjurin-2-like [Metaseiulus occidentalis]	XP_003737707	1.86e-52	95	174.096	121	115
isotig01256	ninjurin isoform f	169	gi|391326405|ref|XP_003737707.1|PREDICTED: ninjurin-2-like [Metaseiulus occidentalis]	XP_003737707	1.86e-52	95	174.096	121	115
isotig01257	ninjurin isoform d	137	gi|391326405|ref|XP_003737707.1|PREDICTED: ninjurin-2-like [Metaseiulus occidentalis]	XP_003737707	1.8e-54	93	177.948	130	121
isotig01258	ninjurin isoform d	137	gi|391326405|ref|XP_003737707.1|PREDICTED: ninjurin-2-like [Metaseiulus occidentalis]	XP_003737707	1.8e-54	93	177.948	130	121
isotig01259	ninjurin isoform d	230	gi|391326405|ref|XP_003737707.1|PREDICTED: ninjurin-2-like [Metaseiulus occidentalis]	XP_003737707	1.65e-38	80	140.584	126	101
isotig01260	ninjurin isoform d	230	gi|391326405|ref|XP_003737707.1|PREDICTED: ninjurin-2-like [Metaseiulus occidentalis]	XP_003737707	1.65e-38	80	140.584	126	101
isotig01261	ninjurin isoform d	230	gi|391326405|ref|XP_003737707.1|PREDICTED: ninjurin-2-like [Metaseiulus occidentalis]	XP_003737707	1.65e-38	80	140.584	126	101
isotig01262	ninjurin isoform d	230	gi|391326405|ref|XP_003737707.1|PREDICTED: ninjurin-2-like [Metaseiulus occidentalis]	XP_003737707	1.65e-38	80	140.584	126	101
isotig01263	ninjurin isoform f	169	gi|391326405|ref|XP_003737707.1|PREDICTED: ninjurin-2-like [Metaseiulus occidentalis]	XP_003737707	1.86e-52	95	174.096	121	115
isotig01264	ninjurin isoform f	169	gi|391326405|ref|XP_003737707.1|PREDICTED: ninjurin-2-like [Metaseiulus occidentalis]	XP_003737707	1.86e-52	95	174.096	121	115
isotig01265	ninjurin isoform f	262	gi|391326405|ref|XP_003737707.1|PREDICTED: ninjurin-2-like [Metaseiulus occidentalis]	XP_003737707	1.82e-36	81	136.346	117	95
isotig01266	ninjurin isoform f	262	gi|391326405|ref|XP_003737707.1|PREDICTED: ninjurin-2-like [Metaseiulus occidentalis]	XP_003737707	1.82e-36	81	136.346	117	95
isotig01267	ninjurin isoform f	262	gi|391326405|ref|XP_003737707.1|PREDICTED: ninjurin-2-like [Metaseiulus occidentalis]	XP_003737707	1.82e-36	81	136.346	117	95
isotig01268	ninjurin isoform f	262	gi|391326405|ref|XP_003737707.1|PREDICTED: ninjurin-2-like [Metaseiulus occidentalis]	XP_003737707	1.82e-36	81	136.346	117	95
isotig01269	ninjurin isoform d	230	gi|391326405|ref|XP_003737707.1|PREDICTED: ninjurin-2-like [Metaseiulus occidentalis]	XP_003737707	1.65e-38	80	140.584	126	101
isotig01270	ninjurin isoform d	230	gi|391326405|ref|XP_003737707.1|PREDICTED: ninjurin-2-like [Metaseiulus occidentalis]	XP_003737707	1.65e-38	80	140.584	126	101
isotig01271	ninjurin isoform d	230	gi|391326405|ref|XP_003737707.1|PREDICTED: ninjurin-2-like [Metaseiulus occidentalis]	XP_003737707	1.65e-38	80	140.584	126	101
isotig01272	ninjurin isoform d	230	gi|391326405|ref|XP_003737707.1|PREDICTED: ninjurin-2-like [Metaseiulus occidentalis]	XP_003737707	1.65e-38	80	140.584	126	101
isotig01273	ninjurin isoform f	262	gi|391326405|ref|XP_003737707.1|PREDICTED: ninjurin-2-like [Metaseiulus occidentalis]	XP_003737707	1.82e-36	81	136.346	117	95
isotig01274	ninjurin isoform f	262	gi|391326405|ref|XP_003737707.1|PREDICTED: ninjurin-2-like [Metaseiulus occidentalis]	XP_003737707	1.82e-36	81	136.346	117	95
isotig01275	ninjurin isoform f	262	gi|391326405|ref|XP_003737707.1|PREDICTED: ninjurin-2-like [Metaseiulus occidentalis]	XP_003737707	1.82e-36	81	136.346	117	95
isotig01276	ninjurin isoform f	262	gi|391326405|ref|XP_003737707.1|PREDICTED: ninjurin-2-like [Metaseiulus occidentalis]	XP_003737707	1.82e-36	81	136.346	117	95
isotig01277	ninjurin isoform d	137	gi|391326405|ref|XP_003737707.1|PREDICTED: ninjurin-2-like [Metaseiulus occidentalis]	XP_003737707	1.8e-54	93	177.948	130	121
isotig01278	ninjurin isoform d	137	gi|391326405|ref|XP_003737707.1|PREDICTED: ninjurin-2-like [Metaseiulus occidentalis]	XP_003737707	1.8e-54	93	177.948	130	121
isotig01279	ninjurin isoform d	137	gi|391326405|ref|XP_003737707.1|PREDICTED: ninjurin-2-like [Metaseiulus occidentalis]	XP_003737707	1.8e-54	93	177.948	130	121
isotig01280	ninjurin isoform d	137	gi|391326405|ref|XP_003737707.1|PREDICTED: ninjurin-2-like [Metaseiulus occidentalis]	XP_003737707	1.8e-54	93	177.948	130	121
isotig01281	ninjurin isoform f	169	gi|391326405|ref|XP_003737707.1|PREDICTED: ninjurin-2-like [Metaseiulus occidentalis]	XP_003737707	1.86e-52	95	174.096	121	115
isotig01282	ninjurin isoform f	169	gi|391326405|ref|XP_003737707.1|PREDICTED: ninjurin-2-like [Metaseiulus occidentalis]	XP_003737707	1.86e-52	95	174.096	121	115
isotig01283	ninjurin isoform f	169	gi|391326405|ref|XP_003737707.1|PREDICTED: ninjurin-2-like [Metaseiulus occidentalis]	XP_003737707	1.86e-52	95	174.096	121	115
isotig01284	ninjurin isoform f	169	gi|391326405|ref|XP_003737707.1|PREDICTED: ninjurin-2-like [Metaseiulus occidentalis]	XP_003737707	1.86e-52	95	174.096	121	115
isotig01285	ninjurin isoform d	137	gi|391326405|ref|XP_003737707.1|PREDICTED: ninjurin-2-like [Metaseiulus occidentalis]	XP_003737707	1.8e-54	93	177.948	130	121
isotig01286	ninjurin isoform d	230	gi|391326405|ref|XP_003737707.1|PREDICTED: ninjurin-2-like [Metaseiulus occidentalis]	XP_003737707	1.65e-38	80	140.584	126	101
isotig01287	ninjurin isoform d	137	gi|391326405|ref|XP_003737707.1|PREDICTED: ninjurin-2-like [Metaseiulus occidentalis]	XP_003737707	1.8e-54	93	177.948	130	121
isotig01288	ninjurin isoform d	230	gi|391326405|ref|XP_003737707.1|PREDICTED: ninjurin-2-like [Metaseiulus occidentalis]	XP_003737707	1.65e-38	80	140.584	126	101
isotig01289	ninjurin isoform d	137	gi|391326405|ref|XP_003737707.1|PREDICTED: ninjurin-2-like [Metaseiulus occidentalis]	XP_003737707	1.8e-54	93	177.948	130	121
isotig01290	ninjurin isoform d	137	gi|391326405|ref|XP_003737707.1|PREDICTED: ninjurin-2-like [Metaseiulus occidentalis]	XP_003737707	1.8e-54	93	177.948	130	121
isotig01291	ninjurin isoform f	169	gi|391326405|ref|XP_003737707.1|PREDICTED: ninjurin-2-like [Metaseiulus occidentalis]	XP_003737707	1.86e-52	95	174.096	121	115
isotig01292	ninjurin isoform f	262	gi|391326405|ref|XP_003737707.1|PREDICTED: ninjurin-2-like [Metaseiulus occidentalis]	XP_003737707	1.82e-36	81	136.346	117	95
isotig01293	ninjurin isoform f	169	gi|391326405|ref|XP_003737707.1|PREDICTED: ninjurin-2-like [Metaseiulus occidentalis]	XP_003737707	1.86e-52	95	174.096	121	115
isotig01294	ninjurin isoform f	262	gi|391326405|ref|XP_003737707.1|PREDICTED: ninjurin-2-like [Metaseiulus occidentalis]	XP_003737707	1.82e-36	81	136.346	117	95
isotig01295	ninjurin isoform f	169	gi|391326405|ref|XP_003737707.1|PREDICTED: ninjurin-2-like [Metaseiulus occidentalis]	XP_003737707	1.86e-52	95	174.096	121	115
isotig01296	ninjurin isoform f	169	gi|391326405|ref|XP_003737707.1|PREDICTED: ninjurin-2-like [Metaseiulus occidentalis]	XP_003737707	1.86e-52	95	174.096	121	115
isotig01297	ninjurin isoform d	230	gi|391326405|ref|XP_003737707.1|PREDICTED: ninjurin-2-like [Metaseiulus occidentalis]	XP_003737707	1.65e-38	80	140.584	126	101
isotig01298	ninjurin isoform d	230	gi|391326405|ref|XP_003737707.1|PREDICTED: ninjurin-2-like [Metaseiulus occidentalis]	XP_003737707	1.65e-38	80	140.584	126	101
isotig01299	ninjurin isoform f	262	gi|391326405|ref|XP_003737707.1|PREDICTED: ninjurin-2-like [Metaseiulus occidentalis]	XP_003737707	1.82e-36	81	136.346	117	95
isotig01300	ninjurin isoform f	262	gi|391326405|ref|XP_003737707.1|PREDICTED: ninjurin-2-like [Metaseiulus occidentalis]	XP_003737707	1.82e-36	81	136.346	117	95
isotig01301	ninjurin isoform d	137	gi|391326405|ref|XP_003737707.1|PREDICTED: ninjurin-2-like [Metaseiulus occidentalis]	XP_003737707	1.8e-54	93	177.948	130	121
isotig01302	ninjurin isoform d	137	gi|391326405|ref|XP_003737707.1|PREDICTED: ninjurin-2-like [Metaseiulus occidentalis]	XP_003737707	1.8e-54	93	177.948	130	121
isotig01303	ninjurin isoform f	169	gi|391326405|ref|XP_003737707.1|PREDICTED: ninjurin-2-like [Metaseiulus occidentalis]	XP_003737707	1.86e-52	95	174.096	121	115
isotig01304	ninjurin isoform f	169	gi|391326405|ref|XP_003737707.1|PREDICTED: ninjurin-2-like [Metaseiulus occidentalis]	XP_003737707	1.86e-52	95	174.096	121	115
isotig01305	ninjurin isoform d	137	gi|391326405|ref|XP_003737707.1|PREDICTED: ninjurin-2-like [Metaseiulus occidentalis]	XP_003737707	1.8e-54	93	177.948	130	121
isotig01306	ninjurin isoform d	137	gi|391326405|ref|XP_003737707.1|PREDICTED: ninjurin-2-like [Metaseiulus occidentalis]	XP_003737707	1.8e-54	93	177.948	130	121
isotig01307	ninjurin isoform d	230	gi|391326405|ref|XP_003737707.1|PREDICTED: ninjurin-2-like [Metaseiulus occidentalis]	XP_003737707	1.65e-38	80	140.584	126	101
isotig01308	ninjurin isoform d	230	gi|391326405|ref|XP_003737707.1|PREDICTED: ninjurin-2-like [Metaseiulus occidentalis]	XP_003737707	1.65e-38	80	140.584	126	101
isotig01309	ninjurin isoform d	230	gi|391326405|ref|XP_003737707.1|PREDICTED: ninjurin-2-like [Metaseiulus occidentalis]	XP_003737707	1.65e-38	80	140.584	126	101
isotig01310	ninjurin isoform d	230	gi|391326405|ref|XP_003737707.1|PREDICTED: ninjurin-2-like [Metaseiulus occidentalis]	XP_003737707	1.65e-38	80	140.584	126	101
isotig01311	ninjurin isoform f	169	gi|391326405|ref|XP_003737707.1|PREDICTED: ninjurin-2-like [Metaseiulus occidentalis]	XP_003737707	1.86e-52	95	174.096	121	115
isotig01312	ninjurin isoform f	169	gi|391326405|ref|XP_003737707.1|PREDICTED: ninjurin-2-like [Metaseiulus occidentalis]	XP_003737707	1.86e-52	95	174.096	121	115
isotig01313	ninjurin isoform f	262	gi|391326405|ref|XP_003737707.1|PREDICTED: ninjurin-2-like [Metaseiulus occidentalis]	XP_003737707	1.82e-36	81	136.346	117	95
isotig01314	ninjurin isoform f	262	gi|391326405|ref|XP_003737707.1|PREDICTED: ninjurin-2-like [Metaseiulus occidentalis]	XP_003737707	1.82e-36	81	136.346	117	95
isotig01315	ninjurin isoform f	262	gi|391326405|ref|XP_003737707.1|PREDICTED: ninjurin-2-like [Metaseiulus occidentalis]	XP_003737707	1.82e-36	81	136.346	117	95
isotig01316	ninjurin isoform f	262	gi|391326405|ref|XP_003737707.1|PREDICTED: ninjurin-2-like [Metaseiulus occidentalis]	XP_003737707	1.82e-36	81	136.346	117	95
isotig01317	ninjurin isoform d	230	gi|391326405|ref|XP_003737707.1|PREDICTED: ninjurin-2-like [Metaseiulus occidentalis]	XP_003737707	1.65e-38	80	140.584	126	101
isotig01318	ninjurin isoform d	230	gi|391326405|ref|XP_003737707.1|PREDICTED: ninjurin-2-like [Metaseiulus occidentalis]	XP_003737707	1.65e-38	80	140.584	126	101
isotig01319	ninjurin isoform d	230	gi|391326405|ref|XP_003737707.1|PREDICTED: ninjurin-2-like [Metaseiulus occidentalis]	XP_003737707	1.65e-38	80	140.584	126	101
isotig01320	ninjurin isoform d	230	gi|391326405|ref|XP_003737707.1|PREDICTED: ninjurin-2-like [Metaseiulus occidentalis]	XP_003737707	1.65e-38	80	140.584	126	101
isotig01321	ninjurin isoform f	262	gi|391326405|ref|XP_003737707.1|PREDICTED: ninjurin-2-like [Metaseiulus occidentalis]	XP_003737707	1.82e-36	81	136.346	117	95
isotig01322	ninjurin isoform f	262	gi|391326405|ref|XP_003737707.1|PREDICTED: ninjurin-2-like [Metaseiulus occidentalis]	XP_003737707	1.82e-36	81	136.346	117	95
isotig01323	ninjurin isoform f	262	gi|391326405|ref|XP_003737707.1|PREDICTED: ninjurin-2-like [Metaseiulus occidentalis]	XP_003737707	1.82e-36	81	136.346	117	95
isotig01324	ninjurin isoform f	262	gi|391326405|ref|XP_003737707.1|PREDICTED: ninjurin-2-like [Metaseiulus occidentalis]	XP_003737707	1.82e-36	81	136.346	117	95
isotig01325	ninjurin isoform d	137	gi|391326405|ref|XP_003737707.1|PREDICTED: ninjurin-2-like [Metaseiulus occidentalis]	XP_003737707	1.8e-54	93	177.948	130	121
isotig01326	ninjurin isoform d	137	gi|391326405|ref|XP_003737707.1|PREDICTED: ninjurin-2-like [Metaseiulus occidentalis]	XP_003737707	1.8e-54	93	177.948	130	121
isotig01327	ninjurin isoform d	137	gi|391326405|ref|XP_003737707.1|PREDICTED: ninjurin-2-like [Metaseiulus occidentalis]	XP_003737707	1.8e-54	93	177.948	130	121
isotig01328	ninjurin isoform d	137	gi|391326405|ref|XP_003737707.1|PREDICTED: ninjurin-2-like [Metaseiulus occidentalis]	XP_003737707	1.8e-54	93	177.948	130	121
isotig01329	ninjurin isoform f	169	gi|391326405|ref|XP_003737707.1|PREDICTED: ninjurin-2-like [Metaseiulus occidentalis]	XP_003737707	1.86e-52	95	174.096	121	115
isotig01330	ninjurin isoform f	169	gi|391326405|ref|XP_003737707.1|PREDICTED: ninjurin-2-like [Metaseiulus occidentalis]	XP_003737707	1.86e-52	95	174.096	121	115
isotig01331	ninjurin isoform f	169	gi|391326405|ref|XP_003737707.1|PREDICTED: ninjurin-2-like [Metaseiulus occidentalis]	XP_003737707	1.86e-52	95	174.096	121	115
isotig01332	ninjurin isoform f	169	gi|391326405|ref|XP_003737707.1|PREDICTED: ninjurin-2-like [Metaseiulus occidentalis]	XP_003737707	1.86e-52	95	174.096	121	115
isotig01333	ninjurin isoform d	137	gi|391326405|ref|XP_003737707.1|PREDICTED: ninjurin-2-like [Metaseiulus occidentalis]	XP_003737707	1.8e-54	93	177.948	130	121
isotig01334	ninjurin isoform d	137	gi|391326405|ref|XP_003737707.1|PREDICTED: ninjurin-2-like [Metaseiulus occidentalis]	XP_003737707	1.8e-54	93	177.948	130	121
isotig01335	ninjurin isoform d	137	gi|391326405|ref|XP_003737707.1|PREDICTED: ninjurin-2-like [Metaseiulus occidentalis]	XP_003737707	1.8e-54	93	177.948	130	121
isotig01336	ninjurin isoform d	137	gi|391326405|ref|XP_003737707.1|PREDICTED: ninjurin-2-like [Metaseiulus occidentalis]	XP_003737707	1.8e-54	93	177.948	130	121
isotig01337	ninjurin isoform f	169	gi|391326405|ref|XP_003737707.1|PREDICTED: ninjurin-2-like [Metaseiulus occidentalis]	XP_003737707	1.86e-52	95	174.096	121	115
isotig01338	ninjurin isoform f	169	gi|391326405|ref|XP_003737707.1|PREDICTED: ninjurin-2-like [Metaseiulus occidentalis]	XP_003737707	1.86e-52	95	174.096	121	115
isotig01339	ninjurin isoform f	169	gi|391326405|ref|XP_003737707.1|PREDICTED: ninjurin-2-like [Metaseiulus occidentalis]	XP_003737707	1.86e-52	95	174.096	121	115
isotig01340	ninjurin isoform f	169	gi|391326405|ref|XP_003737707.1|PREDICTED: ninjurin-2-like [Metaseiulus occidentalis]	XP_003737707	1.86e-52	95	174.096	121	115
isotig01724	enoyl- delta isomerase mitochondrial-like	176	gi|391335621|ref|XP_003742188.1|PREDICTED: enoyl-CoA delta isomerase 2, mitochondrial-like, partial [Metaseiulus occidentalis]	XP_003742188	1.29e-16	91	80.8777	46	42
isotig01885	PREDICTED: uncharacterized protein LOC100898836	350	gi|391336605|ref|XP_003742669.1|PREDICTED: uncharacterized protein LOC100898836 [Metaseiulus occidentalis]	XP_003742669	1.99e-42	85	157.147	103	88
isotig01886	PREDICTED: uncharacterized protein LOC100898836	350	gi|391336605|ref|XP_003742669.1|PREDICTED: uncharacterized protein LOC100898836 [Metaseiulus occidentalis]	XP_003742669	2.05e-42	85	157.147	103	88
isotig01888	PREDICTED: uncharacterized protein LOC100898836	350	gi|391336605|ref|XP_003742669.1|PREDICTED: uncharacterized protein LOC100898836 [Metaseiulus occidentalis]	XP_003742669	1.99e-42	85	157.147	103	88
isotig01890	PREDICTED: uncharacterized protein LOC100898836	350	gi|391336605|ref|XP_003742669.1|PREDICTED: uncharacterized protein LOC100898836 [Metaseiulus occidentalis]	XP_003742669	3.78e-41	57	153.68	238	137
isotig01891	PREDICTED: uncharacterized protein LOC100898836	350	gi|391336605|ref|XP_003742669.1|PREDICTED: uncharacterized protein LOC100898836 [Metaseiulus occidentalis]	XP_003742669	2.17e-42	85	157.147	103	88
isotig01895	PREDICTED: uncharacterized protein LOC100898836	350	gi|391336605|ref|XP_003742669.1|PREDICTED: uncharacterized protein LOC100898836 [Metaseiulus occidentalis]	XP_003742669	2.17e-42	85	157.147	103	88
isotig01897	PREDICTED: uncharacterized protein LOC100898836	352	gi|391336605|ref|XP_003742669.1|PREDICTED: uncharacterized protein LOC100898836 [Metaseiulus occidentalis]	XP_003742669	2.37e-42	85	157.147	103	88
isotig01899	PREDICTED: uncharacterized protein LOC100898836	352	gi|391336605|ref|XP_003742669.1|PREDICTED: uncharacterized protein LOC100898836 [Metaseiulus occidentalis]	XP_003742669	4.68e-41	57	153.68	238	137
isotig02157	steroid 17-alpha-hydroxylase lyase-like	521	gi|391337227|ref|XP_003742972.1|PREDICTED: steroid 17-alpha-hydroxylase/17,20 lyase-like [Metaseiulus occidentalis]	XP_003742972	1.72e-162	72	482.641	481	349
isotig02158	steroid 17-alpha-hydroxylase lyase-like	521	gi|391337227|ref|XP_003742972.1|PREDICTED: steroid 17-alpha-hydroxylase/17,20 lyase-like [Metaseiulus occidentalis]	XP_003742972	4.04e-157	72	468.774	481	349
isotig02159	steroid 17-alpha-hydroxylase lyase-like	521	gi|391337227|ref|XP_003742972.1|PREDICTED: steroid 17-alpha-hydroxylase/17,20 lyase-like [Metaseiulus occidentalis]	XP_003742972	1.72e-162	72	482.641	481	349
isotig02160	steroid 17-alpha-hydroxylase lyase-like	521	gi|391337227|ref|XP_003742972.1|PREDICTED: steroid 17-alpha-hydroxylase/17,20 lyase-like [Metaseiulus occidentalis]	XP_003742972	4.04e-157	72	468.774	481	349
isotig02161	steroid 17-alpha-hydroxylase lyase-like	521	gi|391337227|ref|XP_003742972.1|PREDICTED: steroid 17-alpha-hydroxylase/17,20 lyase-like [Metaseiulus occidentalis]	XP_003742972	1.43e-163	72	485.337	481	351
isotig02162	steroid 17-alpha-hydroxylase lyase-like	521	gi|391337227|ref|XP_003742972.1|PREDICTED: steroid 17-alpha-hydroxylase/17,20 lyase-like [Metaseiulus occidentalis]	XP_003742972	2.19e-158	72	471.855	481	351
isotig02163	steroid 17-alpha-hydroxylase lyase-like	521	gi|391337227|ref|XP_003742972.1|PREDICTED: steroid 17-alpha-hydroxylase/17,20 lyase-like [Metaseiulus occidentalis]	XP_003742972	1.33e-163	72	485.337	481	351
isotig02164	steroid 17-alpha-hydroxylase lyase-like	521	gi|391337227|ref|XP_003742972.1|PREDICTED: steroid 17-alpha-hydroxylase/17,20 lyase-like [Metaseiulus occidentalis]	XP_003742972	2.29e-158	72	471.855	481	351
isotig02165	steroid 17-alpha-hydroxylase lyase-like	521	gi|391337227|ref|XP_003742972.1|PREDICTED: steroid 17-alpha-hydroxylase/17,20 lyase-like [Metaseiulus occidentalis]	XP_003742972	1.72e-162	72	482.641	481	349
isotig02166	steroid 17-alpha-hydroxylase lyase-like	521	gi|391337227|ref|XP_003742972.1|PREDICTED: steroid 17-alpha-hydroxylase/17,20 lyase-like [Metaseiulus occidentalis]	XP_003742972	4.04e-157	72	468.774	481	349
isotig02167	steroid 17-alpha-hydroxylase lyase-like	521	gi|391337227|ref|XP_003742972.1|PREDICTED: steroid 17-alpha-hydroxylase/17,20 lyase-like [Metaseiulus occidentalis]	XP_003742972	1.72e-162	72	482.641	481	349
isotig02168	steroid 17-alpha-hydroxylase lyase-like	521	gi|391337227|ref|XP_003742972.1|PREDICTED: steroid 17-alpha-hydroxylase/17,20 lyase-like [Metaseiulus occidentalis]	XP_003742972	4.04e-157	72	468.774	481	349
isotig02169	steroid 17-alpha-hydroxylase lyase-like	521	gi|391337227|ref|XP_003742972.1|PREDICTED: steroid 17-alpha-hydroxylase/17,20 lyase-like [Metaseiulus occidentalis]	XP_003742972	1.43e-163	72	485.337	481	351
isotig02170	steroid 17-alpha-hydroxylase lyase-like	521	gi|391337227|ref|XP_003742972.1|PREDICTED: steroid 17-alpha-hydroxylase/17,20 lyase-like [Metaseiulus occidentalis]	XP_003742972	2.19e-158	72	471.855	481	351
isotig02171	steroid 17-alpha-hydroxylase lyase-like	521	gi|391337227|ref|XP_003742972.1|PREDICTED: steroid 17-alpha-hydroxylase/17,20 lyase-like [Metaseiulus occidentalis]	XP_003742972	1.33e-163	72	485.337	481	351
isotig02172	steroid 17-alpha-hydroxylase lyase-like	521	gi|391337227|ref|XP_003742972.1|PREDICTED: steroid 17-alpha-hydroxylase/17,20 lyase-like [Metaseiulus occidentalis]	XP_003742972	2.29e-158	72	471.855	481	351
isotig02173	steroid 17-alpha-hydroxylase lyase-like	272	gi|391337227|ref|XP_003742972.1|PREDICTED: steroid 17-alpha-hydroxylase/17,20 lyase-like [Metaseiulus occidentalis]	XP_003742972	2.03e-42	75	160.999	145	110
isotig02174	steroid 17-alpha-hydroxylase lyase-like	272	gi|391337227|ref|XP_003742972.1|PREDICTED: steroid 17-alpha-hydroxylase/17,20 lyase-like [Metaseiulus occidentalis]	XP_003742972	2.03e-42	75	160.999	145	110
isotig02175	proactivator polypeptide	1297	gi|391336400|ref|XP_003742569.1|PREDICTED: uncharacterized protein LOC100907708 [Metaseiulus occidentalis]	XP_003742569	0	54	706.827	1260	689
isotig02176	proactivator polypeptide	1297	gi|391336400|ref|XP_003742569.1|PREDICTED: uncharacterized protein LOC100907708 [Metaseiulus occidentalis]	XP_003742569	0	54	706.827	1260	689
isotig02177	proactivator polypeptide	1297	gi|391336400|ref|XP_003742569.1|PREDICTED: uncharacterized protein LOC100907708 [Metaseiulus occidentalis]	XP_003742569	0	54	706.827	1260	689
isotig02178	proactivator polypeptide	1297	gi|391336400|ref|XP_003742569.1|PREDICTED: uncharacterized protein LOC100907708 [Metaseiulus occidentalis]	XP_003742569	0	54	706.827	1260	689
isotig02179	proactivator polypeptide	903	gi|391336400|ref|XP_003742569.1|PREDICTED: uncharacterized protein LOC100907708 [Metaseiulus occidentalis]	XP_003742569	1.01e-140	52	470.7	840	440
isotig02180	proactivator polypeptide	903	gi|391336400|ref|XP_003742569.1|PREDICTED: uncharacterized protein LOC100907708 [Metaseiulus occidentalis]	XP_003742569	1.01e-140	52	470.7	840	440
isotig02181	proactivator polypeptide	903	gi|391336400|ref|XP_003742569.1|PREDICTED: uncharacterized protein LOC100907708 [Metaseiulus occidentalis]	XP_003742569	1.01e-140	52	470.7	840	440
isotig02182	proactivator polypeptide	903	gi|391336400|ref|XP_003742569.1|PREDICTED: uncharacterized protein LOC100907708 [Metaseiulus occidentalis]	XP_003742569	1.01e-140	52	470.7	840	440
isotig02183	proactivator polypeptide	903	gi|391336400|ref|XP_003742569.1|PREDICTED: uncharacterized protein LOC100907708 [Metaseiulus occidentalis]	XP_003742569	1.01e-140	52	470.7	840	440
isotig02184	proactivator polypeptide	903	gi|391336400|ref|XP_003742569.1|PREDICTED: uncharacterized protein LOC100907708 [Metaseiulus occidentalis]	XP_003742569	1.01e-140	52	470.7	840	440
isotig02185	proactivator polypeptide	903	gi|391336400|ref|XP_003742569.1|PREDICTED: uncharacterized protein LOC100907708 [Metaseiulus occidentalis]	XP_003742569	1.01e-140	52	470.7	840	440
isotig02186	proactivator polypeptide	903	gi|391336400|ref|XP_003742569.1|PREDICTED: uncharacterized protein LOC100907708 [Metaseiulus occidentalis]	XP_003742569	1.01e-140	52	470.7	840	440
isotig02248	klingon cg6669-pa	281	gi|391344948|ref|XP_003746756.1|PREDICTED: hemicentin-2-like [Metaseiulus occidentalis]	XP_003746756	5.05e-27	64	117.087	128	83
isotig02276	coiled-coil domain containing 56	67	gi|346471699|gb|AEO35694.1|hypothetical protein [Amblyomma maculatum]	AEO35694	8.03e-16	73	74.3294	67	49
isotig02277	coiled-coil domain containing 56	67	gi|346471699|gb|AEO35694.1|hypothetical protein [Amblyomma maculatum]	AEO35694	8.03e-16	73	74.3294	67	49
isotig02278	coiled-coil domain containing 56	67	gi|346471699|gb|AEO35694.1|hypothetical protein [Amblyomma maculatum]	AEO35694	8.03e-16	73	74.3294	67	49
isotig02279	coiled-coil domain containing 56	67	gi|346471699|gb|AEO35694.1|hypothetical protein [Amblyomma maculatum]	AEO35694	8.03e-16	73	74.3294	67	49
isotig02280	coiled-coil domain containing 56	67	gi|346471699|gb|AEO35694.1|hypothetical protein [Amblyomma maculatum]	AEO35694	8.03e-16	73	74.3294	67	49
isotig02281	coiled-coil domain containing 56	67	gi|346471699|gb|AEO35694.1|hypothetical protein [Amblyomma maculatum]	AEO35694	8.03e-16	73	74.3294	67	49
isotig02282	coiled-coil domain containing 56	67	gi|346471699|gb|AEO35694.1|hypothetical protein [Amblyomma maculatum]	AEO35694	8.03e-16	73	74.3294	67	49
isotig02283	coiled-coil domain containing 56	67	gi|346471699|gb|AEO35694.1|hypothetical protein [Amblyomma maculatum]	AEO35694	8.03e-16	73	74.3294	67	49
isotig02284	coiled-coil domain containing 56	67	gi|346471699|gb|AEO35694.1|hypothetical protein [Amblyomma maculatum]	AEO35694	8.03e-16	73	74.3294	67	49
isotig02285	coiled-coil domain containing 56	67	gi|346471699|gb|AEO35694.1|hypothetical protein [Amblyomma maculatum]	AEO35694	8.03e-16	73	74.3294	67	49
isotig02286	coiled-coil domain containing 56	67	gi|346471699|gb|AEO35694.1|hypothetical protein [Amblyomma maculatum]	AEO35694	8.03e-16	73	74.3294	67	49
isotig02287	coiled-coil domain containing 56	67	gi|346471699|gb|AEO35694.1|hypothetical protein [Amblyomma maculatum]	AEO35694	8.03e-16	73	74.3294	67	49
isotig02312	cytochrome b561-like	122	gi|391325335|ref|XP_003737194.1|PREDICTED: cytochrome b561-like [Metaseiulus occidentalis]	XP_003737194	1.53e-38	83	141.739	92	77
isotig02313	cytochrome b561-like	122	gi|391325335|ref|XP_003737194.1|PREDICTED: cytochrome b561-like [Metaseiulus occidentalis]	XP_003737194	1.53e-38	83	141.739	92	77
isotig02314	cytochrome b561-like	127	gi|391325335|ref|XP_003737194.1|PREDICTED: cytochrome b561-like [Metaseiulus occidentalis]	XP_003737194	1.17e-45	85	160.614	102	87
isotig02315	cytochrome b561-like	127	gi|391325335|ref|XP_003737194.1|PREDICTED: cytochrome b561-like [Metaseiulus occidentalis]	XP_003737194	1.17e-45	85	160.614	102	87
isotig02316	cytochrome b561-like	122	gi|391325335|ref|XP_003737194.1|PREDICTED: cytochrome b561-like [Metaseiulus occidentalis]	XP_003737194	1.53e-38	83	141.739	92	77
isotig02317	cytochrome b561-like	122	gi|391325335|ref|XP_003737194.1|PREDICTED: cytochrome b561-like [Metaseiulus occidentalis]	XP_003737194	1.53e-38	83	141.739	92	77
isotig02318	cytochrome b561-like	122	gi|391325335|ref|XP_003737194.1|PREDICTED: cytochrome b561-like [Metaseiulus occidentalis]	XP_003737194	1.53e-38	83	141.739	92	77
isotig02319	cytochrome b561-like	127	gi|391325335|ref|XP_003737194.1|PREDICTED: cytochrome b561-like [Metaseiulus occidentalis]	XP_003737194	1.17e-45	85	160.614	102	87
isotig02320	cytochrome b561-like	127	gi|391325335|ref|XP_003737194.1|PREDICTED: cytochrome b561-like [Metaseiulus occidentalis]	XP_003737194	1.17e-45	85	160.614	102	87
isotig02321	cytochrome b561-like	127	gi|391325335|ref|XP_003737194.1|PREDICTED: cytochrome b561-like [Metaseiulus occidentalis]	XP_003737194	1.17e-45	85	160.614	102	87
isotig02344	PREDICTED: uncharacterized protein LOC100904939	259	gi|391332889|ref|XP_003740861.1|PREDICTED: uncharacterized protein LOC100904939 [Metaseiulus occidentalis]	XP_003740861	6.91e-08	61	58.5362	55	34
isotig02345	PREDICTED: uncharacterized protein LOC100904939	268	gi|391332889|ref|XP_003740861.1|PREDICTED: uncharacterized protein LOC100904939 [Metaseiulus occidentalis]	XP_003740861	7.77e-13	66	72.4034	63	42
isotig02346	PREDICTED: uncharacterized protein LOC100904939	267	gi|391332889|ref|XP_003740861.1|PREDICTED: uncharacterized protein LOC100904939 [Metaseiulus occidentalis]	XP_003740861	7.32e-13	66	72.4034	63	42
isotig02347	PREDICTED: uncharacterized protein LOC100904939	258	gi|391332889|ref|XP_003740861.1|PREDICTED: uncharacterized protein LOC100904939 [Metaseiulus occidentalis]	XP_003740861	6.87e-08	61	58.5362	55	34
isotig02348	PREDICTED: uncharacterized protein LOC100904939	267	gi|391332889|ref|XP_003740861.1|PREDICTED: uncharacterized protein LOC100904939 [Metaseiulus occidentalis]	XP_003740861	5.79e-13	65	72.7886	66	43
isotig02349	PREDICTED: uncharacterized protein LOC100904939	266	gi|391332889|ref|XP_003740861.1|PREDICTED: uncharacterized protein LOC100904939 [Metaseiulus occidentalis]	XP_003740861	5.79e-13	65	72.7886	66	43
isotig02417	adipocyte plasma membrane-associated	403	gi|391348157|ref|XP_003748317.1|PREDICTED: adipocyte plasma membrane-associated protein-like [Metaseiulus occidentalis]	XP_003748317	0	83	544.658	378	314
isotig02418	adipocyte plasma membrane-associated	403	gi|391348157|ref|XP_003748317.1|PREDICTED: adipocyte plasma membrane-associated protein-like [Metaseiulus occidentalis]	XP_003748317	0	82	542.347	378	313
isotig02419	adipocyte plasma membrane-associated	403	gi|391348157|ref|XP_003748317.1|PREDICTED: adipocyte plasma membrane-associated protein-like [Metaseiulus occidentalis]	XP_003748317	0	83	544.658	378	314
isotig02420	adipocyte plasma membrane-associated	403	gi|391348157|ref|XP_003748317.1|PREDICTED: adipocyte plasma membrane-associated protein-like [Metaseiulus occidentalis]	XP_003748317	0	82	542.347	378	313
isotig02421	adipocyte plasma membrane-associated	380	gi|391348157|ref|XP_003748317.1|PREDICTED: adipocyte plasma membrane-associated protein-like [Metaseiulus occidentalis]	XP_003748317	9.28e-169	82	489.189	346	284
isotig02422	adipocyte plasma membrane-associated	380	gi|391348157|ref|XP_003748317.1|PREDICTED: adipocyte plasma membrane-associated protein-like [Metaseiulus occidentalis]	XP_003748317	7.52e-168	81	486.878	346	283
isotig02423	adipocyte plasma membrane-associated	380	gi|391348157|ref|XP_003748317.1|PREDICTED: adipocyte plasma membrane-associated protein-like [Metaseiulus occidentalis]	XP_003748317	9.28e-169	82	489.189	346	284
isotig02424	adipocyte plasma membrane-associated	380	gi|391348157|ref|XP_003748317.1|PREDICTED: adipocyte plasma membrane-associated protein-like [Metaseiulus occidentalis]	XP_003748317	7.52e-168	81	486.878	346	283
isotig02425	adipocyte plasma membrane-associated	403	gi|391348157|ref|XP_003748317.1|PREDICTED: adipocyte plasma membrane-associated protein-like [Metaseiulus occidentalis]	XP_003748317	0	83	544.658	378	314
isotig02426	adipocyte plasma membrane-associated	403	gi|391348157|ref|XP_003748317.1|PREDICTED: adipocyte plasma membrane-associated protein-like [Metaseiulus occidentalis]	XP_003748317	0	83	544.658	378	314
isotig02427	adipocyte plasma membrane-associated	403	gi|391348157|ref|XP_003748317.1|PREDICTED: adipocyte plasma membrane-associated protein-like [Metaseiulus occidentalis]	XP_003748317	0	82	542.347	378	313
isotig02428	adipocyte plasma membrane-associated	403	gi|391348157|ref|XP_003748317.1|PREDICTED: adipocyte plasma membrane-associated protein-like [Metaseiulus occidentalis]	XP_003748317	0	82	542.347	378	313
isotig02429	adipocyte plasma membrane-associated	380	gi|391348157|ref|XP_003748317.1|PREDICTED: adipocyte plasma membrane-associated protein-like [Metaseiulus occidentalis]	XP_003748317	9.28e-169	82	489.189	346	284
isotig02430	adipocyte plasma membrane-associated	380	gi|391348157|ref|XP_003748317.1|PREDICTED: adipocyte plasma membrane-associated protein-like [Metaseiulus occidentalis]	XP_003748317	9.28e-169	82	489.189	346	284
isotig02431	adipocyte plasma membrane-associated	380	gi|391348157|ref|XP_003748317.1|PREDICTED: adipocyte plasma membrane-associated protein-like [Metaseiulus occidentalis]	XP_003748317	7.52e-168	81	486.878	346	283
isotig02432	adipocyte plasma membrane-associated	380	gi|391348157|ref|XP_003748317.1|PREDICTED: adipocyte plasma membrane-associated protein-like [Metaseiulus occidentalis]	XP_003748317	7.52e-168	81	486.878	346	283
isotig02685	zinc transporter zip14-like	253	gi|391347391|ref|XP_003747946.1|PREDICTED: zinc transporter ZIP14-like [Metaseiulus occidentalis]	XP_003747946	6.89e-105	72	323.553	292	213
isotig02686	zinc transporter zip8	253	gi|391347391|ref|XP_003747946.1|PREDICTED: zinc transporter ZIP14-like [Metaseiulus occidentalis]	XP_003747946	4.81e-104	72	321.242	292	212
isotig02687	zinc transporter zip14-like	253	gi|391347391|ref|XP_003747946.1|PREDICTED: zinc transporter ZIP14-like [Metaseiulus occidentalis]	XP_003747946	6.89e-105	72	323.553	292	213
isotig02688	zinc transporter zip14-like	253	gi|391347391|ref|XP_003747946.1|PREDICTED: zinc transporter ZIP14-like [Metaseiulus occidentalis]	XP_003747946	6.89e-105	72	323.553	292	213
isotig02689	zinc transporter zip14-like	253	gi|391347391|ref|XP_003747946.1|PREDICTED: zinc transporter ZIP14-like [Metaseiulus occidentalis]	XP_003747946	6.89e-105	72	323.553	292	213
isotig02690	zinc transporter zip8	253	gi|391347391|ref|XP_003747946.1|PREDICTED: zinc transporter ZIP14-like [Metaseiulus occidentalis]	XP_003747946	4.81e-104	72	321.242	292	212
isotig02691	zinc transporter zip8	253	gi|391347391|ref|XP_003747946.1|PREDICTED: zinc transporter ZIP14-like [Metaseiulus occidentalis]	XP_003747946	4.81e-104	72	321.242	292	212
isotig02692	zinc transporter zip14-like	253	gi|391347391|ref|XP_003747946.1|PREDICTED: zinc transporter ZIP14-like [Metaseiulus occidentalis]	XP_003747946	6.89e-105	72	323.553	292	213
isotig02693	zinc transporter zip14-like	253	gi|391347391|ref|XP_003747946.1|PREDICTED: zinc transporter ZIP14-like [Metaseiulus occidentalis]	XP_003747946	6.89e-105	72	323.553	292	213
isotig02746	voltage-dependent calcium channel type a subunit alpha-1-like	1421	gi|391338112|ref|XP_003743405.1|PREDICTED: voltage-dependent calcium channel type A subunit alpha-1-like [Metaseiulus occidentalis]	XP_003743405	0	87	2211.8	1414	1242
isotig02747	voltage-dependent calcium channel type a subunit alpha-1-like	1360	gi|391338112|ref|XP_003743405.1|PREDICTED: voltage-dependent calcium channel type A subunit alpha-1-like [Metaseiulus occidentalis]	XP_003743405	0	87	2199.48	1409	1237
isotig02748	voltage-dependent calcium channel type a subunit alpha-1-like	1324	gi|391338112|ref|XP_003743405.1|PREDICTED: voltage-dependent calcium channel type A subunit alpha-1-like [Metaseiulus occidentalis]	XP_003743405	0	87	2142.47	1373	1205
isotig02749	voltage-dependent calcium channel type a subunit alpha-1-like	1104	gi|391338112|ref|XP_003743405.1|PREDICTED: voltage-dependent calcium channel type A subunit alpha-1-like [Metaseiulus occidentalis]	XP_003743405	0	84	1556.19	1089	923
isotig02750	voltage-dependent calcium channel type a subunit alpha-1-like	1043	gi|391338112|ref|XP_003743405.1|PREDICTED: voltage-dependent calcium channel type A subunit alpha-1-like [Metaseiulus occidentalis]	XP_003743405	0	84	1543.87	1084	918
isotig02751	voltage-dependent calcium channel type a subunit alpha-1-like	1007	gi|391338112|ref|XP_003743405.1|PREDICTED: voltage-dependent calcium channel type A subunit alpha-1-like [Metaseiulus occidentalis]	XP_003743405	0	84	1487.24	1048	886
isotig02752	voltage-dependent calcium channel type a subunit alpha-1-like	1083	gi|391338112|ref|XP_003743405.1|PREDICTED: voltage-dependent calcium channel type A subunit alpha-1-like [Metaseiulus occidentalis]	XP_003743405	0	84	1520.37	1080	909
isotig02753	voltage-dependent calcium channel type a subunit alpha-1-like	1022	gi|391338112|ref|XP_003743405.1|PREDICTED: voltage-dependent calcium channel type A subunit alpha-1-like [Metaseiulus occidentalis]	XP_003743405	0	84	1509.2	1075	904
isotig02754	voltage-dependent calcium channel type a subunit alpha-1-like	986	gi|391338112|ref|XP_003743405.1|PREDICTED: voltage-dependent calcium channel type A subunit alpha-1-like [Metaseiulus occidentalis]	XP_003743405	0	83	1449.88	1039	872
isotig02755	voltage-dependent calcium channel type a subunit alpha-1-like	400	gi|391338114|ref|XP_003743406.1|PREDICTED: voltage-dependent calcium channel type A subunit alpha-1-like [Metaseiulus occidentalis]	XP_003743406	0	90	560.066	347	314
isotig02756	voltage-dependent calcium channel type a subunit alpha-1-like	339	gi|391338114|ref|XP_003743406.1|PREDICTED: voltage-dependent calcium channel type A subunit alpha-1-like [Metaseiulus occidentalis]	XP_003743406	3.66e-177	90	545.428	340	307
isotig02757	voltage-dependent calcium channel type a subunit alpha-1-like	303	gi|391338114|ref|XP_003743406.1|PREDICTED: voltage-dependent calcium channel type A subunit alpha-1-like [Metaseiulus occidentalis]	XP_003743406	1.99e-150	88	471.855	304	269
isotig02814	PREDICTED: uncharacterized protein LOC100909236	142	gi|391345388|ref|XP_003746970.1|PREDICTED: uncharacterized protein LOC100909236 [Metaseiulus occidentalis]	XP_003746970	2.08e-17	84	82.0333	73	62
isotig02815	PREDICTED: uncharacterized protein LOC100909236	142	gi|391345388|ref|XP_003746970.1|PREDICTED: uncharacterized protein LOC100909236 [Metaseiulus occidentalis]	XP_003746970	2.08e-17	84	82.0333	73	62
isotig02816	PREDICTED: uncharacterized protein LOC100909236	142	gi|391345388|ref|XP_003746970.1|PREDICTED: uncharacterized protein LOC100909236 [Metaseiulus occidentalis]	XP_003746970	2.08e-17	84	82.0333	73	62
isotig02817	PREDICTED: uncharacterized protein LOC100909236	142	gi|391345388|ref|XP_003746970.1|PREDICTED: uncharacterized protein LOC100909236 [Metaseiulus occidentalis]	XP_003746970	2.08e-17	84	82.0333	73	62
isotig02818	PREDICTED: uncharacterized protein LOC100909236	142	gi|391345388|ref|XP_003746970.1|PREDICTED: uncharacterized protein LOC100909236 [Metaseiulus occidentalis]	XP_003746970	2.08e-17	84	82.0333	73	62
isotig02819	PREDICTED: uncharacterized protein LOC100909236	142	gi|391345388|ref|XP_003746970.1|PREDICTED: uncharacterized protein LOC100909236 [Metaseiulus occidentalis]	XP_003746970	2.08e-17	84	82.0333	73	62
isotig02820	PREDICTED: uncharacterized protein LOC100909236	142	gi|391345388|ref|XP_003746970.1|PREDICTED: uncharacterized protein LOC100909236 [Metaseiulus occidentalis]	XP_003746970	2.08e-17	84	82.0333	73	62
isotig02821	PREDICTED: uncharacterized protein LOC100909236	142	gi|391345388|ref|XP_003746970.1|PREDICTED: uncharacterized protein LOC100909236 [Metaseiulus occidentalis]	XP_003746970	2.08e-17	84	82.0333	73	62
isotig02822	PREDICTED: uncharacterized protein LOC100909236	142	gi|391345388|ref|XP_003746970.1|PREDICTED: uncharacterized protein LOC100909236 [Metaseiulus occidentalis]	XP_003746970	2.08e-17	84	82.0333	73	62
isotig02823	PREDICTED: uncharacterized protein LOC100909236	142	gi|391345388|ref|XP_003746970.1|PREDICTED: uncharacterized protein LOC100909236 [Metaseiulus occidentalis]	XP_003746970	2.08e-17	84	82.0333	73	62
isotig02860	cathepsin d	381	gi|344312912|emb|CCC33063.1|cathepsin D-1 [Dermanyssus gallinae]	CCC33063	0	92	681.019	365	338
isotig02861	cathepsin d	381	gi|344312912|emb|CCC33063.1|cathepsin D-1 [Dermanyssus gallinae]	CCC33063	0	92	679.863	365	338
isotig02862	lysosomal aspartic protease	390	gi|344312912|emb|CCC33063.1|cathepsin D-1 [Dermanyssus gallinae]	CCC33063	0	98	751.51	372	368
isotig02863	lysosomal aspartic protease	390	gi|344312912|emb|CCC33063.1|cathepsin D-1 [Dermanyssus gallinae]	CCC33063	0	98	751.51	372	368
isotig02864	lysosomal aspartic protease	390	gi|344312912|emb|CCC33063.1|cathepsin D-1 [Dermanyssus gallinae]	CCC33063	0	98	749.969	372	368
isotig02865	lysosomal aspartic protease	390	gi|344312912|emb|CCC33063.1|cathepsin D-1 [Dermanyssus gallinae]	CCC33063	0	98	749.969	372	368
isotig02866	cathepsin d	381	gi|344312912|emb|CCC33063.1|cathepsin D-1 [Dermanyssus gallinae]	CCC33063	0	92	681.019	365	338
isotig02867	lysosomal aspartic protease	390	gi|344312912|emb|CCC33063.1|cathepsin D-1 [Dermanyssus gallinae]	CCC33063	0	98	751.51	372	368
isotig02868	lysosomal aspartic protease	390	gi|344312912|emb|CCC33063.1|cathepsin D-1 [Dermanyssus gallinae]	CCC33063	0	98	751.51	372	368
isotig02869	lysosomal aspartic protease	87	gi|344312912|emb|CCC33063.1|cathepsin D-1 [Dermanyssus gallinae]	CCC33063	9.58e-44	97	155.221	76	74
isotig02880	pra1 family protein 3	180	gi|391330572|ref|XP_003739732.1|PREDICTED: PRA1 family protein 3-like [Metaseiulus occidentalis]	XP_003739732	1.18e-74	79	232.646	170	135
isotig02881	pra1 family protein 3	180	gi|391330572|ref|XP_003739732.1|PREDICTED: PRA1 family protein 3-like [Metaseiulus occidentalis]	XP_003739732	1.18e-74	79	232.646	170	135
isotig02882	pra1 family protein 3	180	gi|391330572|ref|XP_003739732.1|PREDICTED: PRA1 family protein 3-like [Metaseiulus occidentalis]	XP_003739732	1.18e-74	79	232.646	170	135
isotig02883	pra1 family protein 3	180	gi|391330572|ref|XP_003739732.1|PREDICTED: PRA1 family protein 3-like [Metaseiulus occidentalis]	XP_003739732	1.18e-74	79	232.646	170	135
isotig02884	pra1 family protein 3	180	gi|391330572|ref|XP_003739732.1|PREDICTED: PRA1 family protein 3-like [Metaseiulus occidentalis]	XP_003739732	1.18e-74	79	232.646	170	135
isotig02885	pra1 family protein 3	149	gi|391330572|ref|XP_003739732.1|PREDICTED: PRA1 family protein 3-like [Metaseiulus occidentalis]	XP_003739732	1.38e-60	80	195.667	142	115
isotig02886	pra1 family protein 3	149	gi|391330572|ref|XP_003739732.1|PREDICTED: PRA1 family protein 3-like [Metaseiulus occidentalis]	XP_003739732	1.38e-60	80	195.667	142	115
isotig02887	pra1 family protein 3	149	gi|391330572|ref|XP_003739732.1|PREDICTED: PRA1 family protein 3-like [Metaseiulus occidentalis]	XP_003739732	1.38e-60	80	195.667	142	115
isotig02888	pra1 family protein 3	149	gi|391330572|ref|XP_003739732.1|PREDICTED: PRA1 family protein 3-like [Metaseiulus occidentalis]	XP_003739732	1.38e-60	80	195.667	142	115
isotig02889	pra1 family protein 3	149	gi|391330572|ref|XP_003739732.1|PREDICTED: PRA1 family protein 3-like [Metaseiulus occidentalis]	XP_003739732	1.38e-60	80	195.667	142	115
isotig02940	PREDICTED: uncharacterized protein LOC100906280	150	gi|391346460|ref|XP_003747491.1|PREDICTED: uncharacterized protein LOC100906280 [Metaseiulus occidentalis]	XP_003747491	8.1e-29	84	112.849	98	83
isotig02941	PREDICTED: uncharacterized protein LOC100906280	150	gi|391346460|ref|XP_003747491.1|PREDICTED: uncharacterized protein LOC100906280 [Metaseiulus occidentalis]	XP_003747491	8.1e-29	84	112.849	98	83
isotig02942	PREDICTED: uncharacterized protein LOC100906280	150	gi|391346460|ref|XP_003747491.1|PREDICTED: uncharacterized protein LOC100906280 [Metaseiulus occidentalis]	XP_003747491	8.1e-29	84	112.849	98	83
isotig02943	PREDICTED: uncharacterized protein LOC100906280	150	gi|391346460|ref|XP_003747491.1|PREDICTED: uncharacterized protein LOC100906280 [Metaseiulus occidentalis]	XP_003747491	8.1e-29	84	112.849	98	83
isotig02944	PREDICTED: uncharacterized protein LOC100906280	150	gi|391346460|ref|XP_003747491.1|PREDICTED: uncharacterized protein LOC100906280 [Metaseiulus occidentalis]	XP_003747491	8.1e-29	84	112.849	98	83
isotig02945	PREDICTED: uncharacterized protein LOC100906280	150	gi|391346460|ref|XP_003747491.1|PREDICTED: uncharacterized protein LOC100906280 [Metaseiulus occidentalis]	XP_003747491	8.1e-29	84	112.849	98	83
isotig02946	PREDICTED: uncharacterized protein LOC100906280	150	gi|391346460|ref|XP_003747491.1|PREDICTED: uncharacterized protein LOC100906280 [Metaseiulus occidentalis]	XP_003747491	8.1e-29	84	112.849	98	83
isotig02947	PREDICTED: uncharacterized protein LOC100906280	150	gi|391346460|ref|XP_003747491.1|PREDICTED: uncharacterized protein LOC100906280 [Metaseiulus occidentalis]	XP_003747491	8.1e-29	84	112.849	98	83
isotig03010	epididymal secretory protein e1 precursor	302	gi|391348606|ref|XP_003748537.1|PREDICTED: epididymal secretory protein E1-like [Metaseiulus occidentalis]	XP_003748537	8.47e-54	71	183.726	174	124
isotig03011	epididymal secretory protein e1 precursor	302	gi|391348606|ref|XP_003748537.1|PREDICTED: epididymal secretory protein E1-like [Metaseiulus occidentalis]	XP_003748537	1.83e-56	71	190.66	173	124
isotig03127	calcium-activated potassium channel slowpoke-like	998	gi|391346527|ref|XP_003747524.1|PREDICTED: calcium-activated potassium channel slowpoke-like [Metaseiulus occidentalis]	XP_003747524	0	79	1204.89	872	691
isotig03128	calcium-activated potassium channel slowpoke-like	959	gi|391346527|ref|XP_003747524.1|PREDICTED: calcium-activated potassium channel slowpoke-like [Metaseiulus occidentalis]	XP_003747524	0	80	1173.3	829	666
isotig03129	calcium-activated potassium channel alpha	972	gi|427783775|gb|JAA57339.1|Putative calcium activated potassium channel [Rhipicephalus pulchellus]	JAA57339	0	82	1165.21	809	667
isotig03130	calcium-activated potassium channel alpha	933	gi|427783775|gb|JAA57339.1|Putative calcium activated potassium channel [Rhipicephalus pulchellus]	JAA57339	0	84	1140.95	767	645
isotig03131	calcium-activated potassium channel slowpoke-like	489	gi|391346527|ref|XP_003747524.1|PREDICTED: calcium-activated potassium channel slowpoke-like [Metaseiulus occidentalis]	XP_003747524	0	91	845.884	483	442
isotig03132	calcium-activated potassium channel slowpoke-like	450	gi|391346527|ref|XP_003747524.1|PREDICTED: calcium-activated potassium channel slowpoke-like [Metaseiulus occidentalis]	XP_003747524	0	95	813.527	440	422
isotig03135	calcium-activated potassium channel alpha chain	206	gi|391346527|ref|XP_003747524.1|PREDICTED: calcium-activated potassium channel slowpoke-like [Metaseiulus occidentalis]	XP_003747524	3.94e-116	92	369.777	198	184
isotig03136	calcium-activated potassium channel slowpoke	167	gi|391346527|ref|XP_003747524.1|PREDICTED: calcium-activated potassium channel slowpoke-like [Metaseiulus occidentalis]	XP_003747524	3.12e-98	100	318.161	155	155
isotig03147	lysophospholipid acyltransferase 7-like	457	gi|391343411|ref|XP_003746004.1|PREDICTED: lysophospholipid acyltransferase 7-like [Metaseiulus occidentalis]	XP_003746004	1.63e-147	65	439.499	460	300
isotig03148	lysophospholipid acyltransferase 7-like	457	gi|391343411|ref|XP_003746004.1|PREDICTED: lysophospholipid acyltransferase 7-like [Metaseiulus occidentalis]	XP_003746004	1.63e-147	65	439.499	460	300
isotig03149	lysophospholipid acyltransferase 7-like	457	gi|391343411|ref|XP_003746004.1|PREDICTED: lysophospholipid acyltransferase 7-like [Metaseiulus occidentalis]	XP_003746004	1.63e-147	65	439.499	460	300
isotig03150	lysophospholipid acyltransferase 7-like	457	gi|391343411|ref|XP_003746004.1|PREDICTED: lysophospholipid acyltransferase 7-like [Metaseiulus occidentalis]	XP_003746004	1.63e-147	65	439.499	460	300
isotig03151	lysophospholipid acyltransferase 7-like	457	gi|391343411|ref|XP_003746004.1|PREDICTED: lysophospholipid acyltransferase 7-like [Metaseiulus occidentalis]	XP_003746004	1.63e-147	65	439.499	460	300
isotig03152	lysophospholipid acyltransferase 7-like	183	gi|391343411|ref|XP_003746004.1|PREDICTED: lysophospholipid acyltransferase 7-like [Metaseiulus occidentalis]	XP_003746004	2.48e-51	68	180.644	183	125
isotig03153	lysophospholipid acyltransferase 7-like	183	gi|391343411|ref|XP_003746004.1|PREDICTED: lysophospholipid acyltransferase 7-like [Metaseiulus occidentalis]	XP_003746004	2.48e-51	68	180.644	183	125
isotig03154	lysophospholipid acyltransferase 7-like	183	gi|391343411|ref|XP_003746004.1|PREDICTED: lysophospholipid acyltransferase 7-like [Metaseiulus occidentalis]	XP_003746004	2.48e-51	68	180.644	183	125
isotig03155	lysophospholipid acyltransferase 7-like	183	gi|391343411|ref|XP_003746004.1|PREDICTED: lysophospholipid acyltransferase 7-like [Metaseiulus occidentalis]	XP_003746004	2.48e-51	68	180.644	183	125
isotig03156	lysophospholipid acyltransferase 7-like	183	gi|391343411|ref|XP_003746004.1|PREDICTED: lysophospholipid acyltransferase 7-like [Metaseiulus occidentalis]	XP_003746004	2.48e-51	68	180.644	183	125
isotig03345	abhydrolase domain-containing protein 16a-like	173	gi|391345291|ref|XP_003746923.1|PREDICTED: abhydrolase domain-containing protein 16A-like [Metaseiulus occidentalis]	XP_003746923	1.21e-71	81	235.728	175	143
isotig03346	abhydrolase domain-containing protein 16a-like	173	gi|391345291|ref|XP_003746923.1|PREDICTED: abhydrolase domain-containing protein 16A-like [Metaseiulus occidentalis]	XP_003746923	1.21e-71	81	235.728	175	143
isotig03366	major facilitator superfamily domain-containing protein 6-like	259	gi|391329072|ref|XP_003739001.1|PREDICTED: major facilitator superfamily domain-containing protein 6-like [Metaseiulus occidentalis]	XP_003739001	1.44e-73	70	243.047	249	175
isotig03367	major facilitator superfamily domain-containing protein 6-like	166	gi|391329072|ref|XP_003739001.1|PREDICTED: major facilitator superfamily domain-containing protein 6-like [Metaseiulus occidentalis]	XP_003739001	1.47e-32	71	129.413	114	82
isotig03368	major facilitator superfamily domain-containing protein 6-like	259	gi|391329072|ref|XP_003739001.1|PREDICTED: major facilitator superfamily domain-containing protein 6-like [Metaseiulus occidentalis]	XP_003739001	1.44e-73	70	243.047	249	175
isotig03369	major facilitator superfamily domain-containing protein 6-like	259	gi|391329072|ref|XP_003739001.1|PREDICTED: major facilitator superfamily domain-containing protein 6-like [Metaseiulus occidentalis]	XP_003739001	1.44e-73	70	243.047	249	175
isotig03370	major facilitator superfamily domain-containing protein 6-like	166	gi|391329072|ref|XP_003739001.1|PREDICTED: major facilitator superfamily domain-containing protein 6-like [Metaseiulus occidentalis]	XP_003739001	1.47e-32	71	129.413	114	82
isotig03372	major facilitator superfamily domain-containing protein 6-like	166	gi|391329072|ref|XP_003739001.1|PREDICTED: major facilitator superfamily domain-containing protein 6-like [Metaseiulus occidentalis]	XP_003739001	1.47e-32	71	129.413	114	82
isotig03387	fatty acyl-	214	gi|391330574|ref|XP_003739733.1|PREDICTED: elongation of very long chain fatty acids protein 7-like [Metaseiulus occidentalis]	XP_003739733	8.93e-113	97	334.339	173	168
isotig03388	fatty acyl-	214	gi|391330574|ref|XP_003739733.1|PREDICTED: elongation of very long chain fatty acids protein 7-like [Metaseiulus occidentalis]	XP_003739733	8.93e-113	97	334.339	173	168
isotig03586	protein lunapark-b-like	426	gi|391336019|ref|XP_003742381.1|PREDICTED: protein lunapark-B-like [Metaseiulus occidentalis]	XP_003742381	8.4e-167	76	485.337	392	300
isotig03587	protein lunapark-b-like	426	gi|391336019|ref|XP_003742381.1|PREDICTED: protein lunapark-B-like [Metaseiulus occidentalis]	XP_003742381	8.4e-167	76	485.337	392	300
isotig03588	protein lunapark-b-like	426	gi|391336019|ref|XP_003742381.1|PREDICTED: protein lunapark-B-like [Metaseiulus occidentalis]	XP_003742381	8.4e-167	76	485.337	392	300
isotig03589	protein lunapark-b-like	426	gi|391336019|ref|XP_003742381.1|PREDICTED: protein lunapark-B-like [Metaseiulus occidentalis]	XP_003742381	8.4e-167	76	485.337	392	300
isotig03590	protein lunapark-b-like	426	gi|391336019|ref|XP_003742381.1|PREDICTED: protein lunapark-B-like [Metaseiulus occidentalis]	XP_003742381	8.4e-167	76	485.337	392	300
isotig03591	protein lunapark-b	222	gi|391336019|ref|XP_003742381.1|PREDICTED: protein lunapark-B-like [Metaseiulus occidentalis]	XP_003742381	2.29e-85	89	268.855	165	148
isotig03592	protein lunapark-b	222	gi|391336019|ref|XP_003742381.1|PREDICTED: protein lunapark-B-like [Metaseiulus occidentalis]	XP_003742381	2.29e-85	89	268.855	165	148
isotig03593	protein lunapark-b	222	gi|391336019|ref|XP_003742381.1|PREDICTED: protein lunapark-B-like [Metaseiulus occidentalis]	XP_003742381	2.29e-85	89	268.855	165	148
isotig03594	protein lunapark-b	222	gi|391336019|ref|XP_003742381.1|PREDICTED: protein lunapark-B-like [Metaseiulus occidentalis]	XP_003742381	2.29e-85	89	268.855	165	148
isotig03597	protein lunapark-b	222	gi|391336019|ref|XP_003742381.1|PREDICTED: protein lunapark-B-like [Metaseiulus occidentalis]	XP_003742381	2.29e-85	89	268.855	165	148
isotig03609	protein transport protein sec61 subunit gamma-like	68	gi|391335924|ref|XP_003742336.1|PREDICTED: protein transport protein Sec61 subunit gamma-like [Metaseiulus occidentalis]	XP_003742336	3.39e-24	100	95.5153	68	68
isotig03610	protein transport protein sec61 subunit gamma-like	68	gi|391335924|ref|XP_003742336.1|PREDICTED: protein transport protein Sec61 subunit gamma-like [Metaseiulus occidentalis]	XP_003742336	3.39e-24	100	95.5153	68	68
isotig03611	protein transport protein sec61 subunit gamma-like	68	gi|391335924|ref|XP_003742336.1|PREDICTED: protein transport protein Sec61 subunit gamma-like [Metaseiulus occidentalis]	XP_003742336	3.39e-24	100	95.5153	68	68
isotig03612	protein transport protein sec61 subunit gamma-like	68	gi|391335924|ref|XP_003742336.1|PREDICTED: protein transport protein Sec61 subunit gamma-like [Metaseiulus occidentalis]	XP_003742336	3.39e-24	100	95.5153	68	68
isotig03613	protein transport protein sec61 subunit gamma-like	68	gi|391335924|ref|XP_003742336.1|PREDICTED: protein transport protein Sec61 subunit gamma-like [Metaseiulus occidentalis]	XP_003742336	3.39e-24	100	95.5153	68	68
isotig03614	protein transport protein sec61 subunit gamma-like	68	gi|391335924|ref|XP_003742336.1|PREDICTED: protein transport protein Sec61 subunit gamma-like [Metaseiulus occidentalis]	XP_003742336	3.39e-24	100	95.5153	68	68
isotig03615	protein transport protein sec61 subunit gamma-like	68	gi|391335924|ref|XP_003742336.1|PREDICTED: protein transport protein Sec61 subunit gamma-like [Metaseiulus occidentalis]	XP_003742336	3.39e-24	100	95.5153	68	68
isotig03616	protein transport protein sec61 subunit gamma-like	68	gi|391335924|ref|XP_003742336.1|PREDICTED: protein transport protein Sec61 subunit gamma-like [Metaseiulus occidentalis]	XP_003742336	3.39e-24	100	95.5153	68	68
isotig03617	protein transport protein sec61 subunit gamma-like	68	gi|391335924|ref|XP_003742336.1|PREDICTED: protein transport protein Sec61 subunit gamma-like [Metaseiulus occidentalis]	XP_003742336	3.39e-24	100	95.5153	68	68
isotig03618	protein transport protein sec61 subunit gamma-like	68	gi|391335924|ref|XP_003742336.1|PREDICTED: protein transport protein Sec61 subunit gamma-like [Metaseiulus occidentalis]	XP_003742336	3.39e-24	100	95.5153	68	68
isotig03666	palmitoyltransferase zdhhc3-like	164	gi|391332231|ref|XP_003740539.1|PREDICTED: palmitoyltransferase ZDHHC3-like [Metaseiulus occidentalis]	XP_003740539	5.71e-67	87	215.312	163	143
isotig03667	palmitoyltransferase zdhhc3-like	164	gi|391332231|ref|XP_003740539.1|PREDICTED: palmitoyltransferase ZDHHC3-like [Metaseiulus occidentalis]	XP_003740539	5.71e-67	87	215.312	163	143
isotig03670	palmitoyltransferase zdhhc3-like	164	gi|391332231|ref|XP_003740539.1|PREDICTED: palmitoyltransferase ZDHHC3-like [Metaseiulus occidentalis]	XP_003740539	5.71e-67	87	215.312	163	143
isotig03759	thromboxane-a synthase	389	gi|391338085|ref|XP_003743392.1|PREDICTED: cytochrome P450 3A6-like [Metaseiulus occidentalis]	XP_003743392	9.02e-64	55	222.631	369	204
isotig03760	thromboxane-a synthase	370	gi|391338085|ref|XP_003743392.1|PREDICTED: cytochrome P450 3A6-like [Metaseiulus occidentalis]	XP_003743392	7.76e-64	55	222.246	361	199
isotig03763	thromboxane-a synthase	311	gi|391338085|ref|XP_003743392.1|PREDICTED: cytochrome P450 3A6-like [Metaseiulus occidentalis]	XP_003743392	9.96e-42	53	160.614	301	162
isotig03765	cytochrome p450 3a6-like	159	gi|391340992|ref|XP_003744817.1|PREDICTED: cytochrome P450 3A16-like [Metaseiulus occidentalis]	XP_003744817	6.59e-19	56	91.6633	125	70
isotig03886	gamma-interferon inducible lysosomal thiol reductase	176	gi|391332333|ref|XP_003740590.1|PREDICTED: GILT-like protein C02D5.2-like [Metaseiulus occidentalis]	XP_003740590	6.21e-50	56	171.014	234	133
isotig03887	gamma-interferon inducible lysosomal thiol reductase	176	gi|391332333|ref|XP_003740590.1|PREDICTED: GILT-like protein C02D5.2-like [Metaseiulus occidentalis]	XP_003740590	6.21e-50	56	171.014	234	133
isotig03888	gamma-interferon inducible lysosomal thiol reductase	176	gi|391332333|ref|XP_003740590.1|PREDICTED: GILT-like protein C02D5.2-like [Metaseiulus occidentalis]	XP_003740590	6.21e-50	56	171.014	234	133
isotig03889	gamma-interferon inducible lysosomal thiol reductase	176	gi|391332333|ref|XP_003740590.1|PREDICTED: GILT-like protein C02D5.2-like [Metaseiulus occidentalis]	XP_003740590	6.21e-50	56	171.014	234	133
isotig03890	gamma-interferon inducible lysosomal thiol reductase	176	gi|391332333|ref|XP_003740590.1|PREDICTED: GILT-like protein C02D5.2-like [Metaseiulus occidentalis]	XP_003740590	6.21e-50	56	171.014	234	133
isotig03891	gamma-interferon inducible lysosomal thiol reductase	176	gi|391332333|ref|XP_003740590.1|PREDICTED: GILT-like protein C02D5.2-like [Metaseiulus occidentalis]	XP_003740590	6.21e-50	56	171.014	234	133
isotig03910	membrane-bound o-acyltransferase domain-containing protein 2-like	237	gi|391347382|ref|XP_003747942.1|PREDICTED: membrane-bound O-acyltransferase domain-containing protein 2-like [Metaseiulus occidentalis]	XP_003747942	7.49e-62	63	211.075	220	140
isotig03911	membrane-bound o-acyltransferase domain-containing protein 2-like	237	gi|391347382|ref|XP_003747942.1|PREDICTED: membrane-bound O-acyltransferase domain-containing protein 2-like [Metaseiulus occidentalis]	XP_003747942	7.49e-62	63	211.075	220	140
isotig03912	membrane-bound o-acyltransferase domain-containing protein 2-like	237	gi|391347382|ref|XP_003747942.1|PREDICTED: membrane-bound O-acyltransferase domain-containing protein 2-like [Metaseiulus occidentalis]	XP_003747942	7.49e-62	63	211.075	220	140
isotig03913	membrane-bound o-acyltransferase domain-containing protein 2-like	237	gi|391347382|ref|XP_003747942.1|PREDICTED: membrane-bound O-acyltransferase domain-containing protein 2-like [Metaseiulus occidentalis]	XP_003747942	7.49e-62	63	211.075	220	140
isotig03914	membrane-bound o-acyltransferase domain-containing protein 2-like	237	gi|391347382|ref|XP_003747942.1|PREDICTED: membrane-bound O-acyltransferase domain-containing protein 2-like [Metaseiulus occidentalis]	XP_003747942	7.49e-62	63	211.075	220	140
isotig03915	membrane-bound o-acyltransferase domain-containing protein 2-like	237	gi|391347382|ref|XP_003747942.1|PREDICTED: membrane-bound O-acyltransferase domain-containing protein 2-like [Metaseiulus occidentalis]	XP_003747942	7.49e-62	63	211.075	220	140
isotig03946	carboxypeptidase e-like	580	gi|391328803|ref|XP_003738873.1|PREDICTED: carboxypeptidase N catalytic chain-like [Metaseiulus occidentalis]	XP_003738873	0	78	743.036	509	400
isotig03947	carboxypeptidase e-like	580	gi|391328803|ref|XP_003738873.1|PREDICTED: carboxypeptidase N catalytic chain-like [Metaseiulus occidentalis]	XP_003738873	0	78	743.036	509	400
isotig03948	carboxypeptidase e-like	536	gi|391328803|ref|XP_003738873.1|PREDICTED: carboxypeptidase N catalytic chain-like [Metaseiulus occidentalis]	XP_003738873	0	86	766.148	465	400
isotig03949	carboxypeptidase e-like	536	gi|391328803|ref|XP_003738873.1|PREDICTED: carboxypeptidase N catalytic chain-like [Metaseiulus occidentalis]	XP_003738873	0	86	766.148	465	400
isotig03968	lamin-b receptor-like	294	gi|391338386|ref|XP_003743539.1|PREDICTED: lamin-B receptor-like [Metaseiulus occidentalis]	XP_003743539	7.49e-81	67	265.003	283	190
isotig03969	lamin-b receptor-like	294	gi|391338386|ref|XP_003743539.1|PREDICTED: lamin-B receptor-like [Metaseiulus occidentalis]	XP_003743539	7.49e-81	67	265.003	283	190
isotig04048	extracellular domains-containing protein cg31004-like	396	gi|391340235|ref|XP_003744449.1|PREDICTED: extracellular domains-containing protein CG31004-like [Metaseiulus occidentalis]	XP_003744449	0	81	573.548	385	315
isotig04049	extracellular domains-containing protein cg31004-like	396	gi|391340235|ref|XP_003744449.1|PREDICTED: extracellular domains-containing protein CG31004-like [Metaseiulus occidentalis]	XP_003744449	0	81	573.548	385	315
isotig04050	extracellular domains-containing protein cg31004-like	396	gi|391340235|ref|XP_003744449.1|PREDICTED: extracellular domains-containing protein CG31004-like [Metaseiulus occidentalis]	XP_003744449	0	81	573.548	385	315
isotig04051	extracellular domains-containing protein cg31004-like	396	gi|391340235|ref|XP_003744449.1|PREDICTED: extracellular domains-containing protein CG31004-like [Metaseiulus occidentalis]	XP_003744449	0	81	573.548	385	315
isotig04052	extracellular domains-containing protein cg31004-like	396	gi|391340235|ref|XP_003744449.1|PREDICTED: extracellular domains-containing protein CG31004-like [Metaseiulus occidentalis]	XP_003744449	0	81	573.548	385	315
isotig04157	sodium-dependent phosphate transporter 1-b-like	373	gi|391336908|ref|XP_003742817.1|PREDICTED: sodium-dependent phosphate transporter 1-A-like [Metaseiulus occidentalis]	XP_003742817	0	83	527.324	375	314
isotig04158	sodium-dependent phosphate transporter 1-b-like	373	gi|391336908|ref|XP_003742817.1|PREDICTED: sodium-dependent phosphate transporter 1-A-like [Metaseiulus occidentalis]	XP_003742817	0	83	527.324	375	314
isotig04159	sodium-dependent phosphate transporter 1-b-like	373	gi|391336908|ref|XP_003742817.1|PREDICTED: sodium-dependent phosphate transporter 1-A-like [Metaseiulus occidentalis]	XP_003742817	0	83	527.324	375	314
isotig04186	transmembrane protein 33	257	gi|241693023|ref|XP_002412964.1|integral membrane protein, putative [Ixodes scapularis] >gi|215506778|gb|EEC16272.1| integral membrane protein, putative [Ixodes scapularis]	XP_002412964	8.79e-73	66	233.802	247	164
isotig04187	transmembrane protein 33	257	gi|241693023|ref|XP_002412964.1|integral membrane protein, putative [Ixodes scapularis] >gi|215506778|gb|EEC16272.1| integral membrane protein, putative [Ixodes scapularis]	XP_002412964	8.79e-73	66	233.802	247	164
isotig04188	transmembrane protein 33	257	gi|241693023|ref|XP_002412964.1|integral membrane protein, putative [Ixodes scapularis] >gi|215506778|gb|EEC16272.1| integral membrane protein, putative [Ixodes scapularis]	XP_002412964	8.79e-73	66	233.802	247	164
isotig04189	transmembrane protein 33	257	gi|241693023|ref|XP_002412964.1|integral membrane protein, putative [Ixodes scapularis] >gi|215506778|gb|EEC16272.1| integral membrane protein, putative [Ixodes scapularis]	XP_002412964	8.79e-73	66	233.802	247	164
isotig04190	transmembrane protein 33	257	gi|241693023|ref|XP_002412964.1|integral membrane protein, putative [Ixodes scapularis] >gi|215506778|gb|EEC16272.1| integral membrane protein, putative [Ixodes scapularis]	XP_002412964	8.79e-73	66	233.802	247	164
isotig04191	transmembrane protein 33	257	gi|241693023|ref|XP_002412964.1|integral membrane protein, putative [Ixodes scapularis] >gi|215506778|gb|EEC16272.1| integral membrane protein, putative [Ixodes scapularis]	XP_002412964	8.79e-73	66	233.802	247	164
isotig04192	transmembrane protein 33	257	gi|241693023|ref|XP_002412964.1|integral membrane protein, putative [Ixodes scapularis] >gi|215506778|gb|EEC16272.1| integral membrane protein, putative [Ixodes scapularis]	XP_002412964	8.79e-73	66	233.802	247	164
isotig04193	transmembrane protein 33	257	gi|241693023|ref|XP_002412964.1|integral membrane protein, putative [Ixodes scapularis] >gi|215506778|gb|EEC16272.1| integral membrane protein, putative [Ixodes scapularis]	XP_002412964	8.79e-73	66	233.802	247	164
isotig04194	transmembrane protein 33	257	gi|241693023|ref|XP_002412964.1|integral membrane protein, putative [Ixodes scapularis] >gi|215506778|gb|EEC16272.1| integral membrane protein, putative [Ixodes scapularis]	XP_002412964	8.79e-73	66	233.802	247	164
isotig04195	transmembrane protein 33	257	gi|241693023|ref|XP_002412964.1|integral membrane protein, putative [Ixodes scapularis] >gi|215506778|gb|EEC16272.1| integral membrane protein, putative [Ixodes scapularis]	XP_002412964	8.79e-73	66	233.802	247	164
isotig04196	transmembrane protein 33	257	gi|241693023|ref|XP_002412964.1|integral membrane protein, putative [Ixodes scapularis] >gi|215506778|gb|EEC16272.1| integral membrane protein, putative [Ixodes scapularis]	XP_002412964	8.79e-73	66	233.802	247	164
isotig04197	transmembrane protein 33	257	gi|241693023|ref|XP_002412964.1|integral membrane protein, putative [Ixodes scapularis] >gi|215506778|gb|EEC16272.1| integral membrane protein, putative [Ixodes scapularis]	XP_002412964	8.79e-73	66	233.802	247	164
isotig04210	vacuolar atpase assembly integral membrane protein vma21-like	113	gi|391339562|ref|XP_003744117.1|PREDICTED: vacuolar ATPase assembly integral membrane protein VMA21-like [Metaseiulus occidentalis]	XP_003744117	2.09e-23	77	95.5153	80	62
isotig04211	vacuolar atpase assembly integral membrane protein vma21-like	113	gi|391339562|ref|XP_003744117.1|PREDICTED: vacuolar ATPase assembly integral membrane protein VMA21-like [Metaseiulus occidentalis]	XP_003744117	3.2e-25	77	100.523	83	64
isotig04212	vacuolar atpase assembly integral membrane protein vma21-like	113	gi|391339562|ref|XP_003744117.1|PREDICTED: vacuolar ATPase assembly integral membrane protein VMA21-like [Metaseiulus occidentalis]	XP_003744117	2.09e-23	77	95.5153	80	62
isotig04213	vacuolar atpase assembly integral membrane protein vma21-like	113	gi|391339562|ref|XP_003744117.1|PREDICTED: vacuolar ATPase assembly integral membrane protein VMA21-like [Metaseiulus occidentalis]	XP_003744117	2.09e-23	77	95.5153	80	62
isotig04214	vacuolar atpase assembly integral membrane protein vma21-like	113	gi|391339562|ref|XP_003744117.1|PREDICTED: vacuolar ATPase assembly integral membrane protein VMA21-like [Metaseiulus occidentalis]	XP_003744117	3.2e-25	77	100.523	83	64
isotig04215	vacuolar atpase assembly integral membrane protein vma21-like	113	gi|391339562|ref|XP_003744117.1|PREDICTED: vacuolar ATPase assembly integral membrane protein VMA21-like [Metaseiulus occidentalis]	XP_003744117	3.2e-25	77	100.523	83	64
isotig04217	vacuolar atpase assembly integral membrane protein vma21-like	74	gi|391339562|ref|XP_003744117.1|PREDICTED: vacuolar ATPase assembly integral membrane protein VMA21-like [Metaseiulus occidentalis]	XP_003744117	5.17e-07	77	51.2174	44	34
isotig04220	vacuolar atpase assembly integral membrane protein vma21-like	74	gi|391339562|ref|XP_003744117.1|PREDICTED: vacuolar ATPase assembly integral membrane protein VMA21-like [Metaseiulus occidentalis]	XP_003744117	5.17e-07	77	51.2174	44	34
isotig04221	vacuolar atpase assembly integral membrane protein vma21-like	74	gi|391339562|ref|XP_003744117.1|PREDICTED: vacuolar ATPase assembly integral membrane protein VMA21-like [Metaseiulus occidentalis]	XP_003744117	5.17e-07	77	51.2174	44	34
isotig04242	caax prenyl protease 1 homolog	509	gi|442752387|gb|JAA68353.1|Putative caax prenyl protease 1 log danio rerio zinc metallopeptidase ste24 [Ixodes ricinus]	JAA68353	1.48e-179	70	525.013	483	339
isotig04243	caax prenyl protease 1 homolog	395	gi|442752387|gb|JAA68353.1|Putative caax prenyl protease 1 log danio rerio zinc metallopeptidase ste24 [Ixodes ricinus]	JAA68353	2.63e-150	71	445.662	391	279
isotig04244	caax prenyl protease 1 homolog	395	gi|442752387|gb|JAA68353.1|Putative caax prenyl protease 1 log danio rerio zinc metallopeptidase ste24 [Ixodes ricinus]	JAA68353	2.63e-150	71	445.662	391	279
isotig04245	caax prenyl protease 1 homolog	509	gi|442752387|gb|JAA68353.1|Putative caax prenyl protease 1 log danio rerio zinc metallopeptidase ste24 [Ixodes ricinus]	JAA68353	1.48e-179	70	525.013	483	339
isotig04246	caax prenyl protease 1 homolog	395	gi|442752387|gb|JAA68353.1|Putative caax prenyl protease 1 log danio rerio zinc metallopeptidase ste24 [Ixodes ricinus]	JAA68353	2.63e-150	71	445.662	391	279
isotig04247	caax prenyl protease 1 homolog	395	gi|442752387|gb|JAA68353.1|Putative caax prenyl protease 1 log danio rerio zinc metallopeptidase ste24 [Ixodes ricinus]	JAA68353	2.63e-150	71	445.662	391	279
isotig04262	betaine aldehyde dehydrogenase	519	gi|391345360|ref|XP_003746957.1|PREDICTED: aldehyde dehydrogenase, dimeric NADP-preferring-like [Metaseiulus occidentalis]	XP_003746957	0	81	682.945	515	419
isotig04263	betaine aldehyde dehydrogenase	519	gi|391345360|ref|XP_003746957.1|PREDICTED: aldehyde dehydrogenase, dimeric NADP-preferring-like [Metaseiulus occidentalis]	XP_003746957	0	81	682.945	515	419
isotig04264	betaine aldehyde dehydrogenase	519	gi|391345360|ref|XP_003746957.1|PREDICTED: aldehyde dehydrogenase, dimeric NADP-preferring-like [Metaseiulus occidentalis]	XP_003746957	0	81	682.945	515	419
isotig04265	betaine aldehyde dehydrogenase	519	gi|391345360|ref|XP_003746957.1|PREDICTED: aldehyde dehydrogenase, dimeric NADP-preferring-like [Metaseiulus occidentalis]	XP_003746957	0	81	682.945	515	419
isotig04266	betaine aldehyde dehydrogenase	519	gi|391345360|ref|XP_003746957.1|PREDICTED: aldehyde dehydrogenase, dimeric NADP-preferring-like [Metaseiulus occidentalis]	XP_003746957	0	81	682.945	515	419
isotig04267	betaine aldehyde dehydrogenase	519	gi|391345360|ref|XP_003746957.1|PREDICTED: aldehyde dehydrogenase, dimeric NADP-preferring-like [Metaseiulus occidentalis]	XP_003746957	0	81	682.945	515	419
isotig04268	betaine aldehyde dehydrogenase	519	gi|391345360|ref|XP_003746957.1|PREDICTED: aldehyde dehydrogenase, dimeric NADP-preferring-like [Metaseiulus occidentalis]	XP_003746957	0	81	682.945	515	419
isotig04269	betaine aldehyde dehydrogenase	519	gi|391345360|ref|XP_003746957.1|PREDICTED: aldehyde dehydrogenase, dimeric NADP-preferring-like [Metaseiulus occidentalis]	XP_003746957	0	81	682.945	515	419
isotig04270	glutamate aspartate and neutral amino acid transporter	525	gi|391325196|ref|XP_003737125.1|PREDICTED: excitatory amino acid transporter 4-like [Metaseiulus occidentalis]	XP_003737125	0	90	853.203	525	475
isotig04271	glutamate aspartate and neutral amino acid transporter	512	gi|391325196|ref|XP_003737125.1|PREDICTED: excitatory amino acid transporter 4-like [Metaseiulus occidentalis]	XP_003737125	0	90	810.831	503	455
isotig04272	glutamate aspartate and neutral amino acid transporter	487	gi|391325196|ref|XP_003737125.1|PREDICTED: excitatory amino acid transporter 4-like [Metaseiulus occidentalis]	XP_003737125	0	90	810.061	485	441
isotig04273	glutamate aspartate and neutral amino acid transporter	518	gi|391325196|ref|XP_003737125.1|PREDICTED: excitatory amino acid transporter 4-like [Metaseiulus occidentalis]	XP_003737125	0	90	840.877	515	467
isotig04274	glutamate aspartate and neutral amino acid transporter	182	gi|391325196|ref|XP_003737125.1|PREDICTED: excitatory amino acid transporter 4-like [Metaseiulus occidentalis]	XP_003737125	1.89e-76	85	248.054	179	153
isotig04275	glutamate aspartate and neutral amino acid transporter	505	gi|391325196|ref|XP_003737125.1|PREDICTED: excitatory amino acid transporter 4-like [Metaseiulus occidentalis]	XP_003737125	0	90	797.734	493	447
isotig04276	glutamate aspartate and neutral amino acid transporter	480	gi|391325196|ref|XP_003737125.1|PREDICTED: excitatory amino acid transporter 4-like [Metaseiulus occidentalis]	XP_003737125	0	91	798.119	475	433
isotig04277	glutamate aspartate and neutral amino acid transporter	169	gi|391325196|ref|XP_003737125.1|PREDICTED: excitatory amino acid transporter 4-like [Metaseiulus occidentalis]	XP_003737125	3.99e-60	84	204.912	157	133
isotig04278	glutamate aspartate and neutral amino acid transporter	144	gi|391325196|ref|XP_003737125.1|PREDICTED: excitatory amino acid transporter 4-like [Metaseiulus occidentalis]	XP_003737125	2.46e-60	85	204.142	139	119
isotig04323	phospholipase b-like 2-like	514	gi|391336144|ref|XP_003742442.1|PREDICTED: putative phospholipase B-like 2-like [Metaseiulus occidentalis]	XP_003742442	1.04e-130	57	402.134	561	324
isotig04324	phospholipase b-like 2-like	556	gi|391336144|ref|XP_003742442.1|PREDICTED: putative phospholipase B-like 2-like [Metaseiulus occidentalis]	XP_003742442	0	66	563.533	561	375
isotig04327	phospholipase b-like 2-like	525	gi|391336144|ref|XP_003742442.1|PREDICTED: putative phospholipase B-like 2-like [Metaseiulus occidentalis]	XP_003742442	3.26e-125	57	388.652	555	318
isotig04328	phospholipase b-like 2-like	567	gi|391336144|ref|XP_003742442.1|PREDICTED: putative phospholipase B-like 2-like [Metaseiulus occidentalis]	XP_003742442	0	66	550.051	555	369
isotig04471	cg1103 cg1103-pb	136	gi|391330894|ref|XP_003739887.1|PREDICTED: uncharacterized protein LOC100903824 [Metaseiulus occidentalis]	XP_003739887	9.86e-58	91	189.889	136	124
isotig04472	PREDICTED: uncharacterized protein LOC100903824	59	gi|391330894|ref|XP_003739887.1|PREDICTED: uncharacterized protein LOC100903824 [Metaseiulus occidentalis]	XP_003739887	8.78e-12	94	65.0846	54	51
isotig04473	cg1103 cg1103-pb	136	gi|391330894|ref|XP_003739887.1|PREDICTED: uncharacterized protein LOC100903824 [Metaseiulus occidentalis]	XP_003739887	9.86e-58	91	189.889	136	124
isotig04474	PREDICTED: uncharacterized protein LOC100903824	59	gi|391330894|ref|XP_003739887.1|PREDICTED: uncharacterized protein LOC100903824 [Metaseiulus occidentalis]	XP_003739887	8.78e-12	94	65.0846	54	51
isotig04476	cg1103 cg1103-pb	136	gi|391330894|ref|XP_003739887.1|PREDICTED: uncharacterized protein LOC100903824 [Metaseiulus occidentalis]	XP_003739887	9.86e-58	91	189.889	136	124
isotig04477	PREDICTED: uncharacterized protein LOC100903824	59	gi|391330894|ref|XP_003739887.1|PREDICTED: uncharacterized protein LOC100903824 [Metaseiulus occidentalis]	XP_003739887	8.78e-12	94	65.0846	54	51
isotig04565	hydroxysteroid dehydrogenase-like protein 2-like	513	gi|391336370|ref|XP_003742554.1|PREDICTED: hydroxysteroid dehydrogenase-like protein 2-like [Metaseiulus occidentalis]	XP_003742554	0	84	600.897	418	355
isotig04566	hydroxysteroid dehydrogenase-like protein 2-like	513	gi|391336370|ref|XP_003742554.1|PREDICTED: hydroxysteroid dehydrogenase-like protein 2-like [Metaseiulus occidentalis]	XP_003742554	0	84	600.897	418	355
isotig04567	hydroxysteroid dehydrogenase-like protein 2-like	513	gi|391336370|ref|XP_003742554.1|PREDICTED: hydroxysteroid dehydrogenase-like protein 2-like [Metaseiulus occidentalis]	XP_003742554	0	85	608.601	418	356
isotig04568	hydroxysteroid dehydrogenase-like protein 2-like	513	gi|391336370|ref|XP_003742554.1|PREDICTED: hydroxysteroid dehydrogenase-like protein 2-like [Metaseiulus occidentalis]	XP_003742554	0	84	600.897	418	355
isotig04569	hydroxysteroid dehydrogenase-like protein 2-like	513	gi|391336370|ref|XP_003742554.1|PREDICTED: hydroxysteroid dehydrogenase-like protein 2-like [Metaseiulus occidentalis]	XP_003742554	0	85	608.601	418	356
isotig04570	hydroxysteroid dehydrogenase-like protein 2-like	513	gi|391336370|ref|XP_003742554.1|PREDICTED: hydroxysteroid dehydrogenase-like protein 2-like [Metaseiulus occidentalis]	XP_003742554	0	85	608.601	418	356
isotig04685	PREDICTED: uncharacterized protein LOC100902233	278	gi|391346723|ref|XP_003747618.1|PREDICTED: uncharacterized protein LOC100902233 [Metaseiulus occidentalis]	XP_003747618	1.32e-72	72	234.572	229	165
isotig04687	PREDICTED: uncharacterized protein LOC100902233	287	gi|391346723|ref|XP_003747618.1|PREDICTED: uncharacterized protein LOC100902233 [Metaseiulus occidentalis]	XP_003747618	1.67e-76	72	244.973	240	174
isotig04689	PREDICTED: uncharacterized protein LOC100902233	287	gi|391346723|ref|XP_003747618.1|PREDICTED: uncharacterized protein LOC100902233 [Metaseiulus occidentalis]	XP_003747618	1.67e-76	72	244.973	240	174
isotig04690	PREDICTED: uncharacterized protein LOC100902233	184	gi|391346723|ref|XP_003747618.1|PREDICTED: uncharacterized protein LOC100902233 [Metaseiulus occidentalis]	XP_003747618	3.58e-19	60	90.8929	132	80
isotig04793	PREDICTED: teneurin-3-like	371	gi|391329519|ref|XP_003739219.1|PREDICTED: teneurin-3-like [Metaseiulus occidentalis]	XP_003739219	3.38e-51	71	195.282	196	140
isotig04796	PREDICTED: teneurin-3-like	332	gi|391329519|ref|XP_003739219.1|PREDICTED: teneurin-3-like [Metaseiulus occidentalis]	XP_003739219	1.56e-51	71	194.897	196	140
isotig04854	plasma membrane calcium-transporting atpase 3	243	gi|391332217|ref|XP_003740533.1|PREDICTED: plasma membrane calcium-transporting ATPase 3 [Metaseiulus occidentalis]	XP_003740533	1.59e-95	88	313.153	224	198
isotig04855	plasma membrane calcium-transporting atpase 3	243	gi|391332217|ref|XP_003740533.1|PREDICTED: plasma membrane calcium-transporting ATPase 3 [Metaseiulus occidentalis]	XP_003740533	1.59e-95	88	313.153	224	198
isotig04856	plasma membrane calcium-transporting atpase 3	338	gi|391332217|ref|XP_003740533.1|PREDICTED: plasma membrane calcium-transporting ATPase 3 [Metaseiulus occidentalis]	XP_003740533	5.03e-143	83	444.121	353	294
isotig04857	plasma membrane calcium-transporting atpase 3	338	gi|391332217|ref|XP_003740533.1|PREDICTED: plasma membrane calcium-transporting ATPase 3 [Metaseiulus occidentalis]	XP_003740533	5.03e-143	83	444.121	353	294
isotig04877	PREDICTED: uncharacterized protein LOC100900212	111	gi|391342974|ref|XP_003745790.1|PREDICTED: uncharacterized protein LOC100900212 [Metaseiulus occidentalis]	XP_003745790	1.02e-40	79	140.969	101	80
isotig04878	PREDICTED: uncharacterized protein LOC100900212	111	gi|391342974|ref|XP_003745790.1|PREDICTED: uncharacterized protein LOC100900212 [Metaseiulus occidentalis]	XP_003745790	1.02e-40	79	140.969	101	80
isotig04879	PREDICTED: uncharacterized protein LOC100900212	98	gi|391342974|ref|XP_003745790.1|PREDICTED: uncharacterized protein LOC100900212 [Metaseiulus occidentalis]	XP_003745790	2.63e-36	77	129.413	97	75
isotig04880	PREDICTED: uncharacterized protein LOC100900212	98	gi|391342974|ref|XP_003745790.1|PREDICTED: uncharacterized protein LOC100900212 [Metaseiulus occidentalis]	XP_003745790	2.63e-36	77	129.413	97	75
isotig05066	dehydrogenase reductase sdr family member 7-like	374	gi|391346301|ref|XP_003747416.1|PREDICTED: dehydrogenase/reductase SDR family member 7-like [Metaseiulus occidentalis]	XP_003747416	1.65e-126	75	378.252	321	243
isotig05067	dehydrogenase reductase sdr family member 7-like	374	gi|391346301|ref|XP_003747416.1|PREDICTED: dehydrogenase/reductase SDR family member 7-like [Metaseiulus occidentalis]	XP_003747416	1.65e-126	75	378.252	321	243
isotig05068	dehydrogenase reductase sdr family member 7-like	374	gi|391346301|ref|XP_003747416.1|PREDICTED: dehydrogenase/reductase SDR family member 7-like [Metaseiulus occidentalis]	XP_003747416	1.65e-126	75	378.252	321	243
isotig05069	dehydrogenase reductase sdr family member 7-like	374	gi|391346301|ref|XP_003747416.1|PREDICTED: dehydrogenase/reductase SDR family member 7-like [Metaseiulus occidentalis]	XP_003747416	1.65e-126	75	378.252	321	243
isotig05087	dusky cg9355-pa	684	gi|391346493|ref|XP_003747507.1|PREDICTED: uncharacterized protein LOC100908748 [Metaseiulus occidentalis]	XP_003747507	1.76e-135	98	425.246	199	197
isotig05088	dusky cg9355-pa	372	gi|391346493|ref|XP_003747507.1|PREDICTED: uncharacterized protein LOC100908748 [Metaseiulus occidentalis]	XP_003747507	0	92	669.078	370	344
isotig05089	dusky cg9355-pa	439	gi|391346493|ref|XP_003747507.1|PREDICTED: uncharacterized protein LOC100908748 [Metaseiulus occidentalis]	XP_003747507	0	93	791.186	431	404
isotig05242	b-cell receptor-associated protein 31	156	gi|391343442|ref|XP_003746019.1|PREDICTED: B-cell receptor-associated protein 31-like isoform 1 [Metaseiulus occidentalis] >gi|391343444|ref|XP_003746020.1| PREDICTED: B-cell receptor-associated protein 31-like isoform 2 [Metaseiulus occidentalis]	XP_003746019	1.21e-31	79	122.479	86	68
isotig05243	b-cell receptor-associated protein 31	156	gi|391343442|ref|XP_003746019.1|PREDICTED: B-cell receptor-associated protein 31-like isoform 1 [Metaseiulus occidentalis] >gi|391343444|ref|XP_003746020.1| PREDICTED: B-cell receptor-associated protein 31-like isoform 2 [Metaseiulus occidentalis]	XP_003746019	1.21e-31	79	122.479	86	68
isotig05244	b-cell receptor-associated protein 31	132	gi|391343442|ref|XP_003746019.1|PREDICTED: B-cell receptor-associated protein 31-like isoform 1 [Metaseiulus occidentalis] >gi|391343444|ref|XP_003746020.1| PREDICTED: B-cell receptor-associated protein 31-like isoform 2 [Metaseiulus occidentalis]	XP_003746019	1.3e-29	79	116.316	82	65
isotig05245	b-cell receptor-associated protein 31	132	gi|391343442|ref|XP_003746019.1|PREDICTED: B-cell receptor-associated protein 31-like isoform 1 [Metaseiulus occidentalis] >gi|391343444|ref|XP_003746020.1| PREDICTED: B-cell receptor-associated protein 31-like isoform 2 [Metaseiulus occidentalis]	XP_003746019	1.3e-29	79	116.316	82	65
isotig05246	b-cell receptor-associated protein 31	132	gi|391343442|ref|XP_003746019.1|PREDICTED: B-cell receptor-associated protein 31-like isoform 1 [Metaseiulus occidentalis] >gi|391343444|ref|XP_003746020.1| PREDICTED: B-cell receptor-associated protein 31-like isoform 2 [Metaseiulus occidentalis]	XP_003746019	1.3e-29	79	116.316	82	65
isotig05247	b-cell receptor-associated protein 31	132	gi|391343442|ref|XP_003746019.1|PREDICTED: B-cell receptor-associated protein 31-like isoform 1 [Metaseiulus occidentalis] >gi|391343444|ref|XP_003746020.1| PREDICTED: B-cell receptor-associated protein 31-like isoform 2 [Metaseiulus occidentalis]	XP_003746019	1.3e-29	79	116.316	82	65
isotig05308	zinc finger protein 512b-like	207	gi|391346046|ref|XP_003747291.1|PREDICTED: zinc finger protein 512B-like [Metaseiulus occidentalis]	XP_003747291	4.69e-26	99	109.383	108	107
isotig05309	zinc finger protein 512b-like	207	gi|391346046|ref|XP_003747291.1|PREDICTED: zinc finger protein 512B-like [Metaseiulus occidentalis]	XP_003747291	4.69e-26	99	109.383	108	107
isotig05338	PREDICTED: uncharacterized protein LOC100900508	162	gi|391347030|ref|XP_003747768.1|PREDICTED: uncharacterized protein LOC100900508 [Metaseiulus occidentalis]	XP_003747768	4.87e-11	52	65.0846	85	45
isotig05339	PREDICTED: uncharacterized protein LOC100900508	162	gi|391347030|ref|XP_003747768.1|PREDICTED: uncharacterized protein LOC100900508 [Metaseiulus occidentalis]	XP_003747768	4.87e-11	52	65.0846	85	45
isotig05340	PREDICTED: uncharacterized protein LOC100900508	162	gi|391347030|ref|XP_003747768.1|PREDICTED: uncharacterized protein LOC100900508 [Metaseiulus occidentalis]	XP_003747768	4.87e-11	52	65.0846	85	45
isotig05463	dolichol-phosphate mannosyltransferase subunit 3	92	gi|241124290|ref|XP_002404122.1|dolichol-phosphate mannosyltransferase subunit, putative [Ixodes scapularis] >gi|215493583|gb|EEC03224.1| dolichol-phosphate mannosyltransferase subunit, putative [Ixodes scapularis]	XP_002404122	2.71e-30	71	112.849	92	66
isotig05465	dolichol-phosphate mannosyltransferase subunit 3	92	gi|241124290|ref|XP_002404122.1|dolichol-phosphate mannosyltransferase subunit, putative [Ixodes scapularis] >gi|215493583|gb|EEC03224.1| dolichol-phosphate mannosyltransferase subunit, putative [Ixodes scapularis]	XP_002404122	2.71e-30	71	112.849	92	66
isotig05467	dolichol-phosphate mannosyltransferase subunit 3	92	gi|241124290|ref|XP_002404122.1|dolichol-phosphate mannosyltransferase subunit, putative [Ixodes scapularis] >gi|215493583|gb|EEC03224.1| dolichol-phosphate mannosyltransferase subunit, putative [Ixodes scapularis]	XP_002404122	2.71e-30	71	112.849	92	66
isotig05528	choline transporter-like protein 4	774	gi|391338019|ref|XP_003743359.1|PREDICTED: choline transporter-like protein 2-like [Metaseiulus occidentalis]	XP_003743359	7.86e-106	53	352.443	682	367
isotig05529	choline transporter-like protein 4	738	gi|391338019|ref|XP_003743359.1|PREDICTED: choline transporter-like protein 2-like [Metaseiulus occidentalis]	XP_003743359	4.21e-106	53	352.443	682	367
isotig05530	choline transporter-like protein 4 isoform 2	445	gi|391338019|ref|XP_003743359.1|PREDICTED: choline transporter-like protein 2-like [Metaseiulus occidentalis]	XP_003743359	3.86e-90	63	300.442	397	251
isotig05533	calcineurin a	599	gi|391335889|ref|XP_003742319.1|PREDICTED: LOW QUALITY PROTEIN: serine/threonine-protein phosphatase 2B catalytic subunit 2-like [Metaseiulus occidentalis]	XP_003742319	0	96	954.51	476	461
isotig05534	serine threonine-protein phosphatase 2b catalytic subunit 3-like	588	gi|391335889|ref|XP_003742319.1|PREDICTED: LOW QUALITY PROTEIN: serine/threonine-protein phosphatase 2B catalytic subunit 2-like [Metaseiulus occidentalis]	XP_003742319	0	98	957.592	468	461
isotig05535	calcineurin a	599	gi|391335889|ref|XP_003742319.1|PREDICTED: LOW QUALITY PROTEIN: serine/threonine-protein phosphatase 2B catalytic subunit 2-like [Metaseiulus occidentalis]	XP_003742319	0	96	954.51	476	461
isotig05536	serine threonine-protein phosphatase 2b catalytic subunit 3-like	588	gi|391335889|ref|XP_003742319.1|PREDICTED: LOW QUALITY PROTEIN: serine/threonine-protein phosphatase 2B catalytic subunit 2-like [Metaseiulus occidentalis]	XP_003742319	0	98	957.592	468	461
isotig05537	serine threonine-protein phosphatase pp-	169	gi|391335889|ref|XP_003742319.1|PREDICTED: LOW QUALITY PROTEIN: serine/threonine-protein phosphatase 2B catalytic subunit 2-like [Metaseiulus occidentalis]	XP_003742319	2.91e-43	98	159.844	78	77
isotig05645	ubiquitin fusion degradation protein 1 homolog	352	gi|391346786|ref|XP_003747649.1|PREDICTED: ubiquitin fusion degradation protein 1 homolog [Metaseiulus occidentalis]	XP_003747649	1.91e-61	55	209.534	277	155
isotig05647	ubiquitin fusion degradation protein 1 homolog	270	gi|321467795|gb|EFX78783.1|hypothetical protein DAPPUDRAFT_231070 [Daphnia pulex]	EFX78783	2.15e-44	61	162.155	182	112
isotig05653	cdgsh iron sulfur domain 1	107	gi|391341382|ref|XP_003745009.1|PREDICTED: CDGSH iron-sulfur domain-containing protein 1-like isoform 1 [Metaseiulus occidentalis]	XP_003745009	3.8e-39	79	136.732	106	84
isotig05654	cdgsh iron sulfur domain 1	107	gi|391341382|ref|XP_003745009.1|PREDICTED: CDGSH iron-sulfur domain-containing protein 1-like isoform 1 [Metaseiulus occidentalis]	XP_003745009	3.8e-39	79	136.732	106	84
isotig05655	cdgsh iron sulfur domain 1	107	gi|391341382|ref|XP_003745009.1|PREDICTED: CDGSH iron-sulfur domain-containing protein 1-like isoform 1 [Metaseiulus occidentalis]	XP_003745009	3.8e-39	79	136.732	106	84
isotig05656	cdgsh iron sulfur domain 1	107	gi|391341382|ref|XP_003745009.1|PREDICTED: CDGSH iron-sulfur domain-containing protein 1-like isoform 1 [Metaseiulus occidentalis]	XP_003745009	3.8e-39	79	136.732	106	84
isotig05701	conserved hypothetical protein	124	gi|238499873|ref|XP_002381171.1|conserved hypothetical protein [Aspergillus flavus NRRL3357] >gi|220692924|gb|EED49270.1| conserved hypothetical protein [Aspergillus flavus NRRL3357]	XP_002381171	7.1e-16	67	79.337	86	58
isotig05702	conserved hypothetical protein	124	gi|238499873|ref|XP_002381171.1|conserved hypothetical protein [Aspergillus flavus NRRL3357] >gi|220692924|gb|EED49270.1| conserved hypothetical protein [Aspergillus flavus NRRL3357]	XP_002381171	7.1e-16	67	79.337	86	58
isotig05703	conserved hypothetical protein	124	gi|238499873|ref|XP_002381171.1|conserved hypothetical protein [Aspergillus flavus NRRL3357] >gi|220692924|gb|EED49270.1| conserved hypothetical protein [Aspergillus flavus NRRL3357]	XP_002381171	8.38e-16	67	79.337	86	58
isotig05704	conserved hypothetical protein	124	gi|238499873|ref|XP_002381171.1|conserved hypothetical protein [Aspergillus flavus NRRL3357] >gi|220692924|gb|EED49270.1| conserved hypothetical protein [Aspergillus flavus NRRL3357]	XP_002381171	8.38e-16	67	79.337	86	58
isotig05705	conserved hypothetical protein	124	gi|238499873|ref|XP_002381171.1|conserved hypothetical protein [Aspergillus flavus NRRL3357] >gi|220692924|gb|EED49270.1| conserved hypothetical protein [Aspergillus flavus NRRL3357]	XP_002381171	1.47e-15	67	78.5666	86	58
isotig05788	protein tweety-like	600	gi|391334043|ref|XP_003741418.1|PREDICTED: protein tweety-like [Metaseiulus occidentalis]	XP_003741418	1.01e-117	94	359.762	217	204
isotig05789	protein tweety-like	437	gi|391334043|ref|XP_003741418.1|PREDICTED: protein tweety-like [Metaseiulus occidentalis]	XP_003741418	2.55e-120	94	360.918	217	204
isotig05790	protein tweety-like	476	gi|391334043|ref|XP_003741418.1|PREDICTED: protein tweety-like [Metaseiulus occidentalis]	XP_003741418	1.18e-119	94	360.533	217	204
isotig05791	protein tweety-like	494	gi|391334043|ref|XP_003741418.1|PREDICTED: protein tweety-like [Metaseiulus occidentalis]	XP_003741418	2.08e-119	94	360.533	217	204
isotig05804	erp60	486	gi|241029459|ref|XP_002406442.1|protein disulfide isomerase, putative [Ixodes scapularis] >gi|215491972|gb|EEC01613.1| protein disulfide isomerase, putative [Ixodes scapularis]	XP_002406442	0	75	597.43	477	360
isotig05805	erp60	486	gi|241029459|ref|XP_002406442.1|protein disulfide isomerase, putative [Ixodes scapularis] >gi|215491972|gb|EEC01613.1| protein disulfide isomerase, putative [Ixodes scapularis]	XP_002406442	0	75	597.43	477	360
isotig05806	erp60	486	gi|241029459|ref|XP_002406442.1|protein disulfide isomerase, putative [Ixodes scapularis] >gi|215491972|gb|EEC01613.1| protein disulfide isomerase, putative [Ixodes scapularis]	XP_002406442	0	75	597.43	477	360
isotig05807	erp60	486	gi|241029459|ref|XP_002406442.1|protein disulfide isomerase, putative [Ixodes scapularis] >gi|215491972|gb|EEC01613.1| protein disulfide isomerase, putative [Ixodes scapularis]	XP_002406442	0	75	597.43	477	360
isotig05812	PREDICTED: uncharacterized protein LOC100904653	310	gi|391334412|ref|XP_003741598.1|PREDICTED: uncharacterized protein LOC100904653 [Metaseiulus occidentalis]	XP_003741598	6.12e-18	70	88.5817	77	54
isotig05813	PREDICTED: uncharacterized protein LOC100904653	308	gi|391334412|ref|XP_003741598.1|PREDICTED: uncharacterized protein LOC100904653 [Metaseiulus occidentalis]	XP_003741598	6.26e-18	70	88.5817	77	54
isotig05814	PREDICTED: uncharacterized protein LOC100904653	310	gi|391334412|ref|XP_003741598.1|PREDICTED: uncharacterized protein LOC100904653 [Metaseiulus occidentalis]	XP_003741598	6.12e-18	70	88.5817	77	54
isotig05815	PREDICTED: uncharacterized protein LOC100904653	308	gi|391334412|ref|XP_003741598.1|PREDICTED: uncharacterized protein LOC100904653 [Metaseiulus occidentalis]	XP_003741598	6.26e-18	70	88.5817	77	54
isotig05828	potassium-dependent sodium-calcium	182	gi|391338786|ref|XP_003743736.1|PREDICTED: sodium/potassium/calcium exchanger 4-like [Metaseiulus occidentalis]	XP_003743736	7.62e-79	93	254.603	182	170
isotig05829	potassium-dependent sodium-calcium	306	gi|391338786|ref|XP_003743736.1|PREDICTED: sodium/potassium/calcium exchanger 4-like [Metaseiulus occidentalis]	XP_003743736	6.98e-118	86	360.533	267	232
isotig05830	potassium-dependent sodium-calcium	306	gi|391338786|ref|XP_003743736.1|PREDICTED: sodium/potassium/calcium exchanger 4-like [Metaseiulus occidentalis]	XP_003743736	6.98e-118	86	360.533	267	232
isotig05916	possible succinate-ubiquinone reductase cytochrome b small subunit	160	gi|391333430|ref|XP_003741116.1|PREDICTED: putative succinate dehydrogenase [ubiquinone] cytochrome b small subunit, mitochondrial-like [Metaseiulus occidentalis]	XP_003741116	1.28e-53	84	176.792	112	95
isotig05917	possible succinate-ubiquinone reductase cytochrome b small subunit	160	gi|391333430|ref|XP_003741116.1|PREDICTED: putative succinate dehydrogenase [ubiquinone] cytochrome b small subunit, mitochondrial-like [Metaseiulus occidentalis]	XP_003741116	1.28e-53	84	176.792	112	95
isotig05918	possible succinate-ubiquinone reductase cytochrome b small subunit	160	gi|391333430|ref|XP_003741116.1|PREDICTED: putative succinate dehydrogenase [ubiquinone] cytochrome b small subunit, mitochondrial-like [Metaseiulus occidentalis]	XP_003741116	1.28e-53	84	176.792	112	95
isotig05919	possible succinate-ubiquinone reductase cytochrome b small subunit	160	gi|391333430|ref|XP_003741116.1|PREDICTED: putative succinate dehydrogenase [ubiquinone] cytochrome b small subunit, mitochondrial-like [Metaseiulus occidentalis]	XP_003741116	1.28e-53	84	176.792	112	95
isotig06006	eukaryotic translation initiation factor 3 subunit	788	gi|391326275|ref|XP_003737643.1|PREDICTED: protein KIAA0664 homolog [Metaseiulus occidentalis]	XP_003737643	1.33e-157	74	504.597	408	302
isotig06007	protein kiaa0664 homolog	794	gi|391326275|ref|XP_003737643.1|PREDICTED: protein KIAA0664 homolog [Metaseiulus occidentalis]	XP_003737643	3.16e-159	73	509.22	409	302
isotig06011	fatty acyl-	249	gi|391326323|ref|XP_003737667.1|PREDICTED: elongation of very long chain fatty acids protein 4-like [Metaseiulus occidentalis]	XP_003737667	3.39e-102	80	309.301	225	182
isotig06012	fatty acyl-	249	gi|391326323|ref|XP_003737667.1|PREDICTED: elongation of very long chain fatty acids protein 4-like [Metaseiulus occidentalis]	XP_003737667	3.39e-102	80	309.301	225	182
isotig06013	fatty acyl-	253	gi|391326323|ref|XP_003737667.1|PREDICTED: elongation of very long chain fatty acids protein 4-like [Metaseiulus occidentalis]	XP_003737667	1.06e-119	89	353.984	225	201
isotig06017	elongation of very long chain fatty acids protein 6-like	259	gi|391334213|ref|XP_003741501.1|PREDICTED: elongation of very long chain fatty acids protein 6-like [Metaseiulus occidentalis]	XP_003741501	4.1e-170	94	483.026	258	245
isotig06018	elongation of very long chain fatty acids protein 6-like	259	gi|391334213|ref|XP_003741501.1|PREDICTED: elongation of very long chain fatty acids protein 6-like [Metaseiulus occidentalis]	XP_003741501	4.1e-170	94	483.026	258	245
isotig06019	elongation of very long chain fatty acids protein 6-like	259	gi|391334213|ref|XP_003741501.1|PREDICTED: elongation of very long chain fatty acids protein 6-like [Metaseiulus occidentalis]	XP_003741501	4.1e-170	94	483.026	258	245
isotig06095	udp-galactose translocator-like	275	gi|391336126|ref|XP_003742433.1|PREDICTED: UDP-galactose translocator-like [Metaseiulus occidentalis]	XP_003742433	1.22e-168	93	481.871	275	256
isotig06096	udp-galactose translocator-like	341	gi|391336126|ref|XP_003742433.1|PREDICTED: UDP-galactose translocator-like [Metaseiulus occidentalis]	XP_003742433	0	92	585.104	341	316
isotig06097	udp-galactose translocator-like	341	gi|391336126|ref|XP_003742433.1|PREDICTED: UDP-galactose translocator-like [Metaseiulus occidentalis]	XP_003742433	0	92	585.104	341	316
isotig06098	udp-galactose translocator-like	275	gi|391336126|ref|XP_003742433.1|PREDICTED: UDP-galactose translocator-like [Metaseiulus occidentalis]	XP_003742433	1.22e-168	93	481.871	275	256
isotig06099	udp-galactose translocator-like	341	gi|391336126|ref|XP_003742433.1|PREDICTED: UDP-galactose translocator-like [Metaseiulus occidentalis]	XP_003742433	0	92	585.104	341	316
isotig06100	udp-galactose translocator-like	341	gi|391336126|ref|XP_003742433.1|PREDICTED: UDP-galactose translocator-like [Metaseiulus occidentalis]	XP_003742433	0	92	585.104	341	316
isotig06113	aquaporin major intrinsic protein family	285	gi|391341414|ref|XP_003745025.1|PREDICTED: aquaporin-10-like [Metaseiulus occidentalis]	XP_003745025	1.13e-94	74	291.582	266	198
isotig06114	aquaporin major intrinsic protein family	285	gi|391341414|ref|XP_003745025.1|PREDICTED: aquaporin-10-like [Metaseiulus occidentalis]	XP_003745025	1.73e-100	72	306.605	266	194
isotig06115	aquaporin major intrinsic protein family	234	gi|391341414|ref|XP_003745025.1|PREDICTED: aquaporin-10-like [Metaseiulus occidentalis]	XP_003745025	3.31e-81	76	254.988	217	165
isotig06116	aquaporin major intrinsic protein family	282	gi|391341414|ref|XP_003745025.1|PREDICTED: aquaporin-10-like [Metaseiulus occidentalis]	XP_003745025	2.52e-94	72	290.812	278	202
isotig06117	aquaporin major intrinsic protein family	282	gi|391341414|ref|XP_003745025.1|PREDICTED: aquaporin-10-like [Metaseiulus occidentalis]	XP_003745025	4.13e-100	71	305.449	278	198
isotig06118	aquaporin major intrinsic protein family	231	gi|391341414|ref|XP_003745025.1|PREDICTED: aquaporin-10-like [Metaseiulus occidentalis]	XP_003745025	8.21e-81	73	254.218	229	169
isotig06227	hypothetical protein TcasGA2_TC016237	353	gi|270015837|gb|EFA12285.1|hypothetical protein TcasGA2_TC016237 [Tribolium castaneum]	EFA12285	2.65e-65	58	222.246	333	194
isotig06228	hypothetical protein TcasGA2_TC016237	353	gi|270015837|gb|EFA12285.1|hypothetical protein TcasGA2_TC016237 [Tribolium castaneum]	EFA12285	2.65e-65	58	222.246	333	194
isotig06283	adp-ribosylation factor gtpase-activating protein 2-like	334	gi|391335425|ref|XP_003742094.1|PREDICTED: ADP-ribosylation factor GTPase-activating protein 2-like [Metaseiulus occidentalis]	XP_003742094	4.93e-44	85	168.318	124	106
isotig06284	adp-ribosylation factor gtpase-activating protein 2-like	334	gi|391335425|ref|XP_003742094.1|PREDICTED: ADP-ribosylation factor GTPase-activating protein 2-like [Metaseiulus occidentalis]	XP_003742094	4.93e-44	85	168.318	124	106
isotig06285	adp-ribosylation factor gtpase-activating protein 2-like	193	gi|391335425|ref|XP_003742094.1|PREDICTED: ADP-ribosylation factor GTPase-activating protein 2-like [Metaseiulus occidentalis]	XP_003742094	8.6e-09	65	62.7734	69	45
isotig06288	multidrug resistance-associated protein 1-like	475	gi|391328471|ref|XP_003738712.1|PREDICTED: canalicular multispecific organic anion transporter 1, partial [Metaseiulus occidentalis]	XP_003738712	1.74e-91	70	307.375	314	222
isotig06313	PREDICTED: neogenin-like	253	gi|391325148|ref|XP_003737101.1|PREDICTED: neogenin-like [Metaseiulus occidentalis]	XP_003737101	6.53e-79	75	261.151	252	191
isotig06327	dna damage-regulated autophagy modulator protein 1	262	gi|391347979|ref|XP_003748231.1|PREDICTED: DNA damage-regulated autophagy modulator protein 1-like [Metaseiulus occidentalis]	XP_003748231	5.43e-135	83	393.66	279	232
isotig06328	dna damage-regulated autophagy modulator protein 1	262	gi|391347979|ref|XP_003748231.1|PREDICTED: DNA damage-regulated autophagy modulator protein 1-like [Metaseiulus occidentalis]	XP_003748231	5.43e-135	83	393.66	279	232
isotig06329	dna damage-regulated autophagy modulator protein 1	123	gi|391347979|ref|XP_003748231.1|PREDICTED: DNA damage-regulated autophagy modulator protein 1-like [Metaseiulus occidentalis]	XP_003748231	6.19e-41	75	147.132	124	94
isotig06330	dna damage-regulated autophagy modulator protein 1	123	gi|391347979|ref|XP_003748231.1|PREDICTED: DNA damage-regulated autophagy modulator protein 1-like [Metaseiulus occidentalis]	XP_003748231	6.19e-41	75	147.132	124	94
isotig06365	gamma-interferon-inducible lysosomal thiol reductase precursor	209	gi|391340857|ref|XP_003744751.1|PREDICTED: GILT-like protein F37H8.5-like [Metaseiulus occidentalis]	XP_003744751	1.97e-55	63	185.652	185	118
isotig06366	gamma-interferon-inducible lysosomal thiol reductase precursor	209	gi|391340857|ref|XP_003744751.1|PREDICTED: GILT-like protein F37H8.5-like [Metaseiulus occidentalis]	XP_003744751	1.97e-55	63	185.652	185	118
isotig06367	gamma-interferon-inducible lysosomal thiol reductase precursor	209	gi|391340857|ref|XP_003744751.1|PREDICTED: GILT-like protein F37H8.5-like [Metaseiulus occidentalis]	XP_003744751	2.04e-55	63	185.652	185	118
isotig06368	gamma-interferon-inducible lysosomal thiol reductase precursor	209	gi|391340857|ref|XP_003744751.1|PREDICTED: GILT-like protein F37H8.5-like [Metaseiulus occidentalis]	XP_003744751	1.97e-55	63	185.652	185	118
isotig06454	translocating chain-associated membrane protein 1-like 1-like	387	gi|391339865|ref|XP_003744267.1|PREDICTED: translocating chain-associated membrane protein 1-like 1-like [Metaseiulus occidentalis]	XP_003744267	5.73e-172	77	496.508	375	292
isotig06455	translocating chain-associated membrane protein 1-like 1-like	387	gi|391339865|ref|XP_003744267.1|PREDICTED: translocating chain-associated membrane protein 1-like 1-like [Metaseiulus occidentalis]	XP_003744267	5.73e-172	77	496.508	375	292
isotig06456	translocating chain-associated membrane protein 1-like 1-like	387	gi|391339865|ref|XP_003744267.1|PREDICTED: translocating chain-associated membrane protein 1-like 1-like [Metaseiulus occidentalis]	XP_003744267	5.73e-172	77	496.508	375	292
isotig06457	translocating chain-associated membrane protein 1-like 1-like	387	gi|391339865|ref|XP_003744267.1|PREDICTED: translocating chain-associated membrane protein 1-like 1-like [Metaseiulus occidentalis]	XP_003744267	5.73e-172	77	496.508	375	292
isotig06474	acid ceramidase	294	gi|241739858|ref|XP_002405171.1|N-acylsphingosine amidohydrolase (acid ceramidase), putative [Ixodes scapularis] >gi|215505675|gb|EEC15169.1| N-acylsphingosine amidohydrolase (acid ceramidase), putative [Ixodes scapularis]	XP_002405171	1.52e-76	72	248.44	237	173
isotig06475	acid ceramidase	294	gi|241739858|ref|XP_002405171.1|N-acylsphingosine amidohydrolase (acid ceramidase), putative [Ixodes scapularis] >gi|215505675|gb|EEC15169.1| N-acylsphingosine amidohydrolase (acid ceramidase), putative [Ixodes scapularis]	XP_002405171	1.52e-76	72	248.44	237	173
isotig06476	acid ceramidase isoform a preproprotein	246	gi|241739858|ref|XP_002405171.1|N-acylsphingosine amidohydrolase (acid ceramidase), putative [Ixodes scapularis] >gi|215505675|gb|EEC15169.1| N-acylsphingosine amidohydrolase (acid ceramidase), putative [Ixodes scapularis]	XP_002405171	9.68e-73	75	236.884	195	148
isotig06477	acid ceramidase isoform a preproprotein	246	gi|241739858|ref|XP_002405171.1|N-acylsphingosine amidohydrolase (acid ceramidase), putative [Ixodes scapularis] >gi|215505675|gb|EEC15169.1| N-acylsphingosine amidohydrolase (acid ceramidase), putative [Ixodes scapularis]	XP_002405171	9.68e-73	75	236.884	195	148
isotig06482	patched domain-containing protein 3-like	868	gi|391346173|ref|XP_003747353.1|PREDICTED: patched domain-containing protein 3-like [Metaseiulus occidentalis]	XP_003747353	0	92	1510.35	849	788
isotig06483	patched domain-containing protein 3-like	868	gi|391346173|ref|XP_003747353.1|PREDICTED: patched domain-containing protein 3-like [Metaseiulus occidentalis]	XP_003747353	0	92	1510.35	849	788
isotig06516	mitochondrial inner membrane protein cox18-like	478	gi|391327476|ref|XP_003738225.1|PREDICTED: mitochondrial inner membrane protein COX18-like [Metaseiulus occidentalis]	XP_003738225	9.88e-60	63	209.534	261	165
isotig06517	mitochondrial inner membrane protein cox18-like	478	gi|391327476|ref|XP_003738225.1|PREDICTED: mitochondrial inner membrane protein COX18-like [Metaseiulus occidentalis]	XP_003738225	9.88e-60	63	209.534	261	165
isotig06522	rhomboid domain containing 1	428	gi|391331176|ref|XP_003740026.1|PREDICTED: rhomboid domain-containing protein 1-like [Metaseiulus occidentalis]	XP_003740026	3.89e-152	73	451.055	424	311
isotig06523	rhomboid domain containing 1	428	gi|391331176|ref|XP_003740026.1|PREDICTED: rhomboid domain-containing protein 1-like [Metaseiulus occidentalis]	XP_003740026	3.89e-152	73	451.055	424	311
isotig06524	rhomboid domain containing 1	219	gi|391331176|ref|XP_003740026.1|PREDICTED: rhomboid domain-containing protein 1-like [Metaseiulus occidentalis]	XP_003740026	4.68e-90	76	283.493	218	166
isotig06525	rhomboid domain containing 1	219	gi|391331176|ref|XP_003740026.1|PREDICTED: rhomboid domain-containing protein 1-like [Metaseiulus occidentalis]	XP_003740026	4.68e-90	76	283.493	218	166
isotig06542	PREDICTED: uncharacterized protein LOC100904427	131	gi|391343197|ref|XP_003745899.1|PREDICTED: uncharacterized protein LOC100904427 [Metaseiulus occidentalis]	XP_003745899	5.13e-50	83	166.007	103	86
isotig06543	PREDICTED: uncharacterized protein LOC100904427	131	gi|391343197|ref|XP_003745899.1|PREDICTED: uncharacterized protein LOC100904427 [Metaseiulus occidentalis]	XP_003745899	5.13e-50	83	166.007	103	86
isotig06544	PREDICTED: uncharacterized protein LOC100904427	131	gi|391343197|ref|XP_003745899.1|PREDICTED: uncharacterized protein LOC100904427 [Metaseiulus occidentalis]	XP_003745899	5.13e-50	83	166.007	103	86
isotig06545	PREDICTED: uncharacterized protein LOC100904427	131	gi|391343197|ref|XP_003745899.1|PREDICTED: uncharacterized protein LOC100904427 [Metaseiulus occidentalis]	XP_003745899	5.13e-50	83	166.007	103	86
isotig06554	3 hydroxysteroid	384	gi|391338219|ref|XP_003743458.1|PREDICTED: 3 beta-hydroxysteroid dehydrogenase type 7-like [Metaseiulus occidentalis]	XP_003743458	0	87	621.313	382	335
isotig06555	3 hydroxysteroid	384	gi|391338219|ref|XP_003743458.1|PREDICTED: 3 beta-hydroxysteroid dehydrogenase type 7-like [Metaseiulus occidentalis]	XP_003743458	0	87	621.313	382	335
isotig06556	3 hydroxysteroid	384	gi|391338219|ref|XP_003743458.1|PREDICTED: 3 beta-hydroxysteroid dehydrogenase type 7-like [Metaseiulus occidentalis]	XP_003743458	0	87	621.313	382	335
isotig06557	3 hydroxysteroid	384	gi|391338219|ref|XP_003743458.1|PREDICTED: 3 beta-hydroxysteroid dehydrogenase type 7-like [Metaseiulus occidentalis]	XP_003743458	0	87	621.313	382	335
isotig06562	acetylcholinesterase-like isoform 1	566	gi|391340051|ref|XP_003744359.1|PREDICTED: cholinesterase-like [Metaseiulus occidentalis]	XP_003744359	1.97e-161	65	482.641	523	345
isotig06563	liver carboxylesterase 1-like	565	gi|391340051|ref|XP_003744359.1|PREDICTED: cholinesterase-like [Metaseiulus occidentalis]	XP_003744359	1.75e-164	66	490.73	525	348
isotig06564	acetylcholinesterase-like isoform 1	566	gi|391340051|ref|XP_003744359.1|PREDICTED: cholinesterase-like [Metaseiulus occidentalis]	XP_003744359	1.97e-161	65	482.641	523	345
isotig06565	liver carboxylesterase 1-like	565	gi|391340051|ref|XP_003744359.1|PREDICTED: cholinesterase-like [Metaseiulus occidentalis]	XP_003744359	1.75e-164	66	490.73	525	348
isotig06570	PREDICTED: uncharacterized protein LOC100898555	429	gi|391337908|ref|XP_003743306.1|PREDICTED: uncharacterized protein LOC100898555 [Metaseiulus occidentalis]	XP_003743306	6.66e-07	78	56.6102	69	54
isotig06571	PREDICTED: uncharacterized protein LOC100898555	429	gi|391337908|ref|XP_003743306.1|PREDICTED: uncharacterized protein LOC100898555 [Metaseiulus occidentalis]	XP_003743306	6.66e-07	78	56.6102	69	54
isotig06590	inactive hydroxysteroid dehydrogenase-like protein 1 isoform a	327	gi|391326299|ref|XP_003737655.1|PREDICTED: inactive hydroxysteroid dehydrogenase-like protein 1-like [Metaseiulus occidentalis]	XP_003737655	6.82e-163	79	469.544	327	260
isotig06591	inactive hydroxysteroid dehydrogenase-like protein 1 isoform a	327	gi|391326299|ref|XP_003737655.1|PREDICTED: inactive hydroxysteroid dehydrogenase-like protein 1-like [Metaseiulus occidentalis]	XP_003737655	6.82e-163	79	469.544	327	260
isotig06592	inactive hydroxysteroid dehydrogenase-like protein 1 isoform a	327	gi|391326299|ref|XP_003737655.1|PREDICTED: inactive hydroxysteroid dehydrogenase-like protein 1-like [Metaseiulus occidentalis]	XP_003737655	6.82e-163	79	469.544	327	260
isotig06593	inactive hydroxysteroid dehydrogenase-like protein 1 isoform a	327	gi|391326299|ref|XP_003737655.1|PREDICTED: inactive hydroxysteroid dehydrogenase-like protein 1-like [Metaseiulus occidentalis]	XP_003737655	6.82e-163	79	469.544	327	260
isotig06614	niemann-pick type c1 domain-containing	260	gi|391324991|ref|XP_003737024.1|PREDICTED: niemann-Pick C1 protein-like [Metaseiulus occidentalis]	XP_003737024	6.21e-105	78	315.464	229	179
isotig06615	niemann-pick type c1 domain-containing	260	gi|391324991|ref|XP_003737024.1|PREDICTED: niemann-Pick C1 protein-like [Metaseiulus occidentalis]	XP_003737024	7.64e-105	78	315.464	229	179
isotig06616	niemann-pick type c1 domain-containing	260	gi|391324991|ref|XP_003737024.1|PREDICTED: niemann-Pick C1 protein-like [Metaseiulus occidentalis]	XP_003737024	4.22e-104	77	313.538	235	182
isotig06617	niemann-pick type c1 domain-containing	260	gi|391324991|ref|XP_003737024.1|PREDICTED: niemann-Pick C1 protein-like [Metaseiulus occidentalis]	XP_003737024	3.62e-104	77	313.538	235	182
isotig06675	aquaporin 6	341	gi|391332283|ref|XP_003740565.1|PREDICTED: aquaporin-11-like [Metaseiulus occidentalis]	XP_003740565	3.07e-139	80	407.527	275	221
isotig06677	aquaporin 6	333	gi|391332283|ref|XP_003740565.1|PREDICTED: aquaporin-11-like [Metaseiulus occidentalis]	XP_003740565	2.93e-139	80	407.142	275	221
isotig06800	PREDICTED: uncharacterized protein LOC100908555	215	gi|391337067|ref|XP_003742895.1|PREDICTED: uncharacterized protein LOC100908555 [Metaseiulus occidentalis]	XP_003742895	1.11e-08	68	62.3882	70	48
isotig06802	PREDICTED: uncharacterized protein LOC100902120	235	gi|391334858|ref|XP_003741816.1|PREDICTED: uncharacterized protein LOC100902120 [Metaseiulus occidentalis]	XP_003741816	2.28e-24	52	106.686	173	91
isotig06858	sodium-driven chloride bicarbonate exchanger	759	gi|391332895|ref|XP_003740864.1|PREDICTED: electroneutral sodium bicarbonate exchanger 1-like [Metaseiulus occidentalis]	XP_003740864	0	88	1121.69	744	659
isotig06869	bile salt export pump	480	gi|391330731|ref|XP_003739808.1|PREDICTED: ABC transporter B family member 3-like [Metaseiulus occidentalis]	XP_003739808	5.99e-155	81	466.463	454	369
isotig06870	bile salt export pump	490	gi|391330731|ref|XP_003739808.1|PREDICTED: ABC transporter B family member 3-like [Metaseiulus occidentalis]	XP_003739808	9.09e-155	81	466.463	454	369
isotig06871	bile salt export pump	490	gi|391330731|ref|XP_003739808.1|PREDICTED: ABC transporter B family member 3-like [Metaseiulus occidentalis]	XP_003739808	9.09e-155	81	466.463	454	369
isotig06950	fatty acyl-	383	gi|391325174|ref|XP_003737114.1|PREDICTED: elongation of very long chain fatty acids protein AAEL008004-like [Metaseiulus occidentalis]	XP_003737114	5.24e-139	84	408.683	297	252
isotig06951	fatty acyl-	298	gi|391325174|ref|XP_003737114.1|PREDICTED: elongation of very long chain fatty acids protein AAEL008004-like [Metaseiulus occidentalis]	XP_003737114	1.94e-140	84	408.683	298	253
isotig06992	adp atp translocase	323	gi|391347891|ref|XP_003748187.1|PREDICTED: ADP,ATP carrier protein 1-like [Metaseiulus occidentalis]	XP_003748187	0	93	523.472	299	279
isotig06993	solute carrier family 25 (mitochondrial carrier adenine nucleotide translocator) member 6	274	gi|391347891|ref|XP_003748187.1|PREDICTED: ADP,ATP carrier protein 1-like [Metaseiulus occidentalis]	XP_003748187	6.14e-121	86	358.992	232	201
isotig07124	sodium potassium calcium exchanger nckx30c-like	444	gi|241029441|ref|XP_002406436.1|potassium-dependent sodium-calcium exchanger, putative [Ixodes scapularis] >gi|215491966|gb|EEC01607.1| potassium-dependent sodium-calcium exchanger, putative [Ixodes scapularis]	XP_002406436	5.41e-113	80	345.51	242	194
isotig07125	potassium-dependent sodium-calcium	398	gi|241029441|ref|XP_002406436.1|potassium-dependent sodium-calcium exchanger, putative [Ixodes scapularis] >gi|215491966|gb|EEC01607.1| potassium-dependent sodium-calcium exchanger, putative [Ixodes scapularis]	XP_002406436	5.19e-114	80	346.28	242	194
isotig07147	PREDICTED: uncharacterized protein LOC100897553	98	gi|391341778|ref|XP_003745204.1|PREDICTED: uncharacterized protein LOC100897553 [Metaseiulus occidentalis]	XP_003745204	9.26e-13	94	72.0182	38	36
isotig07194	PREDICTED: uncharacterized protein LOC100902495	189	gi|391334712|ref|XP_003741745.1|PREDICTED: uncharacterized protein LOC100902495 [Metaseiulus occidentalis]	XP_003741745	2.29e-47	68	162.54	158	108
isotig07195	PREDICTED: uncharacterized protein LOC100902495	189	gi|391334712|ref|XP_003741745.1|PREDICTED: uncharacterized protein LOC100902495 [Metaseiulus occidentalis]	XP_003741745	2.29e-47	68	162.54	158	108
isotig07196	PREDICTED: uncharacterized protein LOC100902495	189	gi|391334712|ref|XP_003741745.1|PREDICTED: uncharacterized protein LOC100902495 [Metaseiulus occidentalis]	XP_003741745	2.29e-47	68	162.54	158	108
isotig07227	dynein light chain cytoplasmic	126	gi|391332679|ref|XP_003740759.1|PREDICTED: dynein light chain 2, cytoplasmic-like [Metaseiulus occidentalis]	XP_003740759	7.14e-58	100	184.496	88	88
isotig07228	dynein light chain cytoplasmic	126	gi|391332679|ref|XP_003740759.1|PREDICTED: dynein light chain 2, cytoplasmic-like [Metaseiulus occidentalis]	XP_003740759	7.14e-58	100	184.496	88	88
isotig07229	dynein light chain cytoplasmic	126	gi|391332679|ref|XP_003740759.1|PREDICTED: dynein light chain 2, cytoplasmic-like [Metaseiulus occidentalis]	XP_003740759	7.14e-58	100	184.496	88	88
isotig07263	isoform a	92	gi|427783935|gb|JAA57419.1|Hypothetical protein [Rhipicephalus pulchellus]	JAA57419	5.24e-20	65	86.6557	95	62
isotig07264	isoform a	92	gi|427783935|gb|JAA57419.1|Hypothetical protein [Rhipicephalus pulchellus]	JAA57419	5.24e-20	65	86.6557	95	62
isotig07293	calcium-transporting atpase sarcoplasmic endoplasmic reticulum type-like	1000	gi|391335478|ref|XP_003742118.1|PREDICTED: calcium-transporting ATPase sarcoplasmic/endoplasmic reticulum type-like [Metaseiulus occidentalis]	XP_003742118	0	97	1909.03	1001	972
isotig07294	calcium-transporting atpase sarcoplasmic endoplasmic reticulum type-like	1013	gi|391335478|ref|XP_003742118.1|PREDICTED: calcium-transporting ATPase sarcoplasmic/endoplasmic reticulum type-like [Metaseiulus occidentalis]	XP_003742118	0	97	1924.83	1007	979
isotig07295	calcium-transporting atpase sarcoplasmic endoplasmic reticulum type-like	1000	gi|391335478|ref|XP_003742118.1|PREDICTED: calcium-transporting ATPase sarcoplasmic/endoplasmic reticulum type-like [Metaseiulus occidentalis]	XP_003742118	0	97	1909.03	1001	972
isotig07296	calcium-transporting atpase sarcoplasmic endoplasmic reticulum type-like	1014	gi|391335478|ref|XP_003742118.1|PREDICTED: calcium-transporting ATPase sarcoplasmic/endoplasmic reticulum type-like [Metaseiulus occidentalis]	XP_003742118	0	96	1909.03	1004	972
isotig07321	eukaryotic translation initiation factor 4e type 2	263	gi|391331375|ref|XP_003740122.1|PREDICTED: eukaryotic translation initiation factor 4E type 2-like [Metaseiulus occidentalis]	XP_003740122	1.08e-91	91	283.108	162	149
isotig07322	eukaryotic translation initiation factor 4e type 2	263	gi|391331375|ref|XP_003740122.1|PREDICTED: eukaryotic translation initiation factor 4E type 2-like [Metaseiulus occidentalis]	XP_003740122	1.08e-91	91	283.108	162	149
isotig07323	eukaryotic translation initiation factor 4e type 2	263	gi|391331375|ref|XP_003740122.1|PREDICTED: eukaryotic translation initiation factor 4E type 2-like [Metaseiulus occidentalis]	XP_003740122	1.08e-91	91	283.108	162	149
isotig07324	eukaryotic translation initiation factor 4e type 2	263	gi|391331375|ref|XP_003740122.1|PREDICTED: eukaryotic translation initiation factor 4E type 2-like [Metaseiulus occidentalis]	XP_003740122	1.08e-91	91	283.108	162	149
isotig07341	protein malvolio-like	344	gi|391346649|ref|XP_003747582.1|PREDICTED: protein Malvolio-like [Metaseiulus occidentalis]	XP_003747582	2.18e-128	68	390.193	357	244
isotig07342	protein malvolio-like	586	gi|391346649|ref|XP_003747582.1|PREDICTED: protein Malvolio-like [Metaseiulus occidentalis]	XP_003747582	0	73	641.343	553	406
isotig07343	protein malvolio-like	344	gi|391346649|ref|XP_003747582.1|PREDICTED: protein Malvolio-like [Metaseiulus occidentalis]	XP_003747582	2.18e-128	68	390.193	357	244
isotig07344	protein malvolio-like	586	gi|391346649|ref|XP_003747582.1|PREDICTED: protein Malvolio-like [Metaseiulus occidentalis]	XP_003747582	0	73	641.343	553	406
isotig07353	sodium hydrogen exchanger 7-like	581	gi|391333010|ref|XP_003740917.1|PREDICTED: sodium/hydrogen exchanger 7-like [Metaseiulus occidentalis]	XP_003740917	0	93	766.533	513	481
isotig07354	sodium hydrogen exchanger 7-like	581	gi|391333010|ref|XP_003740917.1|PREDICTED: sodium/hydrogen exchanger 7-like [Metaseiulus occidentalis]	XP_003740917	0	93	766.533	513	481
isotig07441	sodium-coupled neutral amino acid transporter 7-like	289	gi|391340926|ref|XP_003744784.1|PREDICTED: putative sodium-coupled neutral amino acid transporter 7-like [Metaseiulus occidentalis]	XP_003744784	1.41e-119	80	369.392	292	234
isotig07442	sodium-coupled neutral amino acid transporter 7-like	289	gi|391340926|ref|XP_003744784.1|PREDICTED: putative sodium-coupled neutral amino acid transporter 7-like [Metaseiulus occidentalis]	XP_003744784	1.41e-119	80	369.392	292	234
isotig07443	sodium-coupled neutral amino acid transporter 7-like	277	gi|391340926|ref|XP_003744784.1|PREDICTED: putative sodium-coupled neutral amino acid transporter 7-like [Metaseiulus occidentalis]	XP_003744784	1.81e-85	65	280.026	288	190
isotig07444	sodium-coupled neutral amino acid transporter 7-like	277	gi|391340926|ref|XP_003744784.1|PREDICTED: putative sodium-coupled neutral amino acid transporter 7-like [Metaseiulus occidentalis]	XP_003744784	1.81e-85	65	280.026	288	190
isotig07509	nadh dehydrogenase	186	gi|391327054|ref|XP_003738022.1|PREDICTED: NADH dehydrogenase [ubiquinone] 1 beta subcomplex subunit 5, mitochondrial-like [Metaseiulus occidentalis] >gi|391330321|ref|XP_003739612.1| PREDICTED: NADH dehydrogenase [ubiquinone] 1 beta subcomplex subunit 5, mitochondrial-like [Metaseiulus occidentalis]	XP_003738022	2.33e-29	66	116.701	163	108
isotig07510	nadh dehydrogenase	186	gi|391327054|ref|XP_003738022.1|PREDICTED: NADH dehydrogenase [ubiquinone] 1 beta subcomplex subunit 5, mitochondrial-like [Metaseiulus occidentalis] >gi|391330321|ref|XP_003739612.1| PREDICTED: NADH dehydrogenase [ubiquinone] 1 beta subcomplex subunit 5, mitochondrial-like [Metaseiulus occidentalis]	XP_003738022	2.33e-29	66	116.701	163	108
isotig07511	nadh dehydrogenase	166	gi|391327054|ref|XP_003738022.1|PREDICTED: NADH dehydrogenase [ubiquinone] 1 beta subcomplex subunit 5, mitochondrial-like [Metaseiulus occidentalis] >gi|391330321|ref|XP_003739612.1| PREDICTED: NADH dehydrogenase [ubiquinone] 1 beta subcomplex subunit 5, mitochondrial-like [Metaseiulus occidentalis]	XP_003738022	1.18e-29	66	116.701	163	108
isotig07512	nadh dehydrogenase	166	gi|391327054|ref|XP_003738022.1|PREDICTED: NADH dehydrogenase [ubiquinone] 1 beta subcomplex subunit 5, mitochondrial-like [Metaseiulus occidentalis] >gi|391330321|ref|XP_003739612.1| PREDICTED: NADH dehydrogenase [ubiquinone] 1 beta subcomplex subunit 5, mitochondrial-like [Metaseiulus occidentalis]	XP_003738022	1.18e-29	66	116.701	163	108
isotig07541	transmembrane protease serine 3-like	301	gi|391339141|ref|XP_003743911.1|PREDICTED: transmembrane protease serine 3-like [Metaseiulus occidentalis]	XP_003743911	6.41e-64	61	213.772	250	154
isotig07542	transmembrane protease serine 3-like	301	gi|391339141|ref|XP_003743911.1|PREDICTED: transmembrane protease serine 3-like [Metaseiulus occidentalis]	XP_003743911	1.65e-63	61	212.616	250	154
isotig07543	transmembrane protease serine 3-like	301	gi|391339141|ref|XP_003743911.1|PREDICTED: transmembrane protease serine 3-like [Metaseiulus occidentalis]	XP_003743911	6.41e-64	61	213.772	250	154
isotig07544	transmembrane protease serine 3-like	301	gi|391339141|ref|XP_003743911.1|PREDICTED: transmembrane protease serine 3-like [Metaseiulus occidentalis]	XP_003743911	1.65e-63	61	212.616	250	154
isotig07585	cytochrome c oxidase polypeptide iv	169	gi|391336146|ref|XP_003742443.1|PREDICTED: cytochrome c oxidase subunit 4 isoform 1, mitochondrial-like [Metaseiulus occidentalis]	XP_003742443	3.15e-68	75	215.698	169	128
isotig07586	cytochrome c oxidase polypeptide iv	169	gi|391336146|ref|XP_003742443.1|PREDICTED: cytochrome c oxidase subunit 4 isoform 1, mitochondrial-like [Metaseiulus occidentalis]	XP_003742443	5.98e-68	75	214.927	169	128
isotig07587	cytochrome c oxidase polypeptide iv	101	gi|391336146|ref|XP_003742443.1|PREDICTED: cytochrome c oxidase subunit 4 isoform 1, mitochondrial-like [Metaseiulus occidentalis]	XP_003742443	1.8e-38	78	136.732	100	78
isotig07588	cytochrome c oxidase polypeptide iv	101	gi|391336146|ref|XP_003742443.1|PREDICTED: cytochrome c oxidase subunit 4 isoform 1, mitochondrial-like [Metaseiulus occidentalis]	XP_003742443	3.22e-38	78	135.961	100	78
isotig07597	transmembrane protein 14c	98	gi|391337886|ref|XP_003743295.1|PREDICTED: transmembrane protein 14C-like isoform 1 [Metaseiulus occidentalis] >gi|391337888|ref|XP_003743296.1| PREDICTED: transmembrane protein 14C-like isoform 2 [Metaseiulus occidentalis]	XP_003743295	9.42e-18	77	80.8777	95	74
isotig07598	transmembrane protein 14c	98	gi|391337886|ref|XP_003743295.1|PREDICTED: transmembrane protein 14C-like isoform 1 [Metaseiulus occidentalis] >gi|391337888|ref|XP_003743296.1| PREDICTED: transmembrane protein 14C-like isoform 2 [Metaseiulus occidentalis]	XP_003743295	9.42e-18	77	80.8777	95	74
isotig07599	transmembrane protein 14c	98	gi|391337886|ref|XP_003743295.1|PREDICTED: transmembrane protein 14C-like isoform 1 [Metaseiulus occidentalis] >gi|391337888|ref|XP_003743296.1| PREDICTED: transmembrane protein 14C-like isoform 2 [Metaseiulus occidentalis]	XP_003743295	9.42e-18	77	80.8777	95	74
isotig07600	transmembrane protein 14c	98	gi|391337886|ref|XP_003743295.1|PREDICTED: transmembrane protein 14C-like isoform 1 [Metaseiulus occidentalis] >gi|391337888|ref|XP_003743296.1| PREDICTED: transmembrane protein 14C-like isoform 2 [Metaseiulus occidentalis]	XP_003743295	9.42e-18	77	80.8777	95	74
isotig07609	PREDICTED: uncharacterized protein LOC100904091 isoform 2	267	gi|391341863|ref|XP_003745246.1|PREDICTED: uncharacterized protein LOC100904091 isoform 2 [Metaseiulus occidentalis]	XP_003745246	4.58e-55	64	188.348	214	137
isotig07610	PREDICTED: uncharacterized protein LOC100904091 isoform 2	258	gi|391341863|ref|XP_003745246.1|PREDICTED: uncharacterized protein LOC100904091 isoform 2 [Metaseiulus occidentalis]	XP_003745246	4.79e-55	62	187.963	212	132
isotig07611	PREDICTED: uncharacterized protein LOC100904091 isoform 2	265	gi|391341863|ref|XP_003745246.1|PREDICTED: uncharacterized protein LOC100904091 isoform 2 [Metaseiulus occidentalis]	XP_003745246	4.99e-55	64	187.963	214	137
isotig07612	PREDICTED: uncharacterized protein LOC100904091 isoform 2	256	gi|391341863|ref|XP_003745246.1|PREDICTED: uncharacterized protein LOC100904091 isoform 2 [Metaseiulus occidentalis]	XP_003745246	4.4e-55	62	187.963	212	132
isotig07633	PREDICTED: uncharacterized protein LOC100900091	193	gi|391326899|ref|XP_003737947.1|PREDICTED: uncharacterized protein LOC100900091 [Metaseiulus occidentalis]	XP_003737947	2.01e-29	81	115.546	79	64
isotig07634	PREDICTED: uncharacterized protein LOC100900091	176	gi|391326899|ref|XP_003737947.1|PREDICTED: uncharacterized protein LOC100900091 [Metaseiulus occidentalis]	XP_003737947	1.59e-29	81	115.161	79	64
isotig07635	PREDICTED: uncharacterized protein LOC100900091	193	gi|391326899|ref|XP_003737947.1|PREDICTED: uncharacterized protein LOC100900091 [Metaseiulus occidentalis]	XP_003737947	2.01e-29	81	115.546	79	64
isotig07636	PREDICTED: uncharacterized protein LOC100900091	176	gi|391326899|ref|XP_003737947.1|PREDICTED: uncharacterized protein LOC100900091 [Metaseiulus occidentalis]	XP_003737947	1.59e-29	81	115.161	79	64
isotig07645	PREDICTED: uncharacterized protein LOC100905489	158	gi|391341392|ref|XP_003745014.1|PREDICTED: uncharacterized protein LOC100905489 [Metaseiulus occidentalis]	XP_003745014	1.32e-37	78	135.961	96	75
isotig07646	PREDICTED: uncharacterized protein LOC100905489	158	gi|391341392|ref|XP_003745014.1|PREDICTED: uncharacterized protein LOC100905489 [Metaseiulus occidentalis]	XP_003745014	1.32e-37	78	135.961	96	75
isotig07647	PREDICTED: uncharacterized protein LOC100905489	158	gi|391341392|ref|XP_003745014.1|PREDICTED: uncharacterized protein LOC100905489 [Metaseiulus occidentalis]	XP_003745014	1.32e-37	78	135.961	96	75
isotig07648	PREDICTED: uncharacterized protein LOC100905489	158	gi|391341392|ref|XP_003745014.1|PREDICTED: uncharacterized protein LOC100905489 [Metaseiulus occidentalis]	XP_003745014	1.32e-37	78	135.961	96	75
isotig07651	sodium-dependent glucose transporter 1a-like	110	gi|391335360|ref|XP_003742062.1|PREDICTED: sodium-dependent glucose transporter 1A-like [Metaseiulus occidentalis]	XP_003742062	4.14e-22	64	97.8265	117	75
isotig07652	sodium-dependent glucose transporter 1a-like	110	gi|391335360|ref|XP_003742062.1|PREDICTED: sodium-dependent glucose transporter 1A-like [Metaseiulus occidentalis]	XP_003742062	4.14e-22	64	97.8265	117	75
isotig07653	transmembrane protein 93	114	gi|442752887|gb|JAA68603.1|Hypothetical protein [Ixodes ricinus] >gi|442757653|gb|JAA70985.1| Hypothetical protein [Ixodes ricinus]	JAA68603	2.72e-52	84	171.014	113	96
isotig07654	transmembrane protein 93	114	gi|442752887|gb|JAA68603.1|Hypothetical protein [Ixodes ricinus] >gi|442757653|gb|JAA70985.1| Hypothetical protein [Ixodes ricinus]	JAA68603	2.72e-52	84	171.014	113	96
isotig07655	transmembrane protein 93	114	gi|442752887|gb|JAA68603.1|Hypothetical protein [Ixodes ricinus] >gi|442757653|gb|JAA70985.1| Hypothetical protein [Ixodes ricinus]	JAA68603	2.72e-52	84	171.014	113	96
isotig07656	transmembrane protein 93	114	gi|442752887|gb|JAA68603.1|Hypothetical protein [Ixodes ricinus] >gi|442757653|gb|JAA70985.1| Hypothetical protein [Ixodes ricinus]	JAA68603	2.72e-52	84	171.014	113	96
isotig07657	PREDICTED: uncharacterized protein LOC100905771	233	gi|391337674|ref|XP_003743191.1|PREDICTED: uncharacterized protein LOC100905771 [Metaseiulus occidentalis]	XP_003743191	4.22e-34	93	129.028	88	82
isotig07658	PREDICTED: uncharacterized protein LOC100905771	244	gi|391337674|ref|XP_003743191.1|PREDICTED: uncharacterized protein LOC100905771 [Metaseiulus occidentalis]	XP_003743191	1.13e-34	92	130.954	91	84
isotig07659	PREDICTED: uncharacterized protein LOC100905771	101	gi|391337674|ref|XP_003743191.1|PREDICTED: uncharacterized protein LOC100905771 [Metaseiulus occidentalis]	XP_003743191	1.11e-08	82	57.3806	41	34
isotig07660	PREDICTED: uncharacterized protein LOC100905771	112	gi|391337674|ref|XP_003743191.1|PREDICTED: uncharacterized protein LOC100905771 [Metaseiulus occidentalis]	XP_003743191	3.1e-09	81	59.3066	44	36
isotig07669	upf0480 protein c15orf24 homolog	237	gi|391328438|ref|XP_003738696.1|PREDICTED: UPF0480 protein C15orf24 homolog [Metaseiulus occidentalis]	XP_003738696	1.39e-77	82	244.588	200	164
isotig07670	upf0480 protein c15orf24 homolog	237	gi|391328438|ref|XP_003738696.1|PREDICTED: UPF0480 protein C15orf24 homolog [Metaseiulus occidentalis]	XP_003738696	1.39e-77	82	244.588	200	164
isotig07671	upf0480 protein c15orf24 homolog	237	gi|391328438|ref|XP_003738696.1|PREDICTED: UPF0480 protein C15orf24 homolog [Metaseiulus occidentalis]	XP_003738696	1.39e-77	82	244.588	200	164
isotig07672	upf0480 protein c15orf24 homolog	237	gi|391328438|ref|XP_003738696.1|PREDICTED: UPF0480 protein C15orf24 homolog [Metaseiulus occidentalis]	XP_003738696	1.39e-77	82	244.588	200	164
isotig07684	small molecule transporter involved in cellular ph homeostasis batten disease protein in	59	gi|47216252|emb|CAG05948.1|unnamed protein product [Tetraodon nigroviridis]	CAG05948	1.15e-11	73	65.855	53	39
isotig07685	secreted salivary gland	228	gi|391325598|ref|XP_003737318.1|PREDICTED: uncharacterized protein LOC100904062 [Metaseiulus occidentalis]	XP_003737318	8.08e-95	79	287.73	204	162
isotig07686	secreted salivary gland	228	gi|391325598|ref|XP_003737318.1|PREDICTED: uncharacterized protein LOC100904062 [Metaseiulus occidentalis]	XP_003737318	8.08e-95	79	287.73	204	162
isotig07687	secreted salivary gland	228	gi|391325598|ref|XP_003737318.1|PREDICTED: uncharacterized protein LOC100904062 [Metaseiulus occidentalis]	XP_003737318	8.08e-95	79	287.73	204	162
isotig07688	secreted salivary gland	228	gi|391325598|ref|XP_003737318.1|PREDICTED: uncharacterized protein LOC100904062 [Metaseiulus occidentalis]	XP_003737318	8.08e-95	79	287.73	204	162
isotig07728	cytochrome	440	gi|391340992|ref|XP_003744817.1|PREDICTED: cytochrome P450 3A16-like [Metaseiulus occidentalis]	XP_003744817	3.61e-108	60	340.117	422	257
isotig07729	cytochrome	440	gi|391340992|ref|XP_003744817.1|PREDICTED: cytochrome P450 3A16-like [Metaseiulus occidentalis]	XP_003744817	1.7e-106	61	335.88	422	260
isotig07762	PREDICTED: uncharacterized protein LOC100897310	190	gi|391341610|ref|XP_003745120.1|PREDICTED: uncharacterized protein LOC100897310 [Metaseiulus occidentalis]	XP_003745120	9.56e-12	49	68.9366	163	81
isotig07764	PREDICTED: uncharacterized protein LOC100897310	144	gi|391341610|ref|XP_003745120.1|PREDICTED: uncharacterized protein LOC100897310 [Metaseiulus occidentalis]	XP_003745120	7.25e-07	48	53.9138	123	60
isotig07765	PREDICTED: uncharacterized protein LOC100897310	144	gi|391341610|ref|XP_003745120.1|PREDICTED: uncharacterized protein LOC100897310 [Metaseiulus occidentalis]	XP_003745120	5.64e-07	48	54.299	123	60
isotig07774	PREDICTED: uncharacterized protein LOC100905969	97	gi|391336376|ref|XP_003742557.1|PREDICTED: uncharacterized protein LOC100905969 [Metaseiulus occidentalis]	XP_003742557	8.43e-07	62	51.9878	66	41
isotig07775	PREDICTED: uncharacterized protein LOC100905969	97	gi|391336376|ref|XP_003742557.1|PREDICTED: uncharacterized protein LOC100905969 [Metaseiulus occidentalis]	XP_003742557	8.43e-07	62	51.9878	66	41
isotig07776	PREDICTED: uncharacterized protein LOC100905969	97	gi|391336376|ref|XP_003742557.1|PREDICTED: uncharacterized protein LOC100905969 [Metaseiulus occidentalis]	XP_003742557	8.43e-07	62	51.9878	66	41
isotig07777	PREDICTED: uncharacterized protein LOC100905969	97	gi|391336376|ref|XP_003742557.1|PREDICTED: uncharacterized protein LOC100905969 [Metaseiulus occidentalis]	XP_003742557	8.43e-07	62	51.9878	66	41
isotig07846	isoform b	180	gi|427777881|gb|JAA54392.1|Hypothetical protein [Rhipicephalus pulchellus]	JAA54392	6.85e-61	69	197.978	175	122
isotig07847	isoform b	180	gi|427777881|gb|JAA54392.1|Hypothetical protein [Rhipicephalus pulchellus]	JAA54392	6.85e-61	69	197.978	175	122
isotig07848	isoform b	180	gi|427777881|gb|JAA54392.1|Hypothetical protein [Rhipicephalus pulchellus]	JAA54392	6.85e-61	69	197.978	175	122
isotig07849	isoform b	180	gi|427777881|gb|JAA54392.1|Hypothetical protein [Rhipicephalus pulchellus]	JAA54392	6.85e-61	69	197.978	175	122
isotig07861	pleiotrophin-like protein	270	gi|391328114|ref|XP_003738537.1|PREDICTED: uncharacterized protein LOC100903014 [Metaseiulus occidentalis]	XP_003738537	4.85e-80	69	253.447	235	163
isotig07862	pleiotrophin-like protein	270	gi|391328114|ref|XP_003738537.1|PREDICTED: uncharacterized protein LOC100903014 [Metaseiulus occidentalis]	XP_003738537	4.85e-80	69	253.447	235	163
isotig07877	nadh dehydrogenase 1 beta subcomplex subunit mitochondrial precursor	203	gi|442751087|gb|JAA67703.1|Putative nadh:ubiquinone oxidoreductase ndufb8/ashi subunit [Ixodes ricinus]	JAA67703	3.53e-33	56	127.102	176	99
isotig07878	nadh dehydrogenase 1 beta subcomplex subunit mitochondrial precursor	203	gi|442751087|gb|JAA67703.1|Putative nadh:ubiquinone oxidoreductase ndufb8/ashi subunit [Ixodes ricinus]	JAA67703	3.53e-33	56	127.102	176	99
isotig07879	nadh dehydrogenase 1 beta subcomplex subunit mitochondrial precursor	203	gi|442751087|gb|JAA67703.1|Putative nadh:ubiquinone oxidoreductase ndufb8/ashi subunit [Ixodes ricinus]	JAA67703	3.53e-33	56	127.102	176	99
isotig07942	PREDICTED: uncharacterized protein LOC100905521	134	gi|391332897|ref|XP_003740865.1|PREDICTED: uncharacterized protein LOC100905521 [Metaseiulus occidentalis]	XP_003740865	4.91e-11	54	64.6994	97	53
isotig07943	PREDICTED: uncharacterized protein LOC100905521	134	gi|391332897|ref|XP_003740865.1|PREDICTED: uncharacterized protein LOC100905521 [Metaseiulus occidentalis]	XP_003740865	5.32e-11	54	64.6994	97	53
isotig07944	PREDICTED: uncharacterized protein LOC100905521	134	gi|391332897|ref|XP_003740865.1|PREDICTED: uncharacterized protein LOC100905521 [Metaseiulus occidentalis]	XP_003740865	4.91e-11	54	64.6994	97	53
isotig07945	PREDICTED: uncharacterized protein LOC100905521	134	gi|391332897|ref|XP_003740865.1|PREDICTED: uncharacterized protein LOC100905521 [Metaseiulus occidentalis]	XP_003740865	5.32e-11	54	64.6994	97	53
isotig08003	gpi mannosyltransferase 1	402	gi|391343783|ref|XP_003746185.1|PREDICTED: GPI mannosyltransferase 1-like [Metaseiulus occidentalis]	XP_003746185	0	84	563.918	384	326
isotig08004	gpi mannosyltransferase 1	402	gi|391343783|ref|XP_003746185.1|PREDICTED: GPI mannosyltransferase 1-like [Metaseiulus occidentalis]	XP_003746185	0	84	563.918	384	326
isotig08005	gpi mannosyltransferase 1	158	gi|391343783|ref|XP_003746185.1|PREDICTED: GPI mannosyltransferase 1-like [Metaseiulus occidentalis]	XP_003746185	1.05e-65	81	216.083	158	129
isotig08006	na+ + atpase alpha-subunit 1	1013	gi|391326081|ref|XP_003737553.1|PREDICTED: sodium/potassium-transporting ATPase subunit alpha-like [Metaseiulus occidentalis]	XP_003737553	0	95	1924.83	1032	987
isotig08007	na+ k+ atpase alpha subunit	874	gi|391326081|ref|XP_003737553.1|PREDICTED: sodium/potassium-transporting ATPase subunit alpha-like [Metaseiulus occidentalis]	XP_003737553	0	95	1657.88	881	843
isotig08008	na+ + atpase alpha-subunit 1	141	gi|391326081|ref|XP_003737553.1|PREDICTED: sodium/potassium-transporting ATPase subunit alpha-like [Metaseiulus occidentalis]	XP_003737553	1.55e-87	84	285.419	165	139
isotig08024	cell cycle control protein 50a	228	gi|391340908|ref|XP_003744775.1|PREDICTED: cell cycle control protein 50A-like [Metaseiulus occidentalis]	XP_003744775	3.77e-97	74	298.13	229	171
isotig08025	cell cycle control protein	391	gi|391340908|ref|XP_003744775.1|PREDICTED: cell cycle control protein 50A-like [Metaseiulus occidentalis]	XP_003744775	2.88e-135	76	401.749	306	234
isotig08074	isoform a	626	gi|391331367|ref|XP_003740118.1|PREDICTED: uncharacterized protein LOC100904793 [Metaseiulus occidentalis]	XP_003740118	5.27e-69	48	244.202	521	253
isotig08075	isoform c	651	gi|391331367|ref|XP_003740118.1|PREDICTED: uncharacterized protein LOC100904793 [Metaseiulus occidentalis]	XP_003740118	1.18e-68	48	243.817	521	253
isotig08076	isoform a	606	gi|391331367|ref|XP_003740118.1|PREDICTED: uncharacterized protein LOC100904793 [Metaseiulus occidentalis]	XP_003740118	5.84e-69	48	243.817	521	253
isotig08077	peroxisomal membrane protein pex14	315	gi|391342422|ref|XP_003745519.1|PREDICTED: peroxisomal membrane protein PEX14-like [Metaseiulus occidentalis]	XP_003745519	1.66e-36	58	142.124	202	118
isotig08078	peroxisomal membrane protein pex14	217	gi|391342422|ref|XP_003745519.1|PREDICTED: peroxisomal membrane protein PEX14-like [Metaseiulus occidentalis]	XP_003745519	1.35e-39	59	147.132	201	119
isotig08079	peroxisomal membrane anchor protein	130	gi|391342422|ref|XP_003745519.1|PREDICTED: peroxisomal membrane protein PEX14-like [Metaseiulus occidentalis]	XP_003745519	7.57e-21	62	93.5893	107	67
isotig08088	epidermal retinol dehydrogenase 2-like	347	gi|391344130|ref|XP_003746356.1|PREDICTED: epidermal retinol dehydrogenase 2-like [Metaseiulus occidentalis]	XP_003746356	1.66e-89	64	282.722	339	219
isotig08089	epidermal retinol dehydrogenase 2-like	347	gi|391344130|ref|XP_003746356.1|PREDICTED: epidermal retinol dehydrogenase 2-like [Metaseiulus occidentalis]	XP_003746356	1.66e-89	64	282.722	339	219
isotig08109	voltage-dependent p q type calcium channel	181	gi|391338114|ref|XP_003743406.1|PREDICTED: voltage-dependent calcium channel type A subunit alpha-1-like [Metaseiulus occidentalis]	XP_003743406	7.63e-116	98	370.163	181	178
isotig08110	voltage-dependent p q type calcium channel	181	gi|391338114|ref|XP_003743406.1|PREDICTED: voltage-dependent calcium channel type A subunit alpha-1-like [Metaseiulus occidentalis]	XP_003743406	7.63e-116	98	370.163	181	178
isotig08237	rhomboid-related protein 3-like isoform 2	327	gi|391342404|ref|XP_003745510.1|PREDICTED: rhomboid-related protein 2-like [Metaseiulus occidentalis]	XP_003745510	4.23e-153	88	446.047	304	270
isotig08238	rhomboid-related protein 3-like isoform 2	327	gi|391342404|ref|XP_003745510.1|PREDICTED: rhomboid-related protein 2-like [Metaseiulus occidentalis]	XP_003745510	4.23e-153	88	446.047	304	270
isotig08239	rhomboid-related protein 3-like isoform 2	327	gi|391342404|ref|XP_003745510.1|PREDICTED: rhomboid-related protein 2-like [Metaseiulus occidentalis]	XP_003745510	4.23e-153	88	446.047	304	270
isotig08257	vesicular integral-membrane protein vip36-like	322	gi|391333334|ref|XP_003741072.1|PREDICTED: VIP36-like protein-like [Metaseiulus occidentalis]	XP_003741072	0	94	538.88	301	284
isotig08258	vesicular integral-membrane protein vip36-like	322	gi|391333334|ref|XP_003741072.1|PREDICTED: VIP36-like protein-like [Metaseiulus occidentalis]	XP_003741072	0	94	538.88	301	284
isotig08286	phosphate carrier mitochondrial-like	67	gi|442754269|gb|JAA69294.1|Putative mitochondrial phosphate carrier protein [Ixodes ricinus]	JAA69294	1.02e-21	65	93.9745	79	52
isotig08287	phosphate carrier mitochondrial-like	65	gi|442754269|gb|JAA69294.1|Putative mitochondrial phosphate carrier protein [Ixodes ricinus]	JAA69294	4.96e-22	65	94.7449	79	52
isotig08288	phosphate carrier mitochondrial-like	65	gi|442754269|gb|JAA69294.1|Putative mitochondrial phosphate carrier protein [Ixodes ricinus]	JAA69294	4.96e-22	65	94.7449	79	52
isotig08301	reverse transcriptase	308	gi|270016036|gb|EFA12484.1|hypothetical protein TcasGA2_TC001508 [Tribolium castaneum]	EFA12484	1.95e-41	55	163.696	275	152
isotig08326	innexin 2	250	gi|241845296|ref|XP_002415523.1|innexin, putative [Ixodes scapularis] >gi|215509735|gb|EEC19188.1| innexin, putative [Ixodes scapularis]	XP_002415523	1.37e-91	66	285.804	258	172
isotig08327	innexin 2	250	gi|241845296|ref|XP_002415523.1|innexin, putative [Ixodes scapularis] >gi|215509735|gb|EEC19188.1| innexin, putative [Ixodes scapularis]	XP_002415523	1.37e-91	66	285.804	258	172
isotig08369	PREDICTED: uncharacterized protein LOC100907598	149	gi|391332757|ref|XP_003740796.1|PREDICTED: uncharacterized protein LOC100907598 [Metaseiulus occidentalis]	XP_003740796	3.07e-18	53	84.7297	119	64
isotig08370	PREDICTED: uncharacterized protein LOC100907598	149	gi|391332757|ref|XP_003740796.1|PREDICTED: uncharacterized protein LOC100907598 [Metaseiulus occidentalis]	XP_003740796	3.07e-18	53	84.7297	119	64
isotig08371	PREDICTED: uncharacterized protein LOC100907598	149	gi|391332757|ref|XP_003740796.1|PREDICTED: uncharacterized protein LOC100907598 [Metaseiulus occidentalis]	XP_003740796	3.07e-18	53	84.7297	119	64
isotig08505	high affinity copper uptake protein 1	150	gi|391345716|ref|XP_003747130.1|PREDICTED: high affinity copper uptake protein 1-like [Metaseiulus occidentalis]	XP_003747130	1.64e-26	49	107.457	167	83
isotig08506	high affinity copper uptake protein 1	150	gi|391345716|ref|XP_003747130.1|PREDICTED: high affinity copper uptake protein 1-like [Metaseiulus occidentalis]	XP_003747130	1.64e-26	49	107.457	167	83
isotig08540	oligopeptide transporter	213	gi|391330500|ref|XP_003739698.1|PREDICTED: solute carrier family 15 member 2-like [Metaseiulus occidentalis]	XP_003739698	3.05e-96	79	305.449	220	174
isotig08610	coiled-coil domain containing 109a	146	gi|391327436|ref|XP_003738206.1|PREDICTED: calcium uniporter protein, mitochondrial-like [Metaseiulus occidentalis]	XP_003738206	4.19e-90	93	276.174	145	135
isotig08650	transmembrane protein 201	191	gi|391325723|ref|XP_003737377.1|PREDICTED: uncharacterized protein LOC100902761 [Metaseiulus occidentalis]	XP_003737377	9.54e-38	74	145.206	105	78
isotig08651	transmembrane protein 201	191	gi|391325723|ref|XP_003737377.1|PREDICTED: uncharacterized protein LOC100902761 [Metaseiulus occidentalis]	XP_003737377	9.54e-38	74	145.206	105	78
isotig08662	PREDICTED: uncharacterized protein LOC100908559	104	gi|391340617|ref|XP_003744635.1|PREDICTED: uncharacterized protein LOC100908559 [Metaseiulus occidentalis]	XP_003744635	3.1e-43	92	147.902	80	74
isotig08663	PREDICTED: uncharacterized protein LOC100908559	104	gi|391340617|ref|XP_003744635.1|PREDICTED: uncharacterized protein LOC100908559 [Metaseiulus occidentalis]	XP_003744635	3.1e-43	92	147.902	80	74
isotig08716	PREDICTED: uncharacterized protein LOC100902908	117	gi|391325113|ref|XP_003737084.1|PREDICTED: uncharacterized protein LOC100902908 [Metaseiulus occidentalis]	XP_003737084	1.22e-11	60	65.4698	106	64
isotig08794	transmembrane protein 179-like	170	gi|427787085|gb|JAA58994.1|Hypothetical protein [Rhipicephalus pulchellus]	JAA58994	3.7e-33	69	127.102	99	69
isotig08796	transmembrane protein 179-like	170	gi|427787085|gb|JAA58994.1|Hypothetical protein [Rhipicephalus pulchellus]	JAA58994	3.7e-33	69	127.102	99	69
isotig08816	sumo-activating enzyme subunit 2	540	gi|391345082|ref|XP_003746822.1|PREDICTED: LOW QUALITY PROTEIN: SUMO-activating enzyme subunit 2-like [Metaseiulus occidentalis]	XP_003746822	0	84	818.92	533	448
isotig08817	sumo-activating enzyme subunit 2	540	gi|391345082|ref|XP_003746822.1|PREDICTED: LOW QUALITY PROTEIN: SUMO-activating enzyme subunit 2-like [Metaseiulus occidentalis]	XP_003746822	0	84	818.92	533	448
isotig08818	unc93-like protein mfsd11-like	457	gi|391341077|ref|XP_003744858.1|PREDICTED: UNC93-like protein MFSD11-like [Metaseiulus occidentalis]	XP_003744858	0	79	529.25	420	333
isotig08819	unc93-like protein mfsd11-like	435	gi|391341077|ref|XP_003744858.1|PREDICTED: UNC93-like protein MFSD11-like [Metaseiulus occidentalis]	XP_003744858	0	79	529.25	420	333
isotig08820	unc93-like protein mfsd11-like	457	gi|391341077|ref|XP_003744858.1|PREDICTED: UNC93-like protein MFSD11-like [Metaseiulus occidentalis]	XP_003744858	0	79	529.25	420	333
isotig08821	unc93-like protein mfsd11-like	435	gi|391341077|ref|XP_003744858.1|PREDICTED: UNC93-like protein MFSD11-like [Metaseiulus occidentalis]	XP_003744858	0	79	529.25	420	333
isotig08850	nadh dehydrogenase	263	gi|391329850|ref|XP_003739380.1|PREDICTED: NADH dehydrogenase [ubiquinone] 1 beta subcomplex subunit 11, mitochondrial-like [Metaseiulus occidentalis]	XP_003739380	9.13e-32	69	125.176	120	83
isotig08851	nadh dehydrogenase	138	gi|391329850|ref|XP_003739380.1|PREDICTED: NADH dehydrogenase [ubiquinone] 1 beta subcomplex subunit 11, mitochondrial-like [Metaseiulus occidentalis]	XP_003739380	3.97e-33	69	124.405	120	83
isotig08852	nadh dehydrogenase	263	gi|391329850|ref|XP_003739380.1|PREDICTED: NADH dehydrogenase [ubiquinone] 1 beta subcomplex subunit 11, mitochondrial-like [Metaseiulus occidentalis]	XP_003739380	9.13e-32	69	125.176	120	83
isotig08853	nadh dehydrogenase	138	gi|391329850|ref|XP_003739380.1|PREDICTED: NADH dehydrogenase [ubiquinone] 1 beta subcomplex subunit 11, mitochondrial-like [Metaseiulus occidentalis]	XP_003739380	3.97e-33	69	124.405	120	83
isotig08866	PREDICTED: uncharacterized protein LOC100901434	117	gi|391331483|ref|XP_003740175.1|PREDICTED: uncharacterized protein LOC100901434 [Metaseiulus occidentalis]	XP_003740175	1.34e-54	91	176.792	117	107
isotig08867	PREDICTED: uncharacterized protein LOC100901434	117	gi|391331483|ref|XP_003740175.1|PREDICTED: uncharacterized protein LOC100901434 [Metaseiulus occidentalis]	XP_003740175	1.34e-54	91	176.792	117	107
isotig08868	signal peptidase complex subunit spc25	193	gi|391345014|ref|XP_003746788.1|PREDICTED: probable signal peptidase complex subunit 2-like [Metaseiulus occidentalis]	XP_003746788	1.67e-69	80	220.705	195	156
isotig08869	signal peptidase complex subunit spc25	193	gi|391345014|ref|XP_003746788.1|PREDICTED: probable signal peptidase complex subunit 2-like [Metaseiulus occidentalis]	XP_003746788	1.67e-69	80	220.705	195	156
isotig08874	multidrug resistance-associated protein 1-like	192	gi|391332072|ref|XP_003740462.1|PREDICTED: multidrug resistance-associated protein 1-like [Metaseiulus occidentalis]	XP_003740462	1.6e-42	64	162.54	187	121
isotig08875	multidrug resistance-associated protein 1-like	131	gi|391332072|ref|XP_003740462.1|PREDICTED: multidrug resistance-associated protein 1-like [Metaseiulus occidentalis]	XP_003740462	5.4e-29	67	120.939	129	87
isotig08876	multidrug resistance-associated protein 1-like	192	gi|391332072|ref|XP_003740462.1|PREDICTED: multidrug resistance-associated protein 1-like [Metaseiulus occidentalis]	XP_003740462	1.6e-42	64	162.54	187	121
isotig08877	multidrug resistance-associated protein 1-like	131	gi|391332072|ref|XP_003740462.1|PREDICTED: multidrug resistance-associated protein 1-like [Metaseiulus occidentalis]	XP_003740462	5.4e-29	67	120.939	129	87
isotig08906	cd9 antigen-like	261	gi|391329805|ref|XP_003739358.1|PREDICTED: uncharacterized protein LOC100905514 [Metaseiulus occidentalis]	XP_003739358	1.64e-31	58	132.88	216	127
isotig08907	leukocyte surface antigen cd53	326	gi|391329805|ref|XP_003739358.1|PREDICTED: uncharacterized protein LOC100905514 [Metaseiulus occidentalis]	XP_003739358	1.67e-28	58	125.946	216	127
isotig08946	ld14 cg12664-pb	462	gi|189236229|ref|XP_001812942.1|PREDICTED: similar to ld14 CG12664-PB [Tribolium castaneum]	XP_001812942	4.39e-29	47	126.716	319	151
isotig08947	ld14 cg12664-pb	467	gi|189236229|ref|XP_001812942.1|PREDICTED: similar to ld14 CG12664-PB [Tribolium castaneum]	XP_001812942	5.38e-29	47	126.716	319	151
isotig09026	PREDICTED: uncharacterized protein LOC100900888	173	gi|391342812|ref|XP_003745709.1|PREDICTED: uncharacterized protein LOC100900888 [Metaseiulus occidentalis]	XP_003745709	1.5e-35	64	132.109	165	106
isotig09027	PREDICTED: uncharacterized protein LOC100900888	173	gi|391342812|ref|XP_003745709.1|PREDICTED: uncharacterized protein LOC100900888 [Metaseiulus occidentalis]	XP_003745709	1.5e-35	64	132.109	165	106
isotig09028	PREDICTED: uncharacterized protein LOC100900888	173	gi|391342812|ref|XP_003745709.1|PREDICTED: uncharacterized protein LOC100900888 [Metaseiulus occidentalis]	XP_003745709	1.5e-35	64	132.109	165	106
isotig09029	PREDICTED: uncharacterized protein LOC100900888	173	gi|391342812|ref|XP_003745709.1|PREDICTED: uncharacterized protein LOC100900888 [Metaseiulus occidentalis]	XP_003745709	1.5e-35	64	132.109	165	106
isotig09030	secreted salivary gland	257	gi|391331430|ref|XP_003740149.1|PREDICTED: uncharacterized protein LOC100897145 [Metaseiulus occidentalis]	XP_003740149	3.3e-24	49	106.301	195	97
isotig09031	secreted salivary gland	257	gi|391331430|ref|XP_003740149.1|PREDICTED: uncharacterized protein LOC100897145 [Metaseiulus occidentalis]	XP_003740149	3.3e-24	49	106.301	195	97
isotig09032	secreted salivary gland	257	gi|391331430|ref|XP_003740149.1|PREDICTED: uncharacterized protein LOC100897145 [Metaseiulus occidentalis]	XP_003740149	3.3e-24	49	106.301	195	97
isotig09033	secreted salivary gland	257	gi|391331430|ref|XP_003740149.1|PREDICTED: uncharacterized protein LOC100897145 [Metaseiulus occidentalis]	XP_003740149	3.3e-24	49	106.301	195	97
isotig09118	PREDICTED: uncharacterized protein LOC100909064	142	gi|391334159|ref|XP_003741475.1|PREDICTED: uncharacterized protein LOC100909064 [Metaseiulus occidentalis]	XP_003741475	3.57e-32	67	120.553	103	70
isotig09119	PREDICTED: uncharacterized protein LOC100909064	142	gi|391334159|ref|XP_003741475.1|PREDICTED: uncharacterized protein LOC100909064 [Metaseiulus occidentalis]	XP_003741475	3.57e-32	67	120.553	103	70
isotig09120	PREDICTED: uncharacterized protein LOC100909064	142	gi|391334159|ref|XP_003741475.1|PREDICTED: uncharacterized protein LOC100909064 [Metaseiulus occidentalis]	XP_003741475	3.57e-32	67	120.553	103	70
isotig09121	PREDICTED: uncharacterized protein LOC100909064	142	gi|391334159|ref|XP_003741475.1|PREDICTED: uncharacterized protein LOC100909064 [Metaseiulus occidentalis]	XP_003741475	3.57e-32	67	120.553	103	70
isotig09158	ubiquinol-cytochrome c reductase complex	82	gi|67083961|gb|AAY66915.1|ubiquinol-cytochrome C reductase complex [Ixodes scapularis]	AAY66915	1.83e-19	68	84.3445	82	56
isotig09159	ubiquinol-cytochrome c reductase complex	82	gi|67083961|gb|AAY66915.1|ubiquinol-cytochrome C reductase complex [Ixodes scapularis]	AAY66915	1.83e-19	68	84.3445	82	56
isotig09160	ubiquinol-cytochrome c reductase complex	128	gi|67083961|gb|AAY66915.1|ubiquinol-cytochrome C reductase complex [Ixodes scapularis]	AAY66915	4.06e-19	68	85.1149	82	56
isotig09161	ubiquinol-cytochrome c reductase complex	128	gi|67083961|gb|AAY66915.1|ubiquinol-cytochrome C reductase complex [Ixodes scapularis]	AAY66915	4.06e-19	68	85.1149	82	56
isotig09202	cullin 2	716	gi|242017384|ref|XP_002429169.1|Cullin-2, putative [Pediculus humanus corporis] >gi|212514047|gb|EEB16431.1| Cullin-2, putative [Pediculus humanus corporis]	XP_002429169	1.03e-139	57	437.958	749	430
isotig09203	cullin 2	716	gi|242017384|ref|XP_002429169.1|Cullin-2, putative [Pediculus humanus corporis] >gi|212514047|gb|EEB16431.1| Cullin-2, putative [Pediculus humanus corporis]	XP_002429169	1.03e-139	57	437.958	749	430
isotig09204	cullin 2	716	gi|242017384|ref|XP_002429169.1|Cullin-2, putative [Pediculus humanus corporis] >gi|212514047|gb|EEB16431.1| Cullin-2, putative [Pediculus humanus corporis]	XP_002429169	1.03e-139	57	437.958	749	430
isotig09223	cullin 3	911	gi|391326460|ref|XP_003737732.1|PREDICTED: cullin-3 [Metaseiulus occidentalis]	XP_003737732	0	94	1244.95	684	645
isotig09224	cullin 3	911	gi|391326460|ref|XP_003737732.1|PREDICTED: cullin-3 [Metaseiulus occidentalis]	XP_003737732	0	94	1244.95	684	645
isotig09225	cullin 3	913	gi|391326460|ref|XP_003737732.1|PREDICTED: cullin-3 [Metaseiulus occidentalis]	XP_003737732	0	94	1244.18	684	645
isotig09238	adp-ribosylation factor-like protein 6-interacting protein 1-like	138	gi|391336227|ref|XP_003742483.1|PREDICTED: ADP-ribosylation factor-like protein 6-interacting protein 1-like [Metaseiulus occidentalis]	XP_003742483	1.37e-44	80	154.451	105	84
isotig09239	adp-ribosylation factor-like protein 6-interacting protein 1	192	gi|391336227|ref|XP_003742483.1|PREDICTED: ADP-ribosylation factor-like protein 6-interacting protein 1-like [Metaseiulus occidentalis]	XP_003742483	1.43e-55	78	184.882	169	132
isotig09240	adp-ribosylation factor-like protein 6-interacting protein 1	204	gi|391336227|ref|XP_003742483.1|PREDICTED: ADP-ribosylation factor-like protein 6-interacting protein 1-like [Metaseiulus occidentalis]	XP_003742483	4.93e-56	78	186.422	169	132
isotig09256	PREDICTED: lachesin-like	400	gi|391337219|ref|XP_003742968.1|PREDICTED: lachesin-like [Metaseiulus occidentalis]	XP_003742968	7.84e-171	83	494.582	331	276
isotig09257	PREDICTED: lachesin-like	400	gi|391337219|ref|XP_003742968.1|PREDICTED: lachesin-like [Metaseiulus occidentalis]	XP_003742968	7.84e-171	83	494.582	331	276
isotig09289	2-acylglycerol o-acyltransferase 2	383	gi|391345180|ref|XP_003746869.1|PREDICTED: 2-acylglycerol O-acyltransferase 2-like [Metaseiulus occidentalis]	XP_003746869	0	84	553.903	386	326
isotig09290	2-acylglycerol o-acyltransferase 2	383	gi|391345180|ref|XP_003746869.1|PREDICTED: 2-acylglycerol O-acyltransferase 2-like [Metaseiulus occidentalis]	XP_003746869	0	84	553.903	386	326
isotig09298	isoform a	622	gi|391329505|ref|XP_003739212.1|PREDICTED: uncharacterized protein LOC100903966 [Metaseiulus occidentalis]	XP_003739212	0	71	672.544	626	450
isotig09299	isoform a	709	gi|391329505|ref|XP_003739212.1|PREDICTED: uncharacterized protein LOC100903966 [Metaseiulus occidentalis]	XP_003739212	0	71	723.776	683	491
isotig09304	PREDICTED: uncharacterized protein LOC100907366	242	gi|391335494|ref|XP_003742126.1|PREDICTED: uncharacterized protein LOC100907366 [Metaseiulus occidentalis]	XP_003742126	1.68e-109	94	325.479	168	158
isotig09305	PREDICTED: uncharacterized protein LOC100907366	242	gi|391335494|ref|XP_003742126.1|PREDICTED: uncharacterized protein LOC100907366 [Metaseiulus occidentalis]	XP_003742126	1.68e-109	94	325.479	168	158
isotig09325	protein isoform a	398	gi|391333816|ref|XP_003741306.1|PREDICTED: protein YIPF1-like [Metaseiulus occidentalis]	XP_003741306	6.07e-70	81	231.106	222	181
isotig09326	protein isoform a	398	gi|391333816|ref|XP_003741306.1|PREDICTED: protein YIPF1-like [Metaseiulus occidentalis]	XP_003741306	6.07e-70	81	231.106	222	181
isotig09331	intraflagellar transport protein 122-like protein	366	gi|391340690|ref|XP_003744670.1|PREDICTED: uncharacterized protein LOC100901983 [Metaseiulus occidentalis]	XP_003744670	2.84e-79	57	257.684	338	196
isotig09333	intraflagellar transport protein 122-like protein	373	gi|391340690|ref|XP_003744670.1|PREDICTED: uncharacterized protein LOC100901983 [Metaseiulus occidentalis]	XP_003744670	2.31e-79	57	258.07	338	196
isotig09352	isoform a	227	gi|391338017|ref|XP_003743358.1|PREDICTED: reticulon-1-like [Metaseiulus occidentalis]	XP_003743358	2.06e-95	89	288.886	188	169
isotig09353	isoform a	227	gi|391338017|ref|XP_003743358.1|PREDICTED: reticulon-1-like [Metaseiulus occidentalis]	XP_003743358	2.06e-95	89	288.886	188	169
isotig09354	isoform a	193	gi|391338017|ref|XP_003743358.1|PREDICTED: reticulon-1-like [Metaseiulus occidentalis]	XP_003743358	3.3e-96	89	289.271	193	172
isotig09364	autocrine motility factor receptor	477	gi|391340391|ref|XP_003744525.1|PREDICTED: E3 ubiquitin-protein ligase AMFR-like [Metaseiulus occidentalis]	XP_003744525	9.53e-121	76	369.777	306	233
isotig09365	autocrine motility factor receptor	468	gi|391340391|ref|XP_003744525.1|PREDICTED: E3 ubiquitin-protein ligase AMFR-like [Metaseiulus occidentalis]	XP_003744525	2.59e-122	75	373.629	312	237
isotig09366	autocrine motility factor receptor	524	gi|391340391|ref|XP_003744525.1|PREDICTED: E3 ubiquitin-protein ligase AMFR-like [Metaseiulus occidentalis]	XP_003744525	1.35e-119	76	368.622	288	219
isotig09385	PREDICTED: UNC93-like protein-like	215	gi|391336746|ref|XP_003742739.1|PREDICTED: UNC93-like protein-like [Metaseiulus occidentalis]	XP_003742739	7.1e-54	84	190.66	215	182
isotig09386	PREDICTED: UNC93-like protein-like	215	gi|391336746|ref|XP_003742739.1|PREDICTED: UNC93-like protein-like [Metaseiulus occidentalis]	XP_003742739	7.1e-54	84	190.66	215	182
isotig09450	translocase of inner mitochondrial membrane domain-containing protein 1	333	gi|442758913|gb|JAA71615.1|Putative rpii140-upstream protein [Ixodes ricinus]	JAA71615	2.51e-15	49	82.0333	204	101
isotig09454	fatty acyl- reductase 1-like	506	gi|391337714|ref|XP_003743210.1|PREDICTED: fatty acyl-CoA reductase 1-like [Metaseiulus occidentalis]	XP_003743210	1.47e-171	86	504.597	314	272
isotig09483	acetylcholinesterase butyrylcholinesterase	333	gi|241645287|ref|XP_002409707.1|acetylcholinesterase, putative [Ixodes scapularis] >gi|215501423|gb|EEC10917.1| acetylcholinesterase, putative [Ixodes scapularis]	XP_002409707	9.92e-37	52	147.902	239	125
isotig09484	acetylcholinesterase butyrylcholinesterase	198	gi|391334647|ref|XP_003741713.1|PREDICTED: uncharacterized protein LOC100897532 isoform 2 [Metaseiulus occidentalis]	XP_003741713	6.73e-41	61	146.362	177	108
isotig09485	acetylcholinesterase butyrylcholinesterase	204	gi|391334647|ref|XP_003741713.1|PREDICTED: uncharacterized protein LOC100897532 isoform 2 [Metaseiulus occidentalis]	XP_003741713	1.18e-28	58	114.775	148	87
isotig09498	dna damage-regulated autophagy modulator protein 1-like	283	gi|391336374|ref|XP_003742556.1|PREDICTED: DNA damage-regulated autophagy modulator protein 1-like [Metaseiulus occidentalis]	XP_003742556	1.12e-98	67	303.523	282	190
isotig09499	dna damage-regulated autophagy modulator protein 1-like	283	gi|391336374|ref|XP_003742556.1|PREDICTED: DNA damage-regulated autophagy modulator protein 1-like [Metaseiulus occidentalis]	XP_003742556	1.12e-98	67	303.523	282	190
isotig09500	dna damage-regulated autophagy modulator protein 1-like	283	gi|391336374|ref|XP_003742556.1|PREDICTED: DNA damage-regulated autophagy modulator protein 1-like [Metaseiulus occidentalis]	XP_003742556	1.12e-98	67	303.523	282	190
isotig09551	lysosomal aspartic protease-like	396	gi|391329068|ref|XP_003738999.1|PREDICTED: lysosomal aspartic protease-like [Metaseiulus occidentalis]	XP_003738999	0	81	564.688	387	317
isotig09552	lysosomal aspartic protease-like	396	gi|391329068|ref|XP_003738999.1|PREDICTED: lysosomal aspartic protease-like [Metaseiulus occidentalis]	XP_003738999	0	81	564.688	387	317
isotig09606	PREDICTED: uncharacterized protein LOC100908714	121	gi|391328628|ref|XP_003738788.1|PREDICTED: uncharacterized protein LOC100908714 [Metaseiulus occidentalis]	XP_003738788	8.31e-15	66	73.9442	71	47
isotig09607	PREDICTED: uncharacterized protein LOC100908714	121	gi|391328628|ref|XP_003738788.1|PREDICTED: uncharacterized protein LOC100908714 [Metaseiulus occidentalis]	XP_003738788	8.31e-15	66	73.9442	71	47
isotig09608	PREDICTED: uncharacterized protein LOC100908714	121	gi|391328628|ref|XP_003738788.1|PREDICTED: uncharacterized protein LOC100908714 [Metaseiulus occidentalis]	XP_003738788	8.31e-15	66	73.9442	71	47
isotig09642	ankyrin repeat domain-containing protein 49	270	gi|391341071|ref|XP_003744855.1|PREDICTED: ankyrin repeat domain-containing protein 49-like [Metaseiulus occidentalis]	XP_003744855	3.2e-64	72	212.231	180	130
isotig09650	excitatory amino acid	145	gi|391328742|ref|XP_003738843.1|PREDICTED: glutamate receptor, ionotropic kainate 2-like [Metaseiulus occidentalis]	XP_003738843	1.14e-30	71	125.946	107	77
isotig09659	dc2 protein	150	gi|391339897|ref|XP_003744283.1|PREDICTED: oligosaccharyltransferase complex subunit ostc-A-like [Metaseiulus occidentalis]	XP_003744283	5.26e-95	96	282.337	150	144
isotig09660	dc2 protein	150	gi|391339897|ref|XP_003744283.1|PREDICTED: oligosaccharyltransferase complex subunit ostc-A-like [Metaseiulus occidentalis]	XP_003744283	5.26e-95	96	282.337	150	144
isotig09661	dc2 protein	150	gi|391339897|ref|XP_003744283.1|PREDICTED: oligosaccharyltransferase complex subunit ostc-A-like [Metaseiulus occidentalis]	XP_003744283	5.26e-95	96	282.337	150	144
isotig09718	protein-s-isoprenylcysteine o-methyltransferase-like	155	gi|391336730|ref|XP_003742731.1|PREDICTED: protein-S-isoprenylcysteine O-methyltransferase-like [Metaseiulus occidentalis]	XP_003742731	1.62e-58	83	191.43	147	123
isotig09721	protein sol-2	206	gi|391326085|ref|XP_003737555.1|PREDICTED: uncharacterized protein LOC100908532 [Metaseiulus occidentalis]	XP_003737555	7.64e-66	78	218.394	174	136
isotig09748	myosin heavy chain 95f-like	128	gi|391346313|ref|XP_003747421.1|PREDICTED: uncharacterized protein LOC100906895 [Metaseiulus occidentalis]	XP_003747421	3.73e-21	71	90.8929	96	69
isotig09749	myosin heavy chain 95f-like	128	gi|391346313|ref|XP_003747421.1|PREDICTED: uncharacterized protein LOC100906895 [Metaseiulus occidentalis]	XP_003747421	3.73e-21	71	90.8929	96	69
isotig09861	acyl- :lysophosphatidylglycerol acyltransferase 1-like	442	gi|391341612|ref|XP_003745121.1|PREDICTED: acyl-CoA:lysophosphatidylglycerol acyltransferase 1-like [Metaseiulus occidentalis]	XP_003745121	0	86	546.199	356	308
isotig09862	acyl- :lysophosphatidylglycerol acyltransferase 1-like	432	gi|391341612|ref|XP_003745121.1|PREDICTED: acyl-CoA:lysophosphatidylglycerol acyltransferase 1-like [Metaseiulus occidentalis]	XP_003745121	0	84	546.584	372	315
isotig09863	methylmalonic aciduria and homocystinuria type d mitochondrial-like	322	gi|391347413|ref|XP_003747957.1|PREDICTED: methylmalonic aciduria and homocystinuria type D homolog, mitochondrial-like [Metaseiulus occidentalis]	XP_003747957	1.15e-128	76	380.563	288	221
isotig09864	methylmalonic aciduria and homocystinuria type d mitochondrial-like	322	gi|391347413|ref|XP_003747957.1|PREDICTED: methylmalonic aciduria and homocystinuria type D homolog, mitochondrial-like [Metaseiulus occidentalis]	XP_003747957	1.15e-128	76	380.563	288	221
isotig09876	isoform c	539	gi|270010581|gb|EFA07029.1|hypothetical protein TcasGA2_TC010001 [Tribolium castaneum]	EFA07029	2.33e-101	68	341.658	296	203
isotig09877	isoform a	539	gi|270010581|gb|EFA07029.1|hypothetical protein TcasGA2_TC010001 [Tribolium castaneum]	EFA07029	1.88e-101	68	341.658	296	203
isotig09880	sulfhydryl oxidase 1-like	468	gi|391340248|ref|XP_003744455.1|PREDICTED: sulfhydryl oxidase 1-like [Metaseiulus occidentalis]	XP_003744455	7.86e-97	61	310.842	382	234
isotig09881	sulfhydryl oxidase 1-like	462	gi|391340248|ref|XP_003744455.1|PREDICTED: sulfhydryl oxidase 1-like [Metaseiulus occidentalis]	XP_003744455	4.95e-97	61	311.227	382	234
isotig09898	multiple inositol polyphosphate phosphatase 1-like	506	gi|391346769|ref|XP_003747641.1|PREDICTED: multiple inositol polyphosphate phosphatase 1-like [Metaseiulus occidentalis]	XP_003747641	0	77	605.905	457	355
isotig09899	multiple inositol polyphosphate phosphatase 1-like	506	gi|391346769|ref|XP_003747641.1|PREDICTED: multiple inositol polyphosphate phosphatase 1-like [Metaseiulus occidentalis]	XP_003747641	0	77	605.905	457	355
isotig09900	dolichyl-diphosphooligosaccharide--protein glycosyltransferase 48 kda subunit-like	480	gi|391330063|ref|XP_003739484.1|PREDICTED: dolichyl-diphosphooligosaccharide--protein glycosyltransferase 48 kDa subunit-like [Metaseiulus occidentalis]	XP_003739484	2.67e-175	77	510.76	408	315
isotig09901	dolichyl-diphosphooligosaccharide--protein glycosyltransferase 48 kda subunit-like	460	gi|391330063|ref|XP_003739484.1|PREDICTED: dolichyl-diphosphooligosaccharide--protein glycosyltransferase 48 kDa subunit-like [Metaseiulus occidentalis]	XP_003739484	6.58e-176	77	511.531	408	315
isotig09928	translocation protein sec62	369	gi|391336257|ref|XP_003742498.1|PREDICTED: translocation protein SEC62-like isoform 1 [Metaseiulus occidentalis] >gi|391336259|ref|XP_003742499.1| PREDICTED: translocation protein SEC62-like isoform 2 [Metaseiulus occidentalis]	XP_003742498	1.3e-134	90	397.897	233	211
isotig09929	translocation protein sec62	369	gi|391336257|ref|XP_003742498.1|PREDICTED: translocation protein SEC62-like isoform 1 [Metaseiulus occidentalis] >gi|391336259|ref|XP_003742499.1| PREDICTED: translocation protein SEC62-like isoform 2 [Metaseiulus occidentalis]	XP_003742498	1.3e-134	90	397.897	233	211
isotig09938	sn1-specific diacylglycerol lipase beta	322	gi|391332895|ref|XP_003740864.1|PREDICTED: electroneutral sodium bicarbonate exchanger 1-like [Metaseiulus occidentalis]	XP_003740864	4.16e-66	66	236.113	284	190
isotig09939	sn1-specific diacylglycerol lipase beta	322	gi|391332895|ref|XP_003740864.1|PREDICTED: electroneutral sodium bicarbonate exchanger 1-like [Metaseiulus occidentalis]	XP_003740864	4.16e-66	66	236.113	284	190
isotig09948	fatty acyl-	319	gi|391339819|ref|XP_003744244.1|PREDICTED: elongation of very long chain fatty acids protein 4-like [Metaseiulus occidentalis]	XP_003744244	6.62e-132	74	389.037	310	231
isotig09949	fatty acyl-	319	gi|391339819|ref|XP_003744244.1|PREDICTED: elongation of very long chain fatty acids protein 4-like [Metaseiulus occidentalis]	XP_003744244	6.62e-132	74	389.037	310	231
isotig09974	PREDICTED: uncharacterized protein LOC100898964	120	gi|391327615|ref|XP_003738293.1|PREDICTED: uncharacterized protein LOC100898964 [Metaseiulus occidentalis]	XP_003738293	6.93e-33	82	120.939	84	69
isotig09975	PREDICTED: uncharacterized protein LOC100898964	96	gi|391327615|ref|XP_003738293.1|PREDICTED: uncharacterized protein LOC100898964 [Metaseiulus occidentalis]	XP_003738293	4.93e-33	82	120.168	84	69
isotig09982	transmembrane and coiled-coil domains protein 1	184	gi|307189349|gb|EFN73770.1|Transmembrane and coiled-coil domains protein 1 [Camponotus floridanus]	EFN73770	1.15e-92	89	278.87	182	162
isotig09983	transmembrane and coiled-coil domains protein 1	184	gi|307189349|gb|EFN73770.1|Transmembrane and coiled-coil domains protein 1 [Camponotus floridanus]	EFN73770	1.15e-92	89	278.87	182	162
isotig09988	fatty acyl-	286	gi|391334070|ref|XP_003741431.1|PREDICTED: elongation of very long chain fatty acids protein 4-like [Metaseiulus occidentalis]	XP_003741431	7.65e-123	79	363.614	279	221
isotig09989	fatty acyl-	287	gi|391334070|ref|XP_003741431.1|PREDICTED: elongation of very long chain fatty acids protein 4-like [Metaseiulus occidentalis]	XP_003741431	2.94e-125	79	369.777	279	221
isotig10048	pdf receptor-like	254	gi|391328594|ref|XP_003738772.1|PREDICTED: PDF receptor-like [Metaseiulus occidentalis]	XP_003738772	1.68e-23	57	107.071	183	105
isotig10049	pdf receptor-like	254	gi|391328594|ref|XP_003738772.1|PREDICTED: PDF receptor-like [Metaseiulus occidentalis]	XP_003738772	1.68e-23	57	107.071	183	105
isotig10056	trans- -enoyl- reductase-like	303	gi|391340199|ref|XP_003744432.1|PREDICTED: trans-2,3-enoyl-CoA reductase-like [Metaseiulus occidentalis]	XP_003744432	0	90	525.783	303	275
isotig10057	trans- -enoyl- reductase-like	178	gi|391340199|ref|XP_003744432.1|PREDICTED: trans-2,3-enoyl-CoA reductase-like [Metaseiulus occidentalis]	XP_003744432	6.39e-106	90	316.62	177	160
isotig10070	fatty acyl-	274	gi|391340494|ref|XP_003744575.1|PREDICTED: elongation of very long chain fatty acids protein AAEL008004-like [Metaseiulus occidentalis]	XP_003744575	0	94	518.464	274	259
isotig10071	fatty acyl-	274	gi|391340494|ref|XP_003744575.1|PREDICTED: elongation of very long chain fatty acids protein AAEL008004-like [Metaseiulus occidentalis]	XP_003744575	0	94	518.464	274	259
isotig10088	lysosome-associated membrane glycoprotein 1-like	283	gi|391333366|ref|XP_003741087.1|PREDICTED: lysosome-associated membrane glycoprotein 1-like [Metaseiulus occidentalis]	XP_003741087	1.27e-45	72	165.236	191	138
isotig10089	lysosome-associated membrane glycoprotein 1-like	283	gi|391333366|ref|XP_003741087.1|PREDICTED: lysosome-associated membrane glycoprotein 1-like [Metaseiulus occidentalis]	XP_003741087	1.27e-45	72	165.236	191	138
isotig10142	transmembrane and ubiquitin-like domain-containing protein 1-like	294	gi|391345726|ref|XP_003747135.1|PREDICTED: transmembrane and ubiquitin-like domain-containing protein 1-like [Metaseiulus occidentalis]	XP_003747135	3.46e-55	74	189.889	167	124
isotig10143	transmembrane and ubiquitin-like domain-containing protein 1-like	294	gi|391345726|ref|XP_003747135.1|PREDICTED: transmembrane and ubiquitin-like domain-containing protein 1-like [Metaseiulus occidentalis]	XP_003747135	3.46e-55	74	189.889	167	124
isotig10196	transmembrane protein 111-like	246	gi|391335948|ref|XP_003742347.1|PREDICTED: transmembrane protein 111-like [Metaseiulus occidentalis]	XP_003742347	1.06e-154	94	441.425	244	230
isotig10197	transmembrane protein 111-like	246	gi|391335948|ref|XP_003742347.1|PREDICTED: transmembrane protein 111-like [Metaseiulus occidentalis]	XP_003742347	1.06e-154	94	441.425	244	230
isotig10200	serine incorporator 1	178	gi|391327064|ref|XP_003738027.1|PREDICTED: probable serine incorporator-like isoform 1 [Metaseiulus occidentalis] >gi|391327066|ref|XP_003738028.1| PREDICTED: probable serine incorporator-like isoform 2 [Metaseiulus occidentalis]	XP_003738027	5.32e-85	84	267.7	177	149
isotig10201	serine incorporator 1	178	gi|391327064|ref|XP_003738027.1|PREDICTED: probable serine incorporator-like isoform 1 [Metaseiulus occidentalis] >gi|391327066|ref|XP_003738028.1| PREDICTED: probable serine incorporator-like isoform 2 [Metaseiulus occidentalis]	XP_003738027	5.32e-85	84	267.7	177	149
isotig10204	cytotoxin-like protein	155	gi|391335722|ref|XP_003742238.1|PREDICTED: uncharacterized protein LOC100902015 [Metaseiulus occidentalis]	XP_003742238	7.5e-31	63	120.553	130	83
isotig10205	cytotoxin-like protein	155	gi|391335722|ref|XP_003742238.1|PREDICTED: uncharacterized protein LOC100902015 [Metaseiulus occidentalis]	XP_003742238	7.26e-31	63	120.939	130	83
isotig10251	organic cation transporter 1-like	87	gi|391342169|ref|XP_003745395.1|PREDICTED: organic cation transporter protein-like [Metaseiulus occidentalis]	XP_003745395	3.74e-16	71	81.2629	70	50
isotig10252	organic cation transporter 1-like	87	gi|391342169|ref|XP_003745395.1|PREDICTED: organic cation transporter protein-like [Metaseiulus occidentalis]	XP_003745395	3.74e-16	71	81.2629	70	50
isotig10360	7 transmembrane	259	gi|391347497|ref|XP_003747997.1|PREDICTED: probable G-protein coupled receptor AH9.1-like [Metaseiulus occidentalis]	XP_003747997	6.41e-35	54	138.658	236	128
isotig10361	7 transmembrane	259	gi|391347497|ref|XP_003747997.1|PREDICTED: probable G-protein coupled receptor AH9.1-like [Metaseiulus occidentalis]	XP_003747997	6.41e-35	54	138.658	236	128
isotig10412	cytochrome p450 2c29-like	492	gi|391345465|ref|XP_003747006.1|PREDICTED: cytochrome P450 2C23-like [Metaseiulus occidentalis]	XP_003747006	0	72	588.571	492	359
isotig10451	PREDICTED: uncharacterized protein LOC100901192	93	gi|391329749|ref|XP_003739330.1|PREDICTED: uncharacterized protein LOC100901192 [Metaseiulus occidentalis]	XP_003739330	3.03e-25	78	103.219	93	73
isotig10452	PREDICTED: uncharacterized protein LOC100901192	93	gi|391329749|ref|XP_003739330.1|PREDICTED: uncharacterized protein LOC100901192 [Metaseiulus occidentalis]	XP_003739330	3.03e-25	78	103.219	93	73
isotig10457	PREDICTED: uncharacterized protein LOC100904359	270	gi|391332881|ref|XP_003740857.1|PREDICTED: uncharacterized protein LOC100904359 [Metaseiulus occidentalis]	XP_003740857	2.06e-12	69	75.485	71	49
isotig10458	PREDICTED: uncharacterized protein LOC100904359	270	gi|391332881|ref|XP_003740857.1|PREDICTED: uncharacterized protein LOC100904359 [Metaseiulus occidentalis]	XP_003740857	2.18e-12	69	75.0998	71	49
isotig10462	reverse transcriptase	292	gi|33285936|gb|AAQ01583.1|reverse transcriptase [Aedes albopictus]	AAQ01583	1.54e-52	59	182.57	211	126
isotig10539	cuticle	137	gi|391329235|ref|XP_003739081.1|PREDICTED: cuticle protein 10.9-like [Metaseiulus occidentalis]	XP_003739081	5.85e-51	88	168.703	105	93
isotig10540	cuticle	137	gi|391329235|ref|XP_003739081.1|PREDICTED: cuticle protein 10.9-like [Metaseiulus occidentalis]	XP_003739081	5.85e-51	88	168.703	105	93
isotig10545	myosin vi	221	gi|391325186|ref|XP_003737120.1|PREDICTED: myosin heavy chain 95F-like [Metaseiulus occidentalis]	XP_003737120	7.39e-59	85	210.305	128	110
isotig10551	stomatin-like protein 1-like	151	gi|391342157|ref|XP_003745389.1|PREDICTED: stomatin-like protein 1-like [Metaseiulus occidentalis]	XP_003745389	1.6e-22	85	99.7525	60	51
isotig10552	stomatin-like protein 1-like	151	gi|391342157|ref|XP_003745389.1|PREDICTED: stomatin-like protein 1-like [Metaseiulus occidentalis]	XP_003745389	1.6e-22	85	99.7525	60	51
isotig10582	zinc transporter zip9-like	235	gi|391338221|ref|XP_003743459.1|PREDICTED: zinc transporter ZIP9-B-like [Metaseiulus occidentalis]	XP_003743459	3.75e-65	87	214.927	170	149
isotig10583	zinc transporter zip9	209	gi|391338221|ref|XP_003743459.1|PREDICTED: zinc transporter ZIP9-B-like [Metaseiulus occidentalis]	XP_003743459	3.48e-87	86	270.396	209	181
isotig10612	transmembrane protein 203-like	135	gi|391341051|ref|XP_003744845.1|PREDICTED: transmembrane protein 203-like [Metaseiulus occidentalis]	XP_003744845	6.06e-42	86	145.976	110	95
isotig10613	transmembrane protein 203-like	169	gi|391341051|ref|XP_003744845.1|PREDICTED: transmembrane protein 203-like [Metaseiulus occidentalis]	XP_003744845	1.76e-41	86	145.976	110	95
isotig10665	PREDICTED: uncharacterized protein LOC100898961	199	gi|391326883|ref|XP_003737939.1|PREDICTED: uncharacterized protein LOC100898961 [Metaseiulus occidentalis]	XP_003737939	2.12e-60	83	207.994	159	132
isotig10666	PREDICTED: uncharacterized protein LOC100898961	199	gi|391326883|ref|XP_003737939.1|PREDICTED: uncharacterized protein LOC100898961 [Metaseiulus occidentalis]	XP_003737939	2.12e-60	83	207.994	159	132
isotig10693	lmbr1 domain-containing protein 2 homolog	201	gi|391337046|ref|XP_003742885.1|PREDICTED: LMBR1 domain-containing protein 2 homolog [Metaseiulus occidentalis]	XP_003742885	8.31e-39	67	150.214	144	97
isotig10775	secreted partial	76	gi|442761859|gb|JAA73088.1|Putative secreted protein, partial [Ixodes ricinus]	JAA73088	5.36e-11	76	61.6178	47	36
isotig10776	secreted partial	76	gi|442761859|gb|JAA73088.1|Putative secreted protein, partial [Ixodes ricinus]	JAA73088	5.36e-11	76	61.6178	47	36
isotig10860	60s acidic ribosomal protein	192	gi|391333712|ref|XP_003741254.1|PREDICTED: 60S acidic ribosomal protein P1-like [Metaseiulus occidentalis]	XP_003741254	9.13e-32	98	120.939	63	62
isotig11011	mitochondrial import receptor subunit tom7 homolog	55	gi|350420655|ref|XP_003492580.1|PREDICTED: mitochondrial import receptor subunit TOM7 homolog [Bombus impatiens]	XP_003492580	6.09e-16	83	73.559	55	46
isotig11012	mitochondrial import receptor subunit tom7 homolog	55	gi|350420655|ref|XP_003492580.1|PREDICTED: mitochondrial import receptor subunit TOM7 homolog [Bombus impatiens]	XP_003492580	6.09e-16	83	73.559	55	46
isotig11113	isoform a	146	gi|391333720|ref|XP_003741258.1|PREDICTED: uncharacterized protein LOC100897823 [Metaseiulus occidentalis]	XP_003741258	1.45e-29	86	120.939	80	69
isotig11126	dolichyl-diphosphooligosaccharide--protein glycosyltransferase subunit dad1-like	129	gi|391344114|ref|XP_003746348.1|PREDICTED: dolichyl-diphosphooligosaccharide--protein glycosyltransferase subunit DAD1-like [Metaseiulus occidentalis]	XP_003746348	3.77e-64	93	201.83	111	104
isotig11127	dolichyl-diphosphooligosaccharide--protein glycosyltransferase subunit dad1-like	129	gi|391344114|ref|XP_003746348.1|PREDICTED: dolichyl-diphosphooligosaccharide--protein glycosyltransferase subunit DAD1-like [Metaseiulus occidentalis]	XP_003746348	3.77e-64	93	201.83	111	104
isotig11128	dolichyl-diphosphooligosaccharide--protein glycosyltransferase subunit dad1-like	129	gi|391344114|ref|XP_003746348.1|PREDICTED: dolichyl-diphosphooligosaccharide--protein glycosyltransferase subunit DAD1-like [Metaseiulus occidentalis]	XP_003746348	3.77e-64	93	201.83	111	104
isotig11144	signal peptidase complex subunit 1	76	gi|391342503|ref|XP_003745559.1|PREDICTED: signal peptidase complex subunit 1-like [Metaseiulus occidentalis]	XP_003745559	2.67e-33	86	120.168	76	66
isotig11145	signal peptidase complex subunit 1	76	gi|391342503|ref|XP_003745559.1|PREDICTED: signal peptidase complex subunit 1-like [Metaseiulus occidentalis]	XP_003745559	2.67e-33	86	120.168	76	66
isotig11185	transport protein sec61 alpha subunit	476	gi|391329088|ref|XP_003739009.1|PREDICTED: protein transport protein Sec61 subunit alpha-like 1-like [Metaseiulus occidentalis]	XP_003739009	0	98	924.465	476	471
isotig11186	transport protein sec61 alpha subunit	476	gi|391329088|ref|XP_003739009.1|PREDICTED: protein transport protein Sec61 subunit alpha-like 1-like [Metaseiulus occidentalis]	XP_003739009	0	98	924.465	476	471
isotig11219	beta-1 subunit of nicotinic acetylcholine	721	gi|391342756|ref|XP_003745681.1|PREDICTED: acetylcholine receptor subunit beta-like 1-like [Metaseiulus occidentalis]	XP_003745681	0	97	670.618	355	345
isotig11241	isoform a	764	gi|391340982|ref|XP_003744812.1|PREDICTED: uncharacterized protein LOC100899565 [Metaseiulus occidentalis]	XP_003744812	0	93	1155.97	651	608
isotig11245	innexin inx2	361	gi|391346062|ref|XP_003747298.1|PREDICTED: innexin inx2-like [Metaseiulus occidentalis]	XP_003747298	0	94	693.345	361	342
isotig11246	innexin inx2	361	gi|391346062|ref|XP_003747298.1|PREDICTED: innexin inx2-like [Metaseiulus occidentalis]	XP_003747298	0	94	693.345	361	342
isotig11247	tick thioester protein	804	gi|391330844|ref|XP_003739862.1|PREDICTED: ovostatin-like [Metaseiulus occidentalis]	XP_003739862	0	74	817.379	706	523
isotig11248	tick thioester protein	784	gi|391330844|ref|XP_003739862.1|PREDICTED: ovostatin-like [Metaseiulus occidentalis]	XP_003739862	0	74	822.387	689	514
isotig11301	gamma-glutamyltranspeptidase 1-like	618	gi|391348708|ref|XP_003748586.1|PREDICTED: gamma-glutamyltranspeptidase 1-like [Metaseiulus occidentalis]	XP_003748586	1.1e-171	67	513.457	619	415
isotig11302	gamma-glutamyltranspeptidase 1-like	619	gi|391348708|ref|XP_003748586.1|PREDICTED: gamma-glutamyltranspeptidase 1-like [Metaseiulus occidentalis]	XP_003748586	1.47e-169	69	508.064	539	373
isotig11319	protein rer1	254	gi|391344973|ref|XP_003746768.1|PREDICTED: protein RER1-like [Metaseiulus occidentalis]	XP_003746768	4.62e-86	87	266.159	191	168
isotig11320	protein rer1	254	gi|391344973|ref|XP_003746768.1|PREDICTED: protein RER1-like [Metaseiulus occidentalis]	XP_003746768	4.62e-86	87	266.159	191	168
isotig11335	glycosyltransferase family 92	566	gi|346469405|gb|AEO34547.1|hypothetical protein [Amblyomma maculatum]	AEO34547	0	74	711.449	569	424
isotig11336	glycosyltransferase family 92	566	gi|346469405|gb|AEO34547.1|hypothetical protein [Amblyomma maculatum]	AEO34547	0	74	711.449	569	424
isotig11339	ring finger protein 103	669	gi|148237532|ref|NP_001083791.1|ring finger protein 103 [Xenopus laevis] >gi|20126693|dbj|BAB88876.1| KF-1b [Xenopus laevis]	NP_001083791	1.37e-21	41	108.227	497	205
isotig11340	ring finger protein 103	451	gi|148237532|ref|NP_001083791.1|ring finger protein 103 [Xenopus laevis] >gi|20126693|dbj|BAB88876.1| KF-1b [Xenopus laevis]	NP_001083791	2.08e-15	43	87.4261	330	143
isotig11341	nose resistant to fluoxetine protein 6-like	773	gi|391332277|ref|XP_003740562.1|PREDICTED: nose resistant to fluoxetine protein 6-like [Metaseiulus occidentalis]	XP_003740562	0	77	983.786	769	599
isotig11342	nose resistant to fluoxetine protein 6-like	495	gi|391332277|ref|XP_003740562.1|PREDICTED: nose resistant to fluoxetine protein 6-like [Metaseiulus occidentalis]	XP_003740562	0	79	615.535	468	370
isotig11367	d-beta-hydroxybutyrate mitochondrial-like	385	gi|391332798|ref|XP_003740816.1|PREDICTED: retinol dehydrogenase 2-like [Metaseiulus occidentalis]	XP_003740816	4.96e-152	74	445.662	380	283
isotig11368	d-beta-hydroxybutyrate mitochondrial-like	385	gi|391332798|ref|XP_003740816.1|PREDICTED: retinol dehydrogenase 2-like [Metaseiulus occidentalis]	XP_003740816	4.96e-152	74	445.662	380	283
isotig11371	probable sodium potassium calcium exchanger cg1090-like	654	gi|391330783|ref|XP_003739833.1|PREDICTED: probable sodium/potassium/calcium exchanger CG1090-like [Metaseiulus occidentalis]	XP_003739833	3.29e-114	84	366.696	290	245
isotig11372	sodium potassium calcium exchanger 4	587	gi|391330783|ref|XP_003739833.1|PREDICTED: probable sodium/potassium/calcium exchanger CG1090-like [Metaseiulus occidentalis]	XP_003739833	0	85	670.618	522	447
isotig11391	gram domain-containing protein 1a-like	761	gi|391346523|ref|XP_003747522.1|PREDICTED: GRAM domain-containing protein 1A-like [Metaseiulus occidentalis]	XP_003747522	6.88e-162	61	497.278	606	374
isotig11392	gram domain-containing protein 1a-like	281	gi|391346523|ref|XP_003747522.1|PREDICTED: GRAM domain-containing protein 1A-like [Metaseiulus occidentalis]	XP_003747522	9.45e-29	59	124.79	206	123
isotig11447	choline acetyltransferase	873	gi|391341994|ref|XP_003745309.1|PREDICTED: choline O-acetyltransferase-like [Metaseiulus occidentalis]	XP_003745309	0	80	763.066	593	476
isotig11463	glutamate receptor 1-like	692	gi|391338350|ref|XP_003743522.1|PREDICTED: glutamate receptor 1-like [Metaseiulus occidentalis]	XP_003743522	0	87	988.023	656	577
isotig11464	glutamate receptor 1-like	107	gi|391338350|ref|XP_003743522.1|PREDICTED: glutamate receptor 1-like [Metaseiulus occidentalis]	XP_003743522	3.38e-23	91	103.219	58	53
isotig11505	glycosyl-phosphatidylinositol-linked carbonic anhydrase	411	gi|409892959|gb|AFV46145.1|glycosyl-phosphatidylinositol-linked carbonic anhydrase [Portunus trituberculatus]	AFV46145	2.12e-51	54	185.267	271	147
isotig11506	glycosyl-phosphatidylinositol-linked carbonic anhydrase	338	gi|409892959|gb|AFV46145.1|glycosyl-phosphatidylinositol-linked carbonic anhydrase [Portunus trituberculatus]	AFV46145	7.46e-52	55	184.111	271	150
isotig11515	phosphatidate photoreceptor-specific-like	464	gi|391334416|ref|XP_003741600.1|PREDICTED: phosphatidate cytidylyltransferase, photoreceptor-specific-like isoform 1 [Metaseiulus occidentalis]	XP_003741600	0	88	727.628	475	418
isotig11516	phosphatidate photoreceptor-specific-like	330	gi|391334416|ref|XP_003741600.1|PREDICTED: phosphatidate cytidylyltransferase, photoreceptor-specific-like isoform 1 [Metaseiulus occidentalis]	XP_003741600	0	95	544.273	317	303
isotig11561	steroid 5 alpha-reductase 3	163	gi|391330069|ref|XP_003739487.1|PREDICTED: probable polyprenol reductase-like [Metaseiulus occidentalis]	XP_003739487	1.13e-70	79	226.098	163	129
isotig11562	steroid 5 alpha-reductase 3	163	gi|391330069|ref|XP_003739487.1|PREDICTED: probable polyprenol reductase-like [Metaseiulus occidentalis]	XP_003739487	1.13e-70	79	226.098	163	129
isotig11565	p2x purinoceptor 4	309	gi|391341253|ref|XP_003744945.1|PREDICTED: P2X purinoceptor 4-like [Metaseiulus occidentalis]	XP_003744945	1.21e-91	71	289.656	287	204
isotig11566	p2x purinoceptor 4	309	gi|391341253|ref|XP_003744945.1|PREDICTED: P2X purinoceptor 4-like [Metaseiulus occidentalis]	XP_003744945	1.21e-91	71	289.656	287	204
isotig11575	PREDICTED: uncharacterized protein LOC100902147	655	gi|391325265|ref|XP_003737159.1|PREDICTED: uncharacterized protein LOC100902147 [Metaseiulus occidentalis]	XP_003737159	5.67e-61	56	219.935	349	198
isotig11597	stearoyl-	366	gi|391339845|ref|XP_003744257.1|PREDICTED: acyl-CoA Delta(11) desaturase-like [Metaseiulus occidentalis]	XP_003744257	1.17e-135	73	410.994	328	241
isotig11679	transmembrane protein 55b-like	258	gi|391327334|ref|XP_003738158.1|PREDICTED: transmembrane protein 55B-B-like [Metaseiulus occidentalis]	XP_003738158	3e-99	88	301.597	214	190
isotig11680	transmembrane protein 55b-like	258	gi|391327334|ref|XP_003738158.1|PREDICTED: transmembrane protein 55B-B-like [Metaseiulus occidentalis]	XP_003738158	3e-99	88	301.597	214	190
isotig11737	protein isoform b	560	gi|391343289|ref|XP_003745945.1|PREDICTED: uncharacterized protein LOC100899084 [Metaseiulus occidentalis]	XP_003745945	0	70	561.992	508	360
isotig11738	protein isoform b	554	gi|391343289|ref|XP_003745945.1|PREDICTED: uncharacterized protein LOC100899084 [Metaseiulus occidentalis]	XP_003745945	0	70	566.229	520	366
isotig11761	cd81 antigen-like	49	gi|391325099|ref|XP_003737077.1|PREDICTED: CD81 antigen-like [Metaseiulus occidentalis]	XP_003737077	2.4e-13	79	69.3218	49	39
isotig11762	cd81 antigen-like	49	gi|391325099|ref|XP_003737077.1|PREDICTED: CD81 antigen-like [Metaseiulus occidentalis]	XP_003737077	2.4e-13	79	69.3218	49	39
isotig11785	transmembrane protein 18	176	gi|391344415|ref|XP_003746496.1|PREDICTED: transmembrane protein 18-like [Metaseiulus occidentalis]	XP_003746496	3.56e-71	91	223.016	123	113
isotig11786	transmembrane protein 18	176	gi|391344415|ref|XP_003746496.1|PREDICTED: transmembrane protein 18-like [Metaseiulus occidentalis]	XP_003746496	3.56e-71	91	223.016	123	113
isotig11791	sodium-dependent glucose transporter 1-like	191	gi|391325569|ref|XP_003737305.1|PREDICTED: uncharacterized protein LOC100901516 [Metaseiulus occidentalis]	XP_003737305	3.68e-20	66	95.9005	110	73
isotig11792	sodium-dependent glucose	233	gi|391325569|ref|XP_003737305.1|PREDICTED: uncharacterized protein LOC100901516 [Metaseiulus occidentalis]	XP_003737305	4.1e-50	70	180.259	185	131
isotig11793	metal transporter cnnm2-like	760	gi|391345497|ref|XP_003747022.1|PREDICTED: metal transporter CNNM2-like [Metaseiulus occidentalis]	XP_003747022	0	81	997.653	750	611
isotig11803	solute carrier organic anion	275	gi|391326981|ref|XP_003737987.1|PREDICTED: solute carrier organic anion transporter family member 1A1-like [Metaseiulus occidentalis]	XP_003737987	3.44e-74	64	249.98	275	177
isotig11804	solute carrier organic anion	275	gi|391326981|ref|XP_003737987.1|PREDICTED: solute carrier organic anion transporter family member 1A1-like [Metaseiulus occidentalis]	XP_003737987	3.44e-74	64	249.98	275	177
isotig11827	PREDICTED: uncharacterized protein LOC100898566	288	gi|391341128|ref|XP_003744883.1|PREDICTED: uncharacterized protein LOC100898566 [Metaseiulus occidentalis]	XP_003744883	7.62e-173	96	491.115	288	278
isotig11828	PREDICTED: uncharacterized protein LOC100898566	113	gi|391341128|ref|XP_003744883.1|PREDICTED: uncharacterized protein LOC100898566 [Metaseiulus occidentalis]	XP_003744883	6.22e-70	97	221.476	113	110
isotig11831	choline transporter-like protein 2	390	gi|391336437|ref|XP_003742587.1|PREDICTED: choline transporter-like protein 2-like [Metaseiulus occidentalis]	XP_003742587	2.35e-147	84	447.588	361	304
isotig11832	choline transporter-like protein 2	375	gi|391336437|ref|XP_003742587.1|PREDICTED: choline transporter-like protein 2-like [Metaseiulus occidentalis]	XP_003742587	4.05e-150	83	454.136	369	309
isotig11837	cytochrome p450 2c29-like	491	gi|391345465|ref|XP_003747006.1|PREDICTED: cytochrome P450 2C23-like [Metaseiulus occidentalis]	XP_003747006	0	69	554.673	485	338
isotig11883	puromycin-sensitive aminopeptidase	229	gi|391344456|ref|XP_003746515.1|PREDICTED: puromycin-sensitive aminopeptidase-like [Metaseiulus occidentalis]	XP_003746515	1.26e-61	73	216.083	182	133
isotig11884	puromycin-sensitive aminopeptidase	229	gi|391344456|ref|XP_003746515.1|PREDICTED: puromycin-sensitive aminopeptidase-like [Metaseiulus occidentalis]	XP_003746515	1.26e-61	73	216.083	182	133
isotig11895	alpha- partial	368	gi|391346755|ref|XP_003747634.1|PREDICTED: beta-parvin-like [Metaseiulus occidentalis]	XP_003747634	0	94	584.334	368	346
isotig11906	cytochrome b561-like	54	gi|391325335|ref|XP_003737194.1|PREDICTED: cytochrome b561-like [Metaseiulus occidentalis]	XP_003737194	4.22e-11	87	64.3142	41	36
isotig11907	adenylate cyclase type 6-like	164	gi|391329229|ref|XP_003739078.1|PREDICTED: adenylate cyclase type 6-like [Metaseiulus occidentalis]	XP_003739078	2.54e-51	81	186.037	130	106
isotig11927	isoform b	198	gi|391337355|ref|XP_003743035.1|PREDICTED: mpv17-like protein-like [Metaseiulus occidentalis]	XP_003743035	7.03e-112	87	328.946	199	174
isotig11928	isoform b	198	gi|391337355|ref|XP_003743035.1|PREDICTED: mpv17-like protein-like [Metaseiulus occidentalis]	XP_003743035	7.03e-112	87	328.946	199	174
isotig11935	threonylcarbamoyladenosine trna methylthiotransferase-like	302	gi|391334616|ref|XP_003741698.1|PREDICTED: threonylcarbamoyladenosine tRNA methylthiotransferase-like [Metaseiulus occidentalis]	XP_003741698	3.42e-151	91	445.277	269	245
isotig11951	5-ht1b	461	gi|241738345|ref|XP_002405023.1|serotonin receptor, putative [Ixodes scapularis] >gi|215505640|gb|EEC15134.1| serotonin receptor, putative [Ixodes scapularis]	XP_002405023	2.26e-71	87	241.891	138	121
isotig11975	fatty acyl-	300	gi|391325035|ref|XP_003737046.1|PREDICTED: elongation of very long chain fatty acids protein 2-like [Metaseiulus occidentalis]	XP_003737046	1.7e-87	68	273.863	254	174
isotig11976	fatty acyl-	300	gi|391325035|ref|XP_003737046.1|PREDICTED: elongation of very long chain fatty acids protein 2-like [Metaseiulus occidentalis]	XP_003737046	1.7e-87	68	273.863	254	174
isotig11993	transmembrane protein 120 homolog	387	gi|391330191|ref|XP_003739547.1|PREDICTED: transmembrane protein 120B-like [Metaseiulus occidentalis]	XP_003739547	3.18e-165	78	478.789	375	296
isotig11994	transmembrane protein 120 homolog	387	gi|391330191|ref|XP_003739547.1|PREDICTED: transmembrane protein 120B-like [Metaseiulus occidentalis]	XP_003739547	3.18e-165	78	478.789	375	296
isotig11996	leucine-rich repeat and fibronectin type-iii domain-containing protein 4-like	192	gi|391346695|ref|XP_003747604.1|PREDICTED: leucine-rich repeat and fibronectin type-III domain-containing protein 4-like [Metaseiulus occidentalis]	XP_003747604	7.83e-43	66	155.606	156	104
isotig12019	solute carrier family 25 member 42-like	243	gi|391330622|ref|XP_003739755.1|PREDICTED: solute carrier family 25 member 42-like [Metaseiulus occidentalis]	XP_003739755	1.63e-106	77	320.472	243	189
isotig12071	PREDICTED: uncharacterized protein LOC100905575	189	gi|391335633|ref|XP_003742194.1|PREDICTED: uncharacterized protein LOC100905575 [Metaseiulus occidentalis]	XP_003742194	2.84e-14	47	76.2554	158	75
isotig12072	PREDICTED: uncharacterized protein LOC100905575	189	gi|391335633|ref|XP_003742194.1|PREDICTED: uncharacterized protein LOC100905575 [Metaseiulus occidentalis]	XP_003742194	2.84e-14	47	76.2554	158	75
isotig12074	PREDICTED: uncharacterized protein LOC100906260	272	gi|391335197|ref|XP_003741982.1|PREDICTED: uncharacterized protein LOC100906260 [Metaseiulus occidentalis]	XP_003741982	9.14e-18	54	87.8113	177	97
isotig12085	PREDICTED: uncharacterized protein LOC100897902	127	gi|391346663|ref|XP_003747589.1|PREDICTED: uncharacterized protein LOC100897902 [Metaseiulus occidentalis]	XP_003747589	2.27e-23	70	97.0561	87	61
isotig12086	PREDICTED: uncharacterized protein LOC100897902	127	gi|391346663|ref|XP_003747589.1|PREDICTED: uncharacterized protein LOC100897902 [Metaseiulus occidentalis]	XP_003747589	2.27e-23	70	97.0561	87	61
isotig12117	syntaxin	278	gi|391336267|ref|XP_003742503.1|PREDICTED: syntaxin-1B-like [Metaseiulus occidentalis]	XP_003742503	3.56e-65	67	215.698	267	179
isotig12141	selenoprotein s-like	126	gi|391330958|ref|XP_003739918.1|PREDICTED: selenoprotein S-like [Metaseiulus occidentalis]	XP_003739918	4.16e-13	48	70.4774	133	65
isotig12142	selenoprotein s-like	126	gi|391330958|ref|XP_003739918.1|PREDICTED: selenoprotein S-like [Metaseiulus occidentalis]	XP_003739918	4.16e-13	48	70.4774	133	65
isotig12165	transmembrane protein 70	231	gi|442749763|gb|JAA67041.1|Putative protein of unknown function [Ixodes ricinus]	JAA67041	7.38e-31	63	123.635	148	94
isotig12166	transmembrane protein 70	137	gi|442749763|gb|JAA67041.1|Putative protein of unknown function [Ixodes ricinus]	JAA67041	1.99e-24	64	103.219	121	78
isotig12171	solute carrier family 35 member e1 homolog	211	gi|391326771|ref|XP_003737885.1|PREDICTED: solute carrier family 35 member E1 homolog [Metaseiulus occidentalis]	XP_003737885	1.36e-109	92	330.102	210	194
isotig12172	solute carrier family 35 member e1 homolog	132	gi|391326771|ref|XP_003737885.1|PREDICTED: solute carrier family 35 member E1 homolog [Metaseiulus occidentalis]	XP_003737885	1.27e-60	91	201.06	115	105
isotig12193	lipase member h-a-like	180	gi|391334947|ref|XP_003741860.1|PREDICTED: lipase member H-A-like [Metaseiulus occidentalis]	XP_003741860	1.26e-07	47	58.5362	100	47
isotig12199	transmembrane protein	314	gi|391326654|ref|XP_003737827.1|PREDICTED: anoctamin-1-like [Metaseiulus occidentalis]	XP_003737827	6.69e-106	66	340.117	326	216
isotig12200	transmembrane protein	385	gi|391326654|ref|XP_003737827.1|PREDICTED: anoctamin-1-like [Metaseiulus occidentalis]	XP_003737827	1.41e-134	66	418.313	403	268
isotig12211	PREDICTED: uncharacterized protein LOC100898829	232	gi|391332034|ref|XP_003740443.1|PREDICTED: uncharacterized protein LOC100898829 [Metaseiulus occidentalis]	XP_003740443	2.99e-27	75	112.849	95	72
isotig12259	nicotinic acetylcholine receptor subunit a5	358	gi|391329873|ref|XP_003739391.1|PREDICTED: neuronal acetylcholine receptor subunit alpha-3-like [Metaseiulus occidentalis]	XP_003739391	2.17e-116	79	358.607	268	214
isotig12260	neuronal acetylcholine receptor subunit alpha-3-like	109	gi|391329873|ref|XP_003739391.1|PREDICTED: neuronal acetylcholine receptor subunit alpha-3-like [Metaseiulus occidentalis]	XP_003739391	5.03e-18	68	87.4261	112	77
isotig12275	glycosaminoglycan xylosylkinase	341	gi|391335895|ref|XP_003742322.1|PREDICTED: glycosaminoglycan xylosylkinase-like [Metaseiulus occidentalis]	XP_003742322	3.54e-43	63	161.384	205	130
isotig12276	glycosaminoglycan xylosylkinase	395	gi|115495949|ref|NP_001069653.1|glycosaminoglycan xylosylkinase [Bos taurus] >gi|109659272|gb|AAI18181.1| Family with sequence similarity 20, member B [Bos taurus] >gi|296479007|tpg|DAA21122.1| TPA: family with sequence similarity 20, member B [Bos taurus]	NP_001069653	1.31e-63	64	216.853	245	158
isotig12315	1-acyl-sn-glycerol-3-phosphate acyltransferase alpha-like	269	gi|391326200|ref|XP_003737608.1|PREDICTED: putative 1-acyl-sn-glycerol-3-phosphate acyltransferase acl-2-like [Metaseiulus occidentalis]	XP_003737608	6.9e-71	64	229.565	245	159
isotig12316	1-acyl-sn-glycerol-3-phosphate acyltransferase alpha-like	269	gi|391326200|ref|XP_003737608.1|PREDICTED: putative 1-acyl-sn-glycerol-3-phosphate acyltransferase acl-2-like [Metaseiulus occidentalis]	XP_003737608	6.9e-71	64	229.565	245	159
isotig12317	protein involved in membrane	175	gi|391343732|ref|XP_003746160.1|PREDICTED: receptor expression-enhancing protein 5-like isoform 1 [Metaseiulus occidentalis]	XP_003746160	2.53e-83	83	254.603	171	143
isotig12318	protein involved in membrane	175	gi|391343732|ref|XP_003746160.1|PREDICTED: receptor expression-enhancing protein 5-like isoform 1 [Metaseiulus occidentalis]	XP_003746160	2.53e-83	83	254.603	171	143
isotig12381	cg13532 cg13532-pa	331	gi|241682225|ref|XP_002401088.1|conserved hypothetical protein [Ixodes scapularis] >gi|215504379|gb|EEC13873.1| conserved hypothetical protein [Ixodes scapularis]	XP_002401088	4.71e-54	57	191.045	232	133
isotig12467	isoform b	416	gi|391345590|ref|XP_003747068.1|PREDICTED: neuroligin-4, Y-linked-like [Metaseiulus occidentalis]	XP_003747068	0	86	640.573	390	339
isotig12468	isoform b	286	gi|391345590|ref|XP_003747068.1|PREDICTED: neuroligin-4, Y-linked-like [Metaseiulus occidentalis]	XP_003747068	5.27e-136	84	414.075	266	224
isotig12500	solute carrier family 35 member f3-like	141	gi|391332066|ref|XP_003740459.1|PREDICTED: solute carrier family 35 member F3-like [Metaseiulus occidentalis]	XP_003740459	7.47e-57	85	194.126	127	109
isotig12503	cytochrome family subfamily polypeptide 4	531	gi|391325941|ref|XP_003737485.1|PREDICTED: cytochrome P450 3A29-like [Metaseiulus occidentalis]	XP_003737485	3.1e-180	72	527.709	474	344
isotig12524	protein lsm12 homolog a-like	292	gi|391330071|ref|XP_003739488.1|PREDICTED: protein LSM12 homolog [Metaseiulus occidentalis]	XP_003739488	6.33e-75	80	239.195	183	147
isotig12567	PREDICTED: uncharacterized protein LOC100903865	102	gi|391326480|ref|XP_003737742.1|PREDICTED: uncharacterized protein LOC100903865 [Metaseiulus occidentalis]	XP_003737742	1.8e-19	86	88.5817	89	77
isotig12568	PREDICTED: uncharacterized protein LOC100903865	98	gi|391326480|ref|XP_003737742.1|PREDICTED: uncharacterized protein LOC100903865 [Metaseiulus occidentalis]	XP_003737742	1.68e-19	87	88.5817	88	77
isotig12615	glutamate ionotropic kainate 2	497	gi|391328671|ref|XP_003738808.1|PREDICTED: glutamate receptor, ionotropic kainate 3-like [Metaseiulus occidentalis]	XP_003738808	3.16e-101	94	334.339	237	224
isotig12641	protein npc2-like protein	153	gi|391342004|ref|XP_003745314.1|PREDICTED: protein NPC2 homolog [Metaseiulus occidentalis]	XP_003745314	2.1e-41	71	149.058	131	94
isotig12727	udp-gal:glucosylceramide beta-14-galactosyltransferase	373	gi|391336717|ref|XP_003742725.1|PREDICTED: beta-1,4-N-acetylgalactosaminyltransferase bre-4-like [Metaseiulus occidentalis]	XP_003742725	3.59e-175	80	504.212	372	298
isotig12733	PREDICTED: uncharacterized protein LOC100898731	170	gi|391329591|ref|XP_003739254.1|PREDICTED: uncharacterized protein LOC100898731 [Metaseiulus occidentalis]	XP_003739254	2.69e-39	78	142.124	129	101
isotig12763	3-ketodihydrosphingosine reductase-like	307	gi|391327278|ref|XP_003738130.1|PREDICTED: 3-ketodihydrosphingosine reductase-like [Metaseiulus occidentalis]	XP_003738130	1.31e-119	82	357.836	307	253
isotig12803	PREDICTED: uncharacterized protein LOC100907896	219	gi|391342574|ref|XP_003745592.1|PREDICTED: uncharacterized protein LOC100907896 [Metaseiulus occidentalis]	XP_003745592	1.71e-62	75	203.371	167	126
isotig12804	PREDICTED: uncharacterized protein LOC100907896	219	gi|391342574|ref|XP_003745592.1|PREDICTED: uncharacterized protein LOC100907896 [Metaseiulus occidentalis]	XP_003745592	1.71e-62	75	203.371	167	126
isotig12848	cytochrome c oxidase subunit mitochondrial-like	71	gi|344272714|ref|XP_003408176.1|PREDICTED: cytochrome c oxidase subunit 7C, mitochondrial-like [Loxodonta africana]	XP_003408176	2.29e-19	74	83.1889	63	47
isotig12849	cytochrome c oxidase subunit mitochondrial-like	71	gi|344272714|ref|XP_003408176.1|PREDICTED: cytochrome c oxidase subunit 7C, mitochondrial-like [Loxodonta africana]	XP_003408176	2.29e-19	74	83.1889	63	47
isotig12867	beta- -galactosyltransferase 6	259	gi|391342778|ref|XP_003745692.1|PREDICTED: beta-1,3-galactosyltransferase 6-like [Metaseiulus occidentalis]	XP_003745692	9.51e-31	49	125.946	228	113
isotig12882	PREDICTED: uncharacterized protein LOC100905643	173	gi|391345835|ref|XP_003747188.1|PREDICTED: uncharacterized protein LOC100905643 [Metaseiulus occidentalis]	XP_003747188	1.2e-21	56	97.0561	144	81
isotig12883	PREDICTED: uncharacterized protein LOC100905643	173	gi|391345835|ref|XP_003747188.1|PREDICTED: uncharacterized protein LOC100905643 [Metaseiulus occidentalis]	XP_003747188	1.2e-21	56	97.0561	144	81
isotig12918	signal peptide peptidase	375	gi|391332411|ref|XP_003740628.1|PREDICTED: LOW QUALITY PROTEIN: signal peptide peptidase-like 3-like [Metaseiulus occidentalis]	XP_003740628	0	89	533.487	374	336
isotig12947	cationic amino acid	220	gi|391332417|ref|XP_003740631.1|PREDICTED: cationic amino acid transporter 3-like [Metaseiulus occidentalis]	XP_003740631	1.21e-73	81	244.202	221	181
isotig12948	cationic amino acid	220	gi|391332417|ref|XP_003740631.1|PREDICTED: cationic amino acid transporter 3-like [Metaseiulus occidentalis]	XP_003740631	1.21e-73	81	244.202	221	181
isotig12977	aquaporin major intrinsic protein family	351	gi|391341935|ref|XP_003745281.1|PREDICTED: aquaporin-10-like [Metaseiulus occidentalis]	XP_003745281	6.49e-84	74	267.314	206	153
isotig12978	aquaporin major intrinsic protein family	248	gi|391341935|ref|XP_003745281.1|PREDICTED: aquaporin-10-like [Metaseiulus occidentalis]	XP_003745281	6.42e-85	75	265.774	201	152
isotig13018	equilibrative nucleoside transporter 1-like	281	gi|391334676|ref|XP_003741727.1|PREDICTED: equilibrative nucleoside transporter 1-like [Metaseiulus occidentalis]	XP_003741727	3.72e-110	80	336.265	277	222
isotig13019	equilibrative nucleoside transporter 1-like	336	gi|391334676|ref|XP_003741727.1|PREDICTED: equilibrative nucleoside transporter 1-like [Metaseiulus occidentalis]	XP_003741727	2.97e-108	80	333.569	272	220
isotig13037	palmitoyltransferase zdhhc2	198	gi|391327328|ref|XP_003738155.1|PREDICTED: palmitoyltransferase ZDHHC2-like [Metaseiulus occidentalis]	XP_003738155	9.66e-94	86	290.812	179	154
isotig13046	gdp-fucose transporter	360	gi|391344784|ref|XP_003746675.1|PREDICTED: GDP-fucose transporter 1-like [Metaseiulus occidentalis]	XP_003746675	1.47e-144	83	424.091	348	291
isotig13082	hypothetical protein IscW_ISCW020275	253	gi|241576113|ref|XP_002403328.1|hypothetical protein IscW_ISCW020275 [Ixodes scapularis] >gi|215502203|gb|EEC11697.1| hypothetical protein IscW_ISCW020275 [Ixodes scapularis]	XP_002403328	3.82e-07	46	57.3806	158	74
isotig13083	hypothetical protein IscW_ISCW020275	253	gi|241576113|ref|XP_002403328.1|hypothetical protein IscW_ISCW020275 [Ixodes scapularis] >gi|215502203|gb|EEC11697.1| hypothetical protein IscW_ISCW020275 [Ixodes scapularis]	XP_002403328	5.67e-08	46	59.6918	158	74
isotig13096	PREDICTED: uncharacterized protein LOC100903603	73	gi|391335883|ref|XP_003742316.1|PREDICTED: uncharacterized protein LOC100903603 [Metaseiulus occidentalis]	XP_003742316	1.25e-15	94	76.2554	39	37
isotig13098	sterol regulatory element-binding protein cleavage-activating protein	343	gi|391348871|ref|XP_003748664.1|PREDICTED: sterol regulatory element-binding protein cleavage-activating protein-like [Metaseiulus occidentalis]	XP_003748664	4.96e-109	70	347.821	315	221
isotig13099	sterol regulatory element-binding protein cleavage-activating protein	277	gi|391348871|ref|XP_003748664.1|PREDICTED: sterol regulatory element-binding protein cleavage-activating protein-like [Metaseiulus occidentalis]	XP_003748664	2.47e-101	73	325.094	276	202
isotig13126	tetratricopeptide repeat protein 17-like	139	gi|391334134|ref|XP_003741463.1|PREDICTED: tetratricopeptide repeat protein 17-like [Metaseiulus occidentalis]	XP_003741463	4e-25	91	107.071	59	54
isotig13172	atp-binding cassette sub-family d member 1	356	gi|391345730|ref|XP_003747137.1|PREDICTED: ATP-binding cassette sub-family D member 1 [Metaseiulus occidentalis]	XP_003747137	0	93	639.802	353	331
isotig13173	atp-binding cassette sub-family d member 1	122	gi|391345730|ref|XP_003747137.1|PREDICTED: ATP-binding cassette sub-family D member 1 [Metaseiulus occidentalis]	XP_003747137	1.3e-63	92	216.083	119	110
isotig13192	atlastin- partial	203	gi|427794727|gb|JAA62815.1|Putative atlastin-2, partial [Rhipicephalus pulchellus]	JAA62815	3.95e-72	77	239.58	203	158
isotig13193	atlastin- partial	181	gi|427794727|gb|JAA62815.1|Putative atlastin-2, partial [Rhipicephalus pulchellus]	JAA62815	7.74e-58	78	200.675	170	134
isotig13220	gamma-glutamylcyclotransferase cg2811-like	278	gi|391324951|ref|XP_003737005.1|PREDICTED: gamma-glutamylaminecyclotransferase B-like isoform 2 [Metaseiulus occidentalis]	XP_003737005	4.09e-45	67	159.844	152	102
isotig13221	gamma-glutamylcyclotransferase cg2811-like	257	gi|391324951|ref|XP_003737005.1|PREDICTED: gamma-glutamylaminecyclotransferase B-like isoform 2 [Metaseiulus occidentalis]	XP_003737005	1.65e-44	64	157.532	150	97
isotig13246	neuromedin-b receptor	359	gi|391344906|ref|XP_003746735.1|PREDICTED: LOW QUALITY PROTEIN: gastrin-releasing peptide receptor-like [Metaseiulus occidentalis]	XP_003746735	7.49e-113	84	347.436	244	207
isotig13316	polycomb complex protein bmi-	495	gi|391337288|ref|XP_003743002.1|PREDICTED: uncharacterized protein LOC100900541 [Metaseiulus occidentalis]	XP_003743002	2.9e-49	88	191.43	117	103
isotig13366	h(+) cl(-) exchange transporter 7-like	383	gi|391337083|ref|XP_003742903.1|PREDICTED: H(+)/Cl(-) exchange transporter 7-like [Metaseiulus occidentalis]	XP_003742903	0	92	586.26	382	355
isotig13367	chloride channel 7	146	gi|391337083|ref|XP_003742903.1|PREDICTED: H(+)/Cl(-) exchange transporter 7-like [Metaseiulus occidentalis]	XP_003742903	1.86e-63	91	216.853	145	133
isotig13395	PREDICTED: uncharacterized protein LOC100897332	191	gi|391332176|ref|XP_003740513.1|PREDICTED: uncharacterized protein LOC100897332 [Metaseiulus occidentalis]	XP_003740513	9.47e-50	70	172.17	142	100
isotig13533	p protein	368	gi|391334513|ref|XP_003741648.1|PREDICTED: P protein-like [Metaseiulus occidentalis]	XP_003741648	4.96e-93	74	308.145	304	225
isotig13656	PREDICTED: uncharacterized protein LOC100904529	303	gi|391345657|ref|XP_003747101.1|PREDICTED: uncharacterized protein LOC100904529 [Metaseiulus occidentalis]	XP_003747101	4e-24	65	107.071	140	92
isotig13662	tyrosine-protein phosphatase non-receptor type 11-like	267	gi|391337408|ref|XP_003743061.1|PREDICTED: tyrosine-protein phosphatase non-receptor type 11-like [Metaseiulus occidentalis]	XP_003743061	1.09e-57	96	204.527	104	100
isotig13771	cytochrome	218	gi|242002222|ref|XP_002435754.1|cytochrome P450, putative [Ixodes scapularis] >gi|215499090|gb|EEC08584.1| cytochrome P450, putative [Ixodes scapularis]	XP_002435754	1.67e-57	66	200.29	184	123
isotig13855	gtp-specific succinyl- beta	98	gi|391346848|ref|XP_003747680.1|PREDICTED: succinyl-CoA ligase [GDP-forming] subunit beta, mitochondrial-like [Metaseiulus occidentalis]	XP_003747680	2.22e-53	97	181.8	97	95
[truncated: 653 more rows]
