# Supplementary material for: The predicted secretome and transmembranome of the poultry red mite Dermanyssus gallinae
Source: Parasit Vectors. 2013 Sep 11;6:259. doi: 10.1186/1756-3305-6-259 (PMC3846644; doi:10.1186/1756-3305-6-259)
Supplement: Additional file 3 — Gene Ontology term distribution of D. gallinae pES proteins. [file 1756-3305-6-259-S3.xls]

## Sheet: Tabelle1
Additional file 3 – Gene Ontology term distribution of D. gallinae pES proteins
Sequence name	Sequence description	GO ID	GO term	Ontology
isotig19744	ganglioside gm2 activator-like	GO:0045179	apical cortex	cellular component
isotig09456	mesoderm development candidate 2	GO:0045177	apical part of cell	cellular component
isotig09457	mesoderm development candidate 2	GO:0045177	apical part of cell	cellular component
isotig19520	legumain-like protease precursor	GO:0045177	apical part of cell	cellular component
isotig25288	legumain	GO:0045177	apical part of cell	cellular component
isotig26204	isoform b	GO:0016324	apical plasma membrane	cellular component
G9NSEKQ02G8EYV	atp-binding cassette sub-family a member 1	GO:0043190	ATP-binding cassette (ABC) transporter complex	cellular component
isotig12345	palmitoyl-protein thioesterase 1	GO:0030424	axon	cellular component
isotig12346	palmitoyl-protein thioesterase 1	GO:0030424	axon	cellular component
G9NSEKQ02IPKOR	dynein light chain roadblock-type 2	GO:0005858	axonemal dynein complex	cellular component
G9NSEKQ01D0S76	anion exchange protein 3-like	GO:0016323	basolateral plasma membrane	cellular component
isotig21087	bursicon beta	GO:0031395	bursicon neuropeptide hormone complex	cellular component
isotig18432	78 kda glucose-regulated protein precursor	GO:0008303	caspase complex	cellular component
G9NSEKQ01A5G4O	u5 small nuclear ribonucleoprotein 200 kda helicase	GO:0071013	catalytic step 2 spliceosome	cellular component
G9NSEKQ02GDPGY	u5 small nuclear ribonucleoprotein 200 kda helicase-like	GO:0071013	catalytic step 2 spliceosome	cellular component
isotig29887	torsin family protein	GO:0000267	cell fraction	cellular component
isotig08537	excitatory amino acid	GO:0030054	cell junction	cellular component
isotig08538	excitatory amino acid	GO:0030054	cell junction	cellular component
isotig04573	epoxide hydrolase 1-like protein	GO:0044464	cell part	cellular component
isotig04574	epoxide hydrolase 1-like protein	GO:0044464	cell part	cellular component
isotig09422	legumain	GO:0044464	cell part	cellular component
isotig15487	calnexin	GO:0044464	cell part	cellular component
isotig19688	lysosomal pro-x carboxypeptidase-like	GO:0044464	cell part	cellular component
G9NSEKQ01BLK8J	vacuolar protein sorting-associated protein 51 homolog	GO:0044464	cell part	cellular component
G9NSEKQ01C1EXR	rho gtpase-activating protein 20	GO:0044464	cell part	cellular component
G9NSEKQ01CFC40	rho gtpase-activating protein 20	GO:0044464	cell part	cellular component
G9NSEKQ01DMCSZ	rho gtpase-activating protein 20	GO:0044464	cell part	cellular component
G9NSEKQ01EP5CD	rho gtpase-activating protein 20	GO:0044464	cell part	cellular component
G9NSEKQ02GNDOQ	pleckstrin homology-like domain family b member 1-like	GO:0044464	cell part	cellular component
G9NSEKQ02H3YCI	wd repeat-containing protein 26-like	GO:0044464	cell part	cellular component
isotig14099	breast carcinoma amplified sequence 3	GO:0044464	cell part	cellular component
G9NSEKQ02HFKLZ	cdc42-interacting protein 4-like	GO:0071944	cell periphery	cellular component
G9NSEKQ02JXC6H	ca2+-dependent activator protein for secretion 2 isoform	GO:0042995	cell projection	cellular component
isotig29547	kif21a protein	GO:0042995	cell projection	cellular component
G9NSEKQ02I5616	intraflagellar transport protein 52 homolog	GO:0044463	cell projection part	cellular component
isotig18432	78 kda glucose-regulated protein precursor	GO:0009986	cell surface	cellular component
G9NSEKQ02IN9FG	atrophin 1 interacting protein	GO:0005911	cell-cell junction	cellular component
isotig34091	serine threonine-protein phosphatase 4 catalytic subunit	GO:0005813	centrosome	cellular component
G9NSEKQ01EA0TI	regulator of nonsense transcripts 1	GO:0000785	chromatin	cellular component
G9NSEKQ01EPUCB	regulator of nonsense transcripts 1	GO:0000785	chromatin	cellular component
G9NSEKQ02HOA4B	condensin complex subunit smc2	GO:0005694	chromosome	cellular component
isotig30874	ras-related protein rab-11a isoform 2	GO:0032154	cleavage furrow	cellular component
isotig14109	cyclin d2	GO:0000307	cyclin-dependent protein kinase holoenzyme complex	cellular component
isotig14110	cyclin d2	GO:0000307	cyclin-dependent protein kinase holoenzyme complex	cellular component
isotig05538	chitin deacetylase 1	GO:0005737	cytoplasm	cellular component
isotig18179	serpin b3-like	GO:0005737	cytoplasm	cellular component
G9NSEKQ01C7R0Z	kinesin-like protein unc-104-like	GO:0005737	cytoplasm	cellular component
G9NSEKQ02JDWY7	myosin-viia	GO:0005737	cytoplasm	cellular component
isotig06822	nascent polypeptide-associated complex subunit alpha	GO:0005737	cytoplasm	cellular component
isotig06823	nascent polypeptide-associated complex subunit alpha	GO:0005737	cytoplasm	cellular component
isotig11365	ww domain containing oxidoreductase	GO:0005737	cytoplasm	cellular component
isotig11366	ww domain containing oxidoreductase	GO:0005737	cytoplasm	cellular component
isotig17742	uv excision repair protein rad23 homolog b-like	GO:0005737	cytoplasm	cellular component
isotig19823	e2f-associated phosphoprotein	GO:0005737	cytoplasm	cellular component
isotig20027	autophagocytosis-involved protein during	GO:0005737	cytoplasm	cellular component
isotig24685	kn motif and ankyrin repeat domain-containing protein 1- partial	GO:0005737	cytoplasm	cellular component
isotig29547	kif21a protein	GO:0005737	cytoplasm	cellular component
G9NSEKQ01EA0TI	regulator of nonsense transcripts 1	GO:0000932	cytoplasmic mRNA processing body	cellular component
G9NSEKQ01EPUCB	regulator of nonsense transcripts 1	GO:0000932	cytoplasmic mRNA processing body	cellular component
G9NSEKQ01BGR6G	soluble calcium-activated nucleotidase 1	GO:0044444	cytoplasmic part	cellular component
G9NSEKQ02GHTYT	soluble calcium-activated nucleotidase 1-like	GO:0044444	cytoplasmic part	cellular component
isotig17016	soluble calcium-activated nucleotidase 1	GO:0044444	cytoplasmic part	cellular component
isotig18527	bdnf	GO:0044444	cytoplasmic part	cellular component
isotig20460	calcium activated nucleotidase 1	GO:0044444	cytoplasmic part	cellular component
isotig29887	torsin family protein	GO:0044444	cytoplasmic part	cellular component
G9NSEKQ02HFKLZ	cdc42-interacting protein 4-like	GO:0044444	cytoplasmic part	cellular component
isotig12345	palmitoyl-protein thioesterase 1	GO:0005829	cytosol	cellular component
isotig12346	palmitoyl-protein thioesterase 1	GO:0005829	cytosol	cellular component
G9NSEKQ01ELCOX	cullin 1	GO:0005829	cytosol	cellular component
G9NSEKQ02FR128	guanine nucleotide exchange factor vav2	GO:0005829	cytosol	cellular component
G9NSEKQ02FZOBW	serine threonine-protein kinase rio3	GO:0005829	cytosol	cellular component
G9NSEKQ02I0Q0K	importin subunit beta-1	GO:0005829	cytosol	cellular component
G9NSEKQ02ICL68	hypoxanthine phosphoribosyltransferase 1	GO:0005829	cytosol	cellular component
G9NSEKQ02JPE3I	valyl-trna synthetase	GO:0005829	cytosol	cellular component
G9NSEKQ02JQ39D	cgmp-inhibited 3 -cyclic phosphodiesterase a	GO:0005829	cytosol	cellular component
isotig04584	5 -3 exoribonuclease 1	GO:0005829	cytosol	cellular component
isotig04586	5 -3 exoribonuclease 1	GO:0005829	cytosol	cellular component
isotig04588	5 -3 exoribonuclease 1	GO:0005829	cytosol	cellular component
isotig13402	smad1 5 protein	GO:0005829	cytosol	cellular component
isotig12345	palmitoyl-protein thioesterase 1	GO:0030425	dendrite	cellular component
isotig12346	palmitoyl-protein thioesterase 1	GO:0030425	dendrite	cellular component
G9NSEKQ02HFOWU	myosin light chain smooth muscle-like	GO:0043197	dendritic spine	cellular component
G9NSEKQ02HM8J5	soluble calcium-activated nucleotidase 1-like	GO:0012505	endomembrane system	cellular component
G9NSEKQ02IJRTG	soluble calcium-activated nucleotidase 1-like	GO:0012505	endomembrane system	cellular component
G9NSEKQ02HM8J5	soluble calcium-activated nucleotidase 1-like	GO:0005783	endoplasmic reticulum	cellular component
G9NSEKQ02IJRTG	soluble calcium-activated nucleotidase 1-like	GO:0005783	endoplasmic reticulum	cellular component
isotig11485	calreticulin	GO:0005783	endoplasmic reticulum	cellular component
isotig11486	calreticulin	GO:0005783	endoplasmic reticulum	cellular component
isotig18808	calreticulin	GO:0005783	endoplasmic reticulum	cellular component
isotig26835	isoform c	GO:0005783	endoplasmic reticulum	cellular component
isotig02560	isoform h	GO:0005783	endoplasmic reticulum	cellular component
isotig02561	isoform h	GO:0005783	endoplasmic reticulum	cellular component
isotig02564	isoform h	GO:0005783	endoplasmic reticulum	cellular component
isotig02565	isoform h	GO:0005783	endoplasmic reticulum	cellular component
isotig18432	78 kda glucose-regulated protein precursor	GO:0034663	endoplasmic reticulum chaperone complex	cellular component
isotig09456	mesoderm development candidate 2	GO:0005788	endoplasmic reticulum lumen	cellular component
isotig09457	mesoderm development candidate 2	GO:0005788	endoplasmic reticulum lumen	cellular component
isotig18432	78 kda glucose-regulated protein precursor	GO:0005788	endoplasmic reticulum lumen	cellular component
isotig27860	glucosidase 2 subunit beta-like	GO:0005788	endoplasmic reticulum lumen	cellular component
isotig28327	protein pdi- isoform c	GO:0005788	endoplasmic reticulum lumen	cellular component
isotig06428	glycosyltransferase 25 family member-like	GO:0005788	endoplasmic reticulum lumen	cellular component
isotig06429	glycosyltransferase 25 family member-like	GO:0005788	endoplasmic reticulum lumen	cellular component
G9NSEKQ01ELKIP	soluble calcium-activated nucleotidase 1-like	GO:0005789	endoplasmic reticulum membrane	cellular component
isotig17713	calsequestrin family protein	GO:0044432	endoplasmic reticulum part	cellular component
isotig18432	78 kda glucose-regulated protein precursor	GO:0005793	endoplasmic reticulum-Golgi intermediate compartment	cellular component
G9NSEKQ02FZOBW	serine threonine-protein kinase rio3	GO:0005768	endosome	cellular component
G9NSEKQ02G8EYV	atp-binding cassette sub-family a member 1	GO:0010008	endosome membrane	cellular component
G9NSEKQ01EA0TI	regulator of nonsense transcripts 1	GO:0035145	exon-exon junction complex	cellular component
G9NSEKQ01EPUCB	regulator of nonsense transcripts 1	GO:0035145	exon-exon junction complex	cellular component
isotig05538	chitin deacetylase 1	GO:0005576	extracellular region	cellular component
isotig15907	semaphorin 2a	GO:0005576	extracellular region	cellular component
isotig15908	semaphorin 2a	GO:0005576	extracellular region	cellular component
isotig18432	78 kda glucose-regulated protein precursor	GO:0005576	extracellular region	cellular component
isotig18720	carboxypeptidase a2	GO:0005576	extracellular region	cellular component
isotig18841	oxytocin-neurophysin 1	GO:0005576	extracellular region	cellular component
isotig24112	chondroitin proteoglycan-2-like	GO:0005576	extracellular region	cellular component
isotig24661	chitinase 1 precursor	GO:0005576	extracellular region	cellular component
isotig33753	secreted salivary gland	GO:0005576	extracellular region	cellular component
isotig34182	secreted salivary gland	GO:0005576	extracellular region	cellular component
G9NSEKQ02I1VGW	cd109 antigen	GO:0005576	extracellular region	cellular component
isotig12345	palmitoyl-protein thioesterase 1	GO:0005615	extracellular space	cellular component
isotig12346	palmitoyl-protein thioesterase 1	GO:0005615	extracellular space	cellular component
G9NSEKQ01BOI1Z	fts and hook-interacting protein homolog	GO:0070695	FHF complex	cellular component
G9NSEKQ02GRFY4	translocon-associated protein subunit alpha	GO:0045169	fusome	cellular component
G9NSEKQ02I7RR3	glycerol-3-phosphate dehydrogenase	GO:0009331	glycerol-3-phosphate dehydrogenase complex	cellular component
G9NSEKQ02FQGWD	glycine dehydrogenase	GO:0005960	glycine cleavage complex	cellular component
isotig12345	palmitoyl-protein thioesterase 1	GO:0005794	Golgi apparatus	cellular component
isotig12346	palmitoyl-protein thioesterase 1	GO:0005794	Golgi apparatus	cellular component
G9NSEKQ02H10FT	importin 7	GO:0005794	Golgi apparatus	cellular component
isotig04584	5 -3 exoribonuclease 1	GO:0005794	Golgi apparatus	cellular component
isotig04586	5 -3 exoribonuclease 1	GO:0005794	Golgi apparatus	cellular component
isotig04588	5 -3 exoribonuclease 1	GO:0005794	Golgi apparatus	cellular component
isotig07291	denn domain-containing protein 5b	GO:0005794	Golgi apparatus	cellular component
isotig07292	denn domain-containing protein 5b	GO:0005794	Golgi apparatus	cellular component
G9NSEKQ02G8EYV	atp-binding cassette sub-family a member 1	GO:0000139	Golgi membrane	cellular component
G9NSEKQ02GVH8X	phosphatidylinositol 4-kinase alpha-like	GO:0030660	Golgi-associated vesicle membrane	cellular component
G9NSEKQ01B6QDL	histone-lysine n-methyltransferase mll3-like	GO:0035097	histone methyltransferase complex	cellular component
isotig19744	ganglioside gm2 activator-like	GO:0005889	hydrogen:potassium-exchanging ATPase complex	cellular component
G9NSEKQ02JQ39D	cgmp-inhibited 3 -cyclic phosphodiesterase a	GO:0005626	insoluble fraction	cellular component
isotig18432	78 kda glucose-regulated protein precursor	GO:0030176	integral to endoplasmic reticulum membrane	cellular component
G9NSEKQ01C4DBY	serine threonine-protein kinase endoribonuclease ire1-like	GO:0030176	integral to endoplasmic reticulum membrane	cellular component
G9NSEKQ01A21VC	solute carrier family 35 member e2-like	GO:0016021	integral to membrane	cellular component
G9NSEKQ01AMLDW	g-protein coupled receptor	GO:0016021	integral to membrane	cellular component
G9NSEKQ01BCS64	transmembrane 9 superfamily member 3	GO:0016021	integral to membrane	cellular component
G9NSEKQ01D0S76	anion exchange protein 3-like	GO:0016021	integral to membrane	cellular component
G9NSEKQ01DFY9O	transmembrane 9 superfamily member 3 precursor	GO:0016021	integral to membrane	cellular component
G9NSEKQ01EG59C	protoheme ix mitochondrial	GO:0016021	integral to membrane	cellular component
G9NSEKQ02HX1F5	sulfate bicarbonate oxalate exchanger sat-	GO:0016021	integral to membrane	cellular component
isotig07479	class d atypical g-protein coupled receptor	GO:0016021	integral to membrane	cellular component
isotig07480	class d atypical g-protein coupled receptor	GO:0016021	integral to membrane	cellular component
isotig08537	excitatory amino acid	GO:0016021	integral to membrane	cellular component
isotig08538	excitatory amino acid	GO:0016021	integral to membrane	cellular component
isotig15907	semaphorin 2a	GO:0016021	integral to membrane	cellular component
isotig15908	semaphorin 2a	GO:0016021	integral to membrane	cellular component
G9NSEKQ02FFNR0	ryanodine receptor	GO:0016021	integral to membrane	cellular component
G9NSEKQ02G8EYV	atp-binding cassette sub-family a member 1	GO:0016021	integral to membrane	cellular component
G9NSEKQ02HA0HH	adipor-like receptor cg5315-like	GO:0016021	integral to membrane	cellular component
G9NSEKQ02HB014	mechanosensory protein 2	GO:0016021	integral to membrane	cellular component
G9NSEKQ02IKFMX	probable phospholipid-transporting atpase id	GO:0016021	integral to membrane	cellular component
G9NSEKQ02JKMCP	neuron navigator 2	GO:0016021	integral to membrane	cellular component
isotig13402	smad1 5 protein	GO:0016021	integral to membrane	cellular component
isotig15413	calcium uptake protein mitochondrial-like	GO:0016021	integral to membrane	cellular component
G9NSEKQ02F8YMB	receptor-type tyrosine-protein phosphatase s-like	GO:0005887	integral to plasma membrane	cellular component
G9NSEKQ02FZOBW	serine threonine-protein kinase rio3	GO:0005887	integral to plasma membrane	cellular component
G9NSEKQ02HHDAD	atp-binding cassette sub-family a member 1	GO:0005887	integral to plasma membrane	cellular component
G9NSEKQ02HE91D	phosphoglycolate phosphatase	GO:0046581	intercellular canaliculus	cellular component
isotig04584	5 -3 exoribonuclease 1	GO:0045111	intermediate filament cytoskeleton	cellular component
isotig04586	5 -3 exoribonuclease 1	GO:0045111	intermediate filament cytoskeleton	cellular component
isotig04588	5 -3 exoribonuclease 1	GO:0045111	intermediate filament cytoskeleton	cellular component
isotig19744	ganglioside gm2 activator-like	GO:0009898	internal side of plasma membrane	cellular component
G9NSEKQ02JKMCP	neuron navigator 2	GO:0005614	interstitial matrix	cellular component
G9NSEKQ01CHUOD	neurofibromin isoform c	GO:0005622	intracellular	cellular component
isotig19928	chaoptin-like	GO:0005622	intracellular	cellular component
G9NSEKQ01DQDEE	triple functional domain	GO:0005622	intracellular	cellular component
G9NSEKQ01E0N4L	ras family	GO:0005622	intracellular	cellular component
G9NSEKQ02FRQY1	zinc finger protein	GO:0005622	intracellular	cellular component
G9NSEKQ02JU8V6	arf-gap with ank repeat and ph domain-containing protein 1- partial	GO:0005622	intracellular	cellular component
isotig21293	structural maintenance of chromosomes protein 6-like	GO:0005622	intracellular	cellular component
G9NSEKQ01BGR6G	soluble calcium-activated nucleotidase 1	GO:0043231	intracellular membrane-bounded organelle	cellular component
G9NSEKQ02GHTYT	soluble calcium-activated nucleotidase 1-like	GO:0043231	intracellular membrane-bounded organelle	cellular component
isotig07875	cathepsin l-like	GO:0043231	intracellular membrane-bounded organelle	cellular component
isotig07876	cathepsin l-like	GO:0043231	intracellular membrane-bounded organelle	cellular component
isotig17016	soluble calcium-activated nucleotidase 1	GO:0043231	intracellular membrane-bounded organelle	cellular component
isotig18527	bdnf	GO:0043231	intracellular membrane-bounded organelle	cellular component
isotig20460	calcium activated nucleotidase 1	GO:0043231	intracellular membrane-bounded organelle	cellular component
isotig29887	torsin family protein	GO:0043231	intracellular membrane-bounded organelle	cellular component
G9NSEKQ02HFKLZ	cdc42-interacting protein 4-like	GO:0043231	intracellular membrane-bounded organelle	cellular component
G9NSEKQ02I5616	intraflagellar transport protein 52 homolog	GO:0043229	intracellular organelle	cellular component
G9NSEKQ02HM8J5	soluble calcium-activated nucleotidase 1-like	GO:0044446	intracellular organelle part	cellular component
G9NSEKQ02IJRTG	soluble calcium-activated nucleotidase 1-like	GO:0044446	intracellular organelle part	cellular component
G9NSEKQ02I2DOZ	e3 ubiquitin-protein ligase ubr2	GO:0044424	intracellular part	cellular component
G9NSEKQ01C7R0Z	kinesin-like protein unc-104-like	GO:0005871	kinesin complex	cellular component
G9NSEKQ01CEOSS	kinesin-associated protein 3	GO:0016939	kinesin II complex	cellular component
isotig19520	legumain-like protease precursor	GO:0005770	late endosome	cellular component
isotig25288	legumain	GO:0005770	late endosome	cellular component
G9NSEKQ02GRFY4	translocon-associated protein subunit alpha	GO:0005811	lipid particle	cellular component
isotig10396	peptidyl-prolyl cis-trans isomerase	GO:0005811	lipid particle	cellular component
isotig10397	peptidyl-prolyl cis-trans isomerase	GO:0005811	lipid particle	cellular component
isotig18737	prohibitin protein wph	GO:0005811	lipid particle	cellular component
isotig11841	phospholipase b-like 2-like	GO:0005764	lysosome	cellular component
isotig11842	phospholipase b-like 2-like	GO:0005764	lysosome	cellular component
isotig12345	palmitoyl-protein thioesterase 1	GO:0005764	lysosome	cellular component
isotig12346	palmitoyl-protein thioesterase 1	GO:0005764	lysosome	cellular component
isotig15485	isoform a	GO:0005764	lysosome	cellular component
isotig17642	beta-galactosidase precursor	GO:0005764	lysosome	cellular component
isotig19744	ganglioside gm2 activator-like	GO:0005764	lysosome	cellular component
isotig31205	lysosomal alpha-glucosidase-like	GO:0005764	lysosome	cellular component
isotig28327	protein pdi- isoform c	GO:0042470	melanosome	cellular component
G9NSEKQ01BGR6G	soluble calcium-activated nucleotidase 1	GO:0016020	membrane	cellular component
G9NSEKQ01D38D6	calcium-activated potassium channel slowpoke	GO:0016020	membrane	cellular component
G9NSEKQ02GHTYT	soluble calcium-activated nucleotidase 1-like	GO:0016020	membrane	cellular component
G9NSEKQ02JPGV4	translocon-associated protein subunit beta	GO:0016020	membrane	cellular component
isotig06466	conserved secreted partial	GO:0016020	membrane	cellular component
isotig06467	conserved secreted partial	GO:0016020	membrane	cellular component
isotig07477	frizzled homolog 4	GO:0016020	membrane	cellular component
isotig07478	frizzled homolog 4	GO:0016020	membrane	cellular component
isotig11203	letm1 and ef-hand domain-containing protein anon- mitochondrial-like	GO:0016020	membrane	cellular component
isotig11204	letm1 and ef-hand domain-containing protein anon- mitochondrial-like	GO:0016020	membrane	cellular component
isotig16442	protein disulfide-isomerase tmx3-like	GO:0016020	membrane	cellular component
isotig17016	soluble calcium-activated nucleotidase 1	GO:0016020	membrane	cellular component
isotig18737	prohibitin protein wph	GO:0016020	membrane	cellular component
isotig20460	calcium activated nucleotidase 1	GO:0016020	membrane	cellular component
G9NSEKQ01AL014	protein dachsous-like	GO:0016020	membrane	cellular component
G9NSEKQ01BN81I	mitochondrial carrier homolog 2-like	GO:0016020	membrane	cellular component
G9NSEKQ01E0N4L	ras family	GO:0016020	membrane	cellular component
G9NSEKQ02FVIGH	cytochrome p450 4v2-like	GO:0016020	membrane	cellular component
G9NSEKQ02GWKWL	isoform b	GO:0016020	membrane	cellular component
G9NSEKQ02H82H2	scavenger receptor class b member 1	GO:0016020	membrane	cellular component
G9NSEKQ02IO941	sperm-specific sodium proton exchanger	GO:0016020	membrane	cellular component
G9NSEKQ02IYYL3	glycoprotein 3-alpha-l-fucosyltransferase a	GO:0016020	membrane	cellular component
G9NSEKQ02J0V2I	abc transporter g family member 20-like	GO:0016020	membrane	cellular component
G9NSEKQ02JU8V6	arf-gap with ank repeat and ph domain-containing protein 1- partial	GO:0016020	membrane	cellular component
G9NSEKQ02JXC6H	ca2+-dependent activator protein for secretion 2 isoform	GO:0016020	membrane	cellular component
isotig21624	v-type proton atpase subunit e 2	GO:0016020	membrane	cellular component
G9NSEKQ01D0S76	anion exchange protein 3-like	GO:0005624	membrane fraction	cellular component
isotig12345	palmitoyl-protein thioesterase 1	GO:0005624	membrane fraction	cellular component
isotig12346	palmitoyl-protein thioesterase 1	GO:0005624	membrane fraction	cellular component
G9NSEKQ02HHDAD	atp-binding cassette sub-family a member 1	GO:0005624	membrane fraction	cellular component
G9NSEKQ02HM8J5	soluble calcium-activated nucleotidase 1-like	GO:0044425	membrane part	cellular component
G9NSEKQ02IJRTG	soluble calcium-activated nucleotidase 1-like	GO:0044425	membrane part	cellular component
isotig30017	glutamate ionotropic kainate 2-like	GO:0044425	membrane part	cellular component
isotig12345	palmitoyl-protein thioesterase 1	GO:0045121	membrane raft	cellular component
isotig12346	palmitoyl-protein thioesterase 1	GO:0045121	membrane raft	cellular component
G9NSEKQ02HHDAD	atp-binding cassette sub-family a member 1	GO:0045121	membrane raft	cellular component
isotig15485	isoform a	GO:0005792	microsome	cellular component
G9NSEKQ01C7R0Z	kinesin-like protein unc-104-like	GO:0005874	microtubule	cellular component
isotig29547	kif21a protein	GO:0005874	microtubule	cellular component
isotig10396	peptidyl-prolyl cis-trans isomerase	GO:0005875	microtubule associated complex	cellular component
isotig10397	peptidyl-prolyl cis-trans isomerase	GO:0005875	microtubule associated complex	cellular component
isotig18737	prohibitin protein wph	GO:0005875	microtubule associated complex	cellular component
isotig18432	78 kda glucose-regulated protein precursor	GO:0030496	midbody	cellular component
isotig18737	prohibitin protein wph	GO:0005740	mitochondrial envelope	cellular component
isotig24108	succinyl- ligase	GO:0005743	mitochondrial inner membrane	cellular component
G9NSEKQ02GKLOY	methylcrotonoyl- carboxylase subunit mitochondrial	GO:0005743	mitochondrial inner membrane	cellular component
isotig15413	calcium uptake protein mitochondrial-like	GO:0005743	mitochondrial inner membrane	cellular component
G9NSEKQ02GKLOY	methylcrotonoyl- carboxylase subunit mitochondrial	GO:0005759	mitochondrial matrix	cellular component
isotig25036	mitochondrial import receptor subunit tom40	GO:0005742	mitochondrial outer membrane translocase complex	cellular component
G9NSEKQ02FQGWD	glycine dehydrogenase	GO:0005739	mitochondrion	cellular component
isotig18550	probable trna threonylcarbamoyladenosine biosynthesis protein osgepl1	GO:0005739	mitochondrion	cellular component
isotig19744	ganglioside gm2 activator-like	GO:0005739	mitochondrion	cellular component
isotig30874	ras-related protein rab-11a isoform 2	GO:0005739	mitochondrion	cellular component
G9NSEKQ02JPE3I	valyl-trna synthetase	GO:0005739	mitochondrion	cellular component
isotig07401	carbohydrate kinase domain-containing	GO:0005739	mitochondrion	cellular component
isotig07402	carbohydrate kinase domain-containing	GO:0005739	mitochondrion	cellular component
isotig08502	cytochrome c oxidase subunit 6b1-like	GO:0005739	mitochondrion	cellular component
isotig08503	cytochrome c oxidase subunit vib isoform 1	GO:0005739	mitochondrion	cellular component
G9NSEKQ02JDWY7	myosin-viia	GO:0016459	myosin complex	cellular component
isotig02624	cell adhesion	GO:0043005	neuron projection	cellular component
isotig11846	achain structural basis for dscam isoform specificity	GO:0043005	neuron projection	cellular component
G9NSEKQ02HB014	mechanosensory protein 2	GO:0032589	neuron projection membrane	cellular component
G9NSEKQ02HFOWU	myosin light chain smooth muscle-like	GO:0043025	neuronal cell body	cellular component
isotig12345	palmitoyl-protein thioesterase 1	GO:0043025	neuronal cell body	cellular component
isotig12346	palmitoyl-protein thioesterase 1	GO:0043025	neuronal cell body	cellular component
isotig13402	smad1 5 protein	GO:0005637	nuclear inner membrane	cellular component
isotig28489	wd repeat-containing protein 3	GO:0031965	nuclear membrane	cellular component
isotig24475	anaphase-promoting complex subunit 1	GO:0044428	nuclear part	cellular component
G9NSEKQ02H10FT	importin 7	GO:0005643	nuclear pore	cellular component
G9NSEKQ02I0Q0K	importin subunit beta-1	GO:0005643	nuclear pore	cellular component
isotig30469	pre-mrna-splicing factor 18	GO:0016607	nuclear speck	cellular component
G9NSEKQ01A5G4O	u5 small nuclear ribonucleoprotein 200 kda helicase	GO:0005730	nucleolus	cellular component
isotig19744	ganglioside gm2 activator-like	GO:0005730	nucleolus	cellular component
isotig28489	wd repeat-containing protein 3	GO:0005730	nucleolus	cellular component
G9NSEKQ01AVGV0	ataxin 2-binding protein (hexaribonucleotide binding protein 1)	GO:0005730	nucleolus	cellular component
G9NSEKQ02GDPGY	u5 small nuclear ribonucleoprotein 200 kda helicase-like	GO:0005730	nucleolus	cellular component
isotig17742	uv excision repair protein rad23 homolog b-like	GO:0005730	nucleolus	cellular component
isotig23695	5 -3 exoribonuclease 2	GO:0005730	nucleolus	cellular component
G9NSEKQ01A5G4O	u5 small nuclear ribonucleoprotein 200 kda helicase	GO:0005654	nucleoplasm	cellular component
G9NSEKQ01ELCOX	cullin 1	GO:0005654	nucleoplasm	cellular component
G9NSEKQ02GDPGY	u5 small nuclear ribonucleoprotein 200 kda helicase-like	GO:0005654	nucleoplasm	cellular component
G9NSEKQ02I0Q0K	importin subunit beta-1	GO:0005654	nucleoplasm	cellular component
isotig17742	uv excision repair protein rad23 homolog b-like	GO:0005654	nucleoplasm	cellular component
G9NSEKQ01CQ3XC	ubiquitin-like modifier activating enzyme 3	GO:0005634	nucleus	cellular component
G9NSEKQ01DVJ4F	mrna-capping enzyme	GO:0005634	nucleus	cellular component
G9NSEKQ02GPI37	muscleblind-like partial	GO:0005634	nucleus	cellular component
G9NSEKQ02HZ8KK	tata-binding protein-associated factor 172	GO:0005634	nucleus	cellular component
isotig12345	palmitoyl-protein thioesterase 1	GO:0005634	nucleus	cellular component
isotig12346	palmitoyl-protein thioesterase 1	GO:0005634	nucleus	cellular component
isotig14109	cyclin d2	GO:0005634	nucleus	cellular component
isotig14110	cyclin d2	GO:0005634	nucleus	cellular component
isotig18432	78 kda glucose-regulated protein precursor	GO:0005634	nucleus	cellular component
isotig19806	integrator complex subunit 7 isoform 4	GO:0005634	nucleus	cellular component
G9NSEKQ02F9RJP	twin of eyeless	GO:0005634	nucleus	cellular component
G9NSEKQ02G286U	dna-binding protein satb1	GO:0005634	nucleus	cellular component
G9NSEKQ02GENO6	protein capicua homolog	GO:0005634	nucleus	cellular component
G9NSEKQ02ITT7S	transcription factor gata-4-like	GO:0005634	nucleus	cellular component
G9NSEKQ02J2BFW	sip1 tfip11 interacting partial	GO:0005634	nucleus	cellular component
G9NSEKQ02JKMCP	neuron navigator 2	GO:0005634	nucleus	cellular component
G9NSEKQ02JWTOS	gata binding factor-	GO:0005634	nucleus	cellular component
G9NSEKQ02JZYBC	tpa: hypothetical conserved protein 244	GO:0005634	nucleus	cellular component
isotig06822	nascent polypeptide-associated complex subunit alpha	GO:0005634	nucleus	cellular component
isotig06823	nascent polypeptide-associated complex subunit alpha	GO:0005634	nucleus	cellular component
isotig13592	heat shock factor	GO:0005634	nucleus	cellular component
isotig16568	lim domain-binding	GO:0005634	nucleus	cellular component
isotig19823	e2f-associated phosphoprotein	GO:0005634	nucleus	cellular component
isotig28850	zinc finger homeobox protein 4	GO:0005634	nucleus	cellular component
isotig34091	serine threonine-protein phosphatase 4 catalytic subunit	GO:0005634	nucleus	cellular component
G9NSEKQ02HM8J5	soluble calcium-activated nucleotidase 1-like	GO:0031090	organelle membrane	cellular component
G9NSEKQ02IJRTG	soluble calcium-activated nucleotidase 1-like	GO:0031090	organelle membrane	cellular component
G9NSEKQ02I5616	intraflagellar transport protein 52 homolog	GO:0044422	organelle part	cellular component
isotig08537	excitatory amino acid	GO:0030288	outer membrane-bounded periplasmic space	cellular component
isotig08538	excitatory amino acid	GO:0030288	outer membrane-bounded periplasmic space	cellular component
G9NSEKQ02GPI37	muscleblind-like partial	GO:0048471	perinuclear region of cytoplasm	cellular component
isotig18432	78 kda glucose-regulated protein precursor	GO:0048471	perinuclear region of cytoplasm	cellular component
isotig02560	isoform h	GO:0048471	perinuclear region of cytoplasm	cellular component
isotig02561	isoform h	GO:0048471	perinuclear region of cytoplasm	cellular component
isotig02564	isoform h	GO:0048471	perinuclear region of cytoplasm	cellular component
isotig02565	isoform h	GO:0048471	perinuclear region of cytoplasm	cellular component
G9NSEKQ02H7WQO	peroxisomal carnitine o-octanoyltransferase	GO:0005782	peroxisomal matrix	cellular component
G9NSEKQ02HHDAD	atp-binding cassette sub-family a member 1	GO:0045335	phagocytic vesicle	cellular component
G9NSEKQ01EG59C	protoheme ix mitochondrial	GO:0005886	plasma membrane	cellular component
isotig19392	l 01289 long form	GO:0005886	plasma membrane	cellular component
isotig30017	glutamate ionotropic kainate 2-like	GO:0005886	plasma membrane	cellular component
isotig30874	ras-related protein rab-11a isoform 2	GO:0005886	plasma membrane	cellular component
G9NSEKQ02FR128	guanine nucleotide exchange factor vav2	GO:0005886	plasma membrane	cellular component
G9NSEKQ02G8EYV	atp-binding cassette sub-family a member 1	GO:0005886	plasma membrane	cellular component
G9NSEKQ02IKFMX	probable phospholipid-transporting atpase id	GO:0005886	plasma membrane	cellular component
isotig04584	5 -3 exoribonuclease 1	GO:0005886	plasma membrane	cellular component
isotig04586	5 -3 exoribonuclease 1	GO:0005886	plasma membrane	cellular component
isotig04588	5 -3 exoribonuclease 1	GO:0005886	plasma membrane	cellular component
isotig21717	ras-related protein rab-23	GO:0005886	plasma membrane	cellular component
isotig17713	calsequestrin family protein	GO:0044459	plasma membrane part	cellular component
isotig19928	chaoptin-like	GO:0044459	plasma membrane part	cellular component
G9NSEKQ02HFOWU	myosin light chain smooth muscle-like	GO:0014069	postsynaptic density	cellular component
isotig08537	excitatory amino acid	GO:0045211	postsynaptic membrane	cellular component
isotig08538	excitatory amino acid	GO:0045211	postsynaptic membrane	cellular component
isotig17742	uv excision repair protein rad23 homolog b-like	GO:0000502	proteasome complex	cellular component
isotig25000	protein wnt-5b-like	GO:0005578	proteinaceous extracellular matrix	cellular component
isotig30874	ras-related protein rab-11a isoform 2	GO:0055038	recycling endosome membrane	cellular component
isotig17713	calsequestrin family protein	GO:0042383	sarcolemma	cellular component
G9NSEKQ02HFOWU	myosin light chain smooth muscle-like	GO:0030017	sarcomere	cellular component
isotig17713	calsequestrin family protein	GO:0016529	sarcoplasmic reticulum	cellular component
G9NSEKQ01ELCOX	cullin 1	GO:0019005	SCF ubiquitin ligase complex	cellular component
isotig15485	isoform a	GO:0005625	soluble fraction	cellular component
isotig17642	beta-galactosidase precursor	GO:0005625	soluble fraction	cellular component
isotig31205	lysosomal alpha-glucosidase-like	GO:0005625	soluble fraction	cellular component
G9NSEKQ02H10FT	importin 7	GO:0005625	soluble fraction	cellular component
G9NSEKQ02JQ39D	cgmp-inhibited 3 -cyclic phosphodiesterase a	GO:0005625	soluble fraction	cellular component
isotig09624	ns1 binding protein	GO:0005681	spliceosomal complex	cellular component
isotig09625	ns1 binding protein	GO:0005681	spliceosomal complex	cellular component
G9NSEKQ01COODL	serine threonine-protein kinase prp4-like	GO:0005681	spliceosomal complex	cellular component
isotig30469	pre-mrna-splicing factor 18	GO:0005681	spliceosomal complex	cellular component
G9NSEKQ02HLO1M	vacuolar h	GO:0045202	synapse	cellular component
isotig30017	glutamate ionotropic kainate 2-like	GO:0045202	synapse	cellular component
G9NSEKQ02HFOWU	myosin light chain smooth muscle-like	GO:0008021	synaptic vesicle	cellular component
isotig12345	palmitoyl-protein thioesterase 1	GO:0008021	synaptic vesicle	cellular component
isotig12346	palmitoyl-protein thioesterase 1	GO:0008021	synaptic vesicle	cellular component
G9NSEKQ02GWKWL	isoform b	GO:0008021	synaptic vesicle	cellular component
G9NSEKQ02JXC6H	ca2+-dependent activator protein for secretion 2 isoform	GO:0008021	synaptic vesicle	cellular component
G9NSEKQ02HFOWU	myosin light chain smooth muscle-like	GO:0043195	terminal button	cellular component
G9NSEKQ02H66JR	membrane-associated guanylate ww and pdz domain-containing protein 1-like	GO:0005923	tight junction	cellular component
isotig09624	ns1 binding protein	GO:0005667	transcription factor complex	cellular component
isotig09625	ns1 binding protein	GO:0005667	transcription factor complex	cellular component
isotig02788	upstream stimulatory factor 1	GO:0005667	transcription factor complex	cellular component
isotig02792	upstream stimulatory factor 1	GO:0005667	transcription factor complex	cellular component
isotig13402	smad1 5 protein	GO:0005667	transcription factor complex	cellular component
isotig30874	ras-related protein rab-11a isoform 2	GO:0005802	trans-Golgi network	cellular component
G9NSEKQ01AVGV0	ataxin 2-binding protein (hexaribonucleotide binding protein 1)	GO:0005802	trans-Golgi network	cellular component
isotig30874	ras-related protein rab-11a isoform 2	GO:0030133	transport vesicle	cellular component
G9NSEKQ01A5G4O	u5 small nuclear ribonucleoprotein 200 kda helicase	GO:0005682	U5 snRNP	cellular component
G9NSEKQ02GDPGY	u5 small nuclear ribonucleoprotein 200 kda helicase-like	GO:0005682	U5 snRNP	cellular component
G9NSEKQ02HLO1M	vacuolar h	GO:0000220	vacuolar proton-transporting V-type ATPase, V0 domain	cellular component
G9NSEKQ02F9VHX	potassium voltage-gated channel protein shaker-like	GO:0008076	voltage-gated potassium channel complex	cellular component
isotig17742	uv excision repair protein rad23 homolog b-like	GO:0071942	XPC complex	cellular component
G9NSEKQ02GVH8X	phosphatidylinositol 4-kinase alpha-like	GO:0004430	1-phosphatidylinositol 4-kinase activity	molecular function
G9NSEKQ02GWKWL	isoform b	GO:0035005	1-phosphatidylinositol-4-phosphate 3-kinase activity	molecular function
G9NSEKQ01C6YYP	ankyrin repeat-containing	GO:0032440	2-alkenal reductase [NAD(P)] activity	molecular function
G9NSEKQ02FQGWD	glycine dehydrogenase	GO:0032440	2-alkenal reductase [NAD(P)] activity	molecular function
isotig18432	78 kda glucose-regulated protein precursor	GO:0032440	2-alkenal reductase [NAD(P)] activity	molecular function
G9NSEKQ02JQ39D	cgmp-inhibited 3 -cyclic phosphodiesterase a	GO:0004115	3',5'-cyclic-AMP phosphodiesterase activity	molecular function
G9NSEKQ02JQ39D	cgmp-inhibited 3 -cyclic phosphodiesterase a	GO:0047555	3',5'-cyclic-GMP phosphodiesterase activity	molecular function
isotig04584	5 -3 exoribonuclease 1	GO:0004534	5'-3' exoribonuclease activity	molecular function
isotig04586	5 -3 exoribonuclease 1	GO:0004534	5'-3' exoribonuclease activity	molecular function
isotig04588	5 -3 exoribonuclease 1	GO:0004534	5'-3' exoribonuclease activity	molecular function
isotig23695	5 -3 exoribonuclease 2	GO:0004534	5'-3' exoribonuclease activity	molecular function
G9NSEKQ01DT8CQ	lethal isoform k	GO:0003993	acid phosphatase activity	molecular function
G9NSEKQ01CQ3XC	ubiquitin-like modifier activating enzyme 3	GO:0016881	acid-amino acid ligase activity	molecular function
G9NSEKQ02HEP1X	isoform a	GO:0003779	actin binding	molecular function
G9NSEKQ02JDWY7	myosin-viia	GO:0003779	actin binding	molecular function
G9NSEKQ02JDWY7	myosin-viia	GO:0030898	actin-dependent ATPase activity	molecular function
isotig11467	protein disulfide-isomerase a6-like	GO:0033741	adenylyl-sulfate reductase (glutathione) activity	molecular function
G9NSEKQ01BLK8J	vacuolar protein sorting-associated protein 51 homolog	GO:0030306	ADP-ribosylation factor binding	molecular function
isotig31205	lysosomal alpha-glucosidase-like	GO:0004558	alpha-glucosidase activity	molecular function
isotig29919	aspartate--trna mitochondrial-like	GO:0004812	aminoacyl-tRNA ligase activity	molecular function
G9NSEKQ02HHDAD	atp-binding cassette sub-family a member 1	GO:0034188	apolipoprotein A-I receptor activity	molecular function
G9NSEKQ02JU8V6	arf-gap with ank repeat and ph domain-containing protein 1- partial	GO:0008060	ARF GTPase activator activity	molecular function
G9NSEKQ01C6YYP	ankyrin repeat-containing	GO:0004190	aspartic-type endopeptidase activity	molecular function
G9NSEKQ01A5G4O	u5 small nuclear ribonucleoprotein 200 kda helicase	GO:0005524	ATP binding	molecular function
G9NSEKQ01CHOZB	protein c kinase isoform d	GO:0005524	ATP binding	molecular function
G9NSEKQ01CQ3XC	ubiquitin-like modifier activating enzyme 3	GO:0005524	ATP binding	molecular function
G9NSEKQ01DX0OO	protein c kinase isoform d	GO:0005524	ATP binding	molecular function
G9NSEKQ02HOA4B	condensin complex subunit smc2	GO:0005524	ATP binding	molecular function
G9NSEKQ02HR889	atp-dependent rna	GO:0005524	ATP binding	molecular function
isotig18432	78 kda glucose-regulated protein precursor	GO:0005524	ATP binding	molecular function
G9NSEKQ01C4DBY	serine threonine-protein kinase endoribonuclease ire1-like	GO:0005524	ATP binding	molecular function
G9NSEKQ01C7R0Z	kinesin-like protein unc-104-like	GO:0005524	ATP binding	molecular function
G9NSEKQ01EA0TI	regulator of nonsense transcripts 1	GO:0005524	ATP binding	molecular function
G9NSEKQ01EPUCB	regulator of nonsense transcripts 1	GO:0005524	ATP binding	molecular function
G9NSEKQ02FEEO1	atp-dependent rna	GO:0005524	ATP binding	molecular function
G9NSEKQ02FUN64	serine threonine-protein kinase doa-like	GO:0005524	ATP binding	molecular function
G9NSEKQ02FZOBW	serine threonine-protein kinase rio3	GO:0005524	ATP binding	molecular function
G9NSEKQ02G8EYV	atp-binding cassette sub-family a member 1	GO:0005524	ATP binding	molecular function
G9NSEKQ02GDPGY	u5 small nuclear ribonucleoprotein 200 kda helicase-like	GO:0005524	ATP binding	molecular function
G9NSEKQ02GVH8X	phosphatidylinositol 4-kinase alpha-like	GO:0005524	ATP binding	molecular function
G9NSEKQ02H66JR	membrane-associated guanylate ww and pdz domain-containing protein 1-like	GO:0005524	ATP binding	molecular function
G9NSEKQ02HBITR	cad trifunctional partial	GO:0005524	ATP binding	molecular function
G9NSEKQ02HHDAD	atp-binding cassette sub-family a member 1	GO:0005524	ATP binding	molecular function
G9NSEKQ02IKFMX	probable phospholipid-transporting atpase id	GO:0005524	ATP binding	molecular function
G9NSEKQ02IRM9D	activating signal cointegrator 1 complex subunit 3	GO:0005524	ATP binding	molecular function
G9NSEKQ02J0V2I	abc transporter g family member 20-like	GO:0005524	ATP binding	molecular function
G9NSEKQ02JDWY7	myosin-viia	GO:0005524	ATP binding	molecular function
G9NSEKQ02JH9SY	numb-associated kinase	GO:0005524	ATP binding	molecular function
G9NSEKQ02JHUJI	br serine threonine-protein	GO:0005524	ATP binding	molecular function
G9NSEKQ02JKMCP	neuron navigator 2	GO:0005524	ATP binding	molecular function
G9NSEKQ02JPE3I	valyl-trna synthetase	GO:0005524	ATP binding	molecular function
isotig29547	kif21a protein	GO:0005524	ATP binding	molecular function
isotig24108	succinyl- ligase	GO:0003878	ATP citrate synthase activity	molecular function
G9NSEKQ02G8EYV	atp-binding cassette sub-family a member 1	GO:0016887	ATPase activity	molecular function
G9NSEKQ02HE91D	phosphoglycolate phosphatase	GO:0042623	ATPase activity, coupled	molecular function
G9NSEKQ02IPKOR	dynein light chain roadblock-type 2	GO:0042623	ATPase activity, coupled	molecular function
G9NSEKQ02IKFMX	probable phospholipid-transporting atpase id	GO:0015662	ATPase activity, coupled to transmembrane movement of ions, phosphorylative mechanism	molecular function
G9NSEKQ02J0V2I	abc transporter g family member 20-like	GO:0042626	ATPase activity, coupled to transmembrane movement of substances	molecular function
G9NSEKQ01A5G4O	u5 small nuclear ribonucleoprotein 200 kda helicase	GO:0008026	ATP-dependent helicase activity	molecular function
G9NSEKQ02HR889	atp-dependent rna	GO:0008026	ATP-dependent helicase activity	molecular function
G9NSEKQ02FEEO1	atp-dependent rna	GO:0008026	ATP-dependent helicase activity	molecular function
G9NSEKQ02GDPGY	u5 small nuclear ribonucleoprotein 200 kda helicase-like	GO:0008026	ATP-dependent helicase activity	molecular function
G9NSEKQ02IRM9D	activating signal cointegrator 1 complex subunit 3	GO:0008026	ATP-dependent helicase activity	molecular function
G9NSEKQ01EA0TI	regulator of nonsense transcripts 1	GO:0004004	ATP-dependent RNA helicase activity	molecular function
G9NSEKQ01EPUCB	regulator of nonsense transcripts 1	GO:0004004	ATP-dependent RNA helicase activity	molecular function
isotig17642	beta-galactosidase precursor	GO:0004565	beta-galactosidase activity	molecular function
isotig15485	isoform a	GO:0004566	beta-glucuronidase activity	molecular function
isotig19744	ganglioside gm2 activator-like	GO:0032428	beta-N-acetylgalactosaminidase activity	molecular function
isotig02788	upstream stimulatory factor 1	GO:0043425	bHLH transcription factor binding	molecular function
isotig02792	upstream stimulatory factor 1	GO:0043425	bHLH transcription factor binding	molecular function
G9NSEKQ01BCS64	transmembrane 9 superfamily member 3	GO:0005488	binding	molecular function
G9NSEKQ01CHUOD	neurofibromin isoform c	GO:0005488	binding	molecular function
G9NSEKQ01D38D6	calcium-activated potassium channel slowpoke	GO:0005488	binding	molecular function
G9NSEKQ01DFY9O	transmembrane 9 superfamily member 3 precursor	GO:0005488	binding	molecular function
G9NSEKQ02FO044	myosin-i heavy chain	GO:0005488	binding	molecular function
isotig03008	epididymal secretory protein e1 precursor	GO:0005488	binding	molecular function
isotig03009	epididymal secretory protein e1 precursor	GO:0005488	binding	molecular function
isotig15487	calnexin	GO:0005488	binding	molecular function
isotig16139	vitellogenin receptor	GO:0005488	binding	molecular function
isotig16140	vitellogenin receptor	GO:0005488	binding	molecular function
isotig17713	calsequestrin family protein	GO:0005488	binding	molecular function
isotig18820	deoxyribonuclease ii	GO:0005488	binding	molecular function
isotig19806	integrator complex subunit 7 isoform 4	GO:0005488	binding	molecular function
isotig19928	chaoptin-like	GO:0005488	binding	molecular function
isotig29919	aspartate--trna mitochondrial-like	GO:0005488	binding	molecular function
G9NSEKQ01A61YB	reverse transcriptase	GO:0005488	binding	molecular function
G9NSEKQ01CV6HL	dedicator of cytokinesis protein 9	GO:0005488	binding	molecular function
G9NSEKQ02F28YC	dna-directed rna polymerase i subunit rpa2	GO:0005488	binding	molecular function
G9NSEKQ02FRQY1	zinc finger protein	GO:0005488	binding	molecular function
G9NSEKQ02GM45J	reverse transcriptase	GO:0005488	binding	molecular function
G9NSEKQ02GVBED	isoform j	GO:0005488	binding	molecular function
G9NSEKQ02HULWQ	alanyl-trna synthetase	GO:0005488	binding	molecular function
isotig08840	inverted formin-2	GO:0005488	binding	molecular function
isotig09090	dna-directed rna polymerase i subunit rpa12	GO:0005488	binding	molecular function
isotig09091	dna-directed rna polymerase i subunit rpa12	GO:0005488	binding	molecular function
isotig09092	dna-directed rna polymerase i subunit rpa12	GO:0005488	binding	molecular function
isotig09093	dna-directed rna polymerase i subunit rpa12	GO:0005488	binding	molecular function
isotig18574	endonuclease reverse transcriptase	GO:0005488	binding	molecular function
isotig29996	helicase arip4	GO:0005488	binding	molecular function
G9NSEKQ02GKLOY	methylcrotonoyl- carboxylase subunit mitochondrial	GO:0009374	biotin binding	molecular function
isotig11485	calreticulin	GO:0005509	calcium ion binding	molecular function
isotig11486	calreticulin	GO:0005509	calcium ion binding	molecular function
isotig18808	calreticulin	GO:0005509	calcium ion binding	molecular function
contig07258	1-phosphatidylinositol- -bisphosphate phosphodiesterase classes i and ii	GO:0005509	calcium ion binding	molecular function
G9NSEKQ02FFNR0	ryanodine receptor	GO:0005509	calcium ion binding	molecular function
isotig02560	isoform h	GO:0005509	calcium ion binding	molecular function
isotig02561	isoform h	GO:0005509	calcium ion binding	molecular function
isotig02564	isoform h	GO:0005509	calcium ion binding	molecular function
isotig02565	isoform h	GO:0005509	calcium ion binding	molecular function
isotig15413	calcium uptake protein mitochondrial-like	GO:0005509	calcium ion binding	molecular function
isotig26204	isoform b	GO:0005509	calcium ion binding	molecular function
G9NSEKQ01D38D6	calcium-activated potassium channel slowpoke	GO:0015269	calcium-activated potassium channel activity	molecular function
G9NSEKQ01CHOZB	protein c kinase isoform d	GO:0004698	calcium-dependent protein kinase C activity	molecular function
G9NSEKQ01DX0OO	protein c kinase isoform d	GO:0004698	calcium-dependent protein kinase C activity	molecular function
G9NSEKQ02HFOWU	myosin light chain smooth muscle-like	GO:0005516	calmodulin binding	molecular function
G9NSEKQ02HLO1M	vacuolar h	GO:0005516	calmodulin binding	molecular function
G9NSEKQ02HFOWU	myosin light chain smooth muscle-like	GO:0004683	calmodulin-dependent protein kinase activity	molecular function
G9NSEKQ02JHUJI	br serine threonine-protein	GO:0004683	calmodulin-dependent protein kinase activity	molecular function
G9NSEKQ02JQ39D	cgmp-inhibited 3 -cyclic phosphodiesterase a	GO:0030552	cAMP binding	molecular function
G9NSEKQ02HBITR	cad trifunctional partial	GO:0004086	carbamoyl-phosphate synthase activity	molecular function
G9NSEKQ02IHYLF	liver carboxylesterase 1-like	GO:0052689	carboxylic ester hydrolase activity	molecular function
isotig11436	ornithine decarboxylase	GO:0016831	carboxy-lyase activity	molecular function
isotig19688	lysosomal pro-x carboxypeptidase-like	GO:0004180	carboxypeptidase activity	molecular function
isotig28185	serine	GO:0004180	carboxypeptidase activity	molecular function
G9NSEKQ01CNITR	carboxypeptidase	GO:0004180	carboxypeptidase activity	molecular function
isotig12868	serine	GO:0004180	carboxypeptidase activity	molecular function
isotig12869	serine	GO:0004180	carboxypeptidase activity	molecular function
isotig29340	serine	GO:0004180	carboxypeptidase activity	molecular function
G9NSEKQ02H7WQO	peroxisomal carnitine o-octanoyltransferase	GO:0008458	carnitine O-octanoyltransferase activity	molecular function
G9NSEKQ01BKQJ3	dehydrogenase reductase sdr family member 7-like	GO:0003824	catalytic activity	molecular function
G9NSEKQ01D38D6	calcium-activated potassium channel slowpoke	GO:0003824	catalytic activity	molecular function
G9NSEKQ01DYP9Q	short-chain dehydrogenase reductase sdr	GO:0003824	catalytic activity	molecular function
isotig01713	plasma kallikrein-like	GO:0003824	catalytic activity	molecular function
isotig01714	plasma kallikrein-like	GO:0003824	catalytic activity	molecular function
isotig01715	chymotrypsin-like protein	GO:0003824	catalytic activity	molecular function
isotig04571	epoxide hydrolase 1-like	GO:0003824	catalytic activity	molecular function
isotig04572	epoxide hydrolase 1-like	GO:0003824	catalytic activity	molecular function
isotig04573	epoxide hydrolase 1-like protein	GO:0003824	catalytic activity	molecular function
isotig04574	epoxide hydrolase 1-like protein	GO:0003824	catalytic activity	molecular function
isotig08223	brain chitinase and chia	GO:0003824	catalytic activity	molecular function
isotig08224	brain chitinase and chia	GO:0003824	catalytic activity	molecular function
isotig08854	thioredoxin domain-containing protein 5-like	GO:0003824	catalytic activity	molecular function
isotig08855	thioredoxin domain-containing protein 5-like	GO:0003824	catalytic activity	molecular function
isotig08856	thioredoxin domain-containing protein 5-like	GO:0003824	catalytic activity	molecular function
isotig08857	thioredoxin domain-containing protein 5-like	GO:0003824	catalytic activity	molecular function
isotig09525	ovochymase-2	GO:0003824	catalytic activity	molecular function
isotig09526	ovochymase-2	GO:0003824	catalytic activity	molecular function
isotig09527	chymotrypsin-like elastase family member 2a-like	GO:0003824	catalytic activity	molecular function
isotig10108	protein gba- isoform d	GO:0003824	catalytic activity	molecular function
isotig10109	protein gba- isoform d	GO:0003824	catalytic activity	molecular function
isotig12217	transmembrane protease serine 9	GO:0003824	catalytic activity	molecular function
isotig12218	transmembrane protease serine 3-like	GO:0003824	catalytic activity	molecular function
isotig12930	transmembrane protease serine 9-like	GO:0003824	catalytic activity	molecular function
isotig13565	elastase 2b	GO:0003824	catalytic activity	molecular function
isotig15586	arylsulfatase b	GO:0003824	catalytic activity	molecular function
isotig18462	gamma-glutamyl hydrolase	GO:0003824	catalytic activity	molecular function
isotig18490	ejaculate serine protease	GO:0003824	catalytic activity	molecular function
isotig20996	serine protease 27-like	GO:0003824	catalytic activity	molecular function
isotig22248	tick serine protease	GO:0003824	catalytic activity	molecular function
isotig28489	wd repeat-containing protein 3	GO:0003824	catalytic activity	molecular function
G9NSEKQ02IXTKR	hydroxymethylglutaryl- synthase 1	GO:0003824	catalytic activity	molecular function
isotig06428	glycosyltransferase 25 family member-like	GO:0003824	catalytic activity	molecular function
isotig06429	glycosyltransferase 25 family member-like	GO:0003824	catalytic activity	molecular function
isotig20356	glutamyl-trna amidotransferase subunit a	GO:0003824	catalytic activity	molecular function
isotig24661	chitinase 1 precursor	GO:0043169	cation binding	molecular function
G9NSEKQ02F8YMB	receptor-type tyrosine-protein phosphatase s-like	GO:0016162	cellulose 1,4-beta-cellobiosidase activity	molecular function
G9NSEKQ02JQ39D	cgmp-inhibited 3 -cyclic phosphodiesterase a	GO:0004119	cGMP-inhibited cyclic-nucleotide phosphodiesterase activity	molecular function
isotig05538	chitin deacetylase 1	GO:0008061	chitin binding	molecular function
isotig20506	chitin binding peritrophin-	GO:0008061	chitin binding	molecular function
isotig24112	chondroitin proteoglycan-2-like	GO:0008061	chitin binding	molecular function
isotig24661	chitinase 1 precursor	GO:0008061	chitin binding	molecular function
isotig05538	chitin deacetylase 1	GO:0004099	chitin deacetylase activity	molecular function
isotig24661	chitinase 1 precursor	GO:0004568	chitinase activity	molecular function
G9NSEKQ01D0S76	anion exchange protein 3-like	GO:0015108	chloride transmembrane transporter activity	molecular function
G9NSEKQ02HHDAD	atp-binding cassette sub-family a member 1	GO:0017127	cholesterol transporter activity	molecular function
G9NSEKQ01EA0TI	regulator of nonsense transcripts 1	GO:0003682	chromatin binding	molecular function
G9NSEKQ01EPUCB	regulator of nonsense transcripts 1	GO:0003682	chromatin binding	molecular function
isotig13402	smad1 5 protein	GO:0070410	co-SMAD binding	molecular function
G9NSEKQ02H5TRW	legumain-like protease precursor	GO:0004197	cysteine-type endopeptidase activity	molecular function
G9NSEKQ02IKQ8F	legumain-like protease precursor	GO:0004197	cysteine-type endopeptidase activity	molecular function
isotig25288	legumain	GO:0004197	cysteine-type endopeptidase activity	molecular function
isotig32017	legumain-like protease precursor	GO:0004197	cysteine-type endopeptidase activity	molecular function
isotig18432	78 kda glucose-regulated protein precursor	GO:0043027	cysteine-type endopeptidase inhibitor activity involved in apoptotic process	molecular function
isotig09466	cathepsin l precursor	GO:0008234	cysteine-type peptidase activity	molecular function
isotig10453	cathepsin l-like	GO:0008234	cysteine-type peptidase activity	molecular function
isotig10454	cathepsin l-like	GO:0008234	cysteine-type peptidase activity	molecular function
isotig16123	cathepsin l	GO:0008234	cysteine-type peptidase activity	molecular function
isotig16593	cathepsin l precursor	GO:0008234	cysteine-type peptidase activity	molecular function
isotig16594	cathepsin l precursor	GO:0008234	cysteine-type peptidase activity	molecular function
isotig08502	cytochrome c oxidase subunit 6b1-like	GO:0004129	cytochrome-c oxidase activity	molecular function
isotig08503	cytochrome c oxidase subunit vib isoform 1	GO:0004129	cytochrome-c oxidase activity	molecular function
isotig17742	uv excision repair protein rad23 homolog b-like	GO:0003684	damaged DNA binding	molecular function
G9NSEKQ01CHOZB	protein c kinase isoform d	GO:0019992	diacylglycerol binding	molecular function
G9NSEKQ01DX0OO	protein c kinase isoform d	GO:0019992	diacylglycerol binding	molecular function
G9NSEKQ01CHOZB	protein c kinase isoform d	GO:0004143	diacylglycerol kinase activity	molecular function
G9NSEKQ01DX0OO	protein c kinase isoform d	GO:0004143	diacylglycerol kinase activity	molecular function
G9NSEKQ01B6QDL	histone-lysine n-methyltransferase mll3-like	GO:0003677	DNA binding	molecular function
G9NSEKQ02GPI37	muscleblind-like partial	GO:0003677	DNA binding	molecular function
G9NSEKQ01EA0TI	regulator of nonsense transcripts 1	GO:0003677	DNA binding	molecular function
G9NSEKQ01EPUCB	regulator of nonsense transcripts 1	GO:0003677	DNA binding	molecular function
G9NSEKQ02GENO6	protein capicua homolog	GO:0003677	DNA binding	molecular function
G9NSEKQ02HUHUK	hormone receptor 51	GO:0003677	DNA binding	molecular function
G9NSEKQ02JZYBC	tpa: hypothetical conserved protein 244	GO:0003677	DNA binding	molecular function
isotig04584	5 -3 exoribonuclease 1	GO:0003677	DNA binding	molecular function
isotig04586	5 -3 exoribonuclease 1	GO:0003677	DNA binding	molecular function
isotig04588	5 -3 exoribonuclease 1	GO:0003677	DNA binding	molecular function
isotig13592	heat shock factor	GO:0003677	DNA binding	molecular function
isotig11467	protein disulfide-isomerase a6-like	GO:0009055	electron carrier activity	molecular function
isotig28327	protein pdi- isoform c	GO:0009055	electron carrier activity	molecular function
G9NSEKQ02IZRKN	glycine dehydrogenase	GO:0009055	electron carrier activity	molecular function
isotig18820	deoxyribonuclease ii	GO:0004519	endonuclease activity	molecular function
G9NSEKQ01C4DBY	serine threonine-protein kinase endoribonuclease ire1-like	GO:0004521	endoribonuclease activity	molecular function
G9NSEKQ02FQGWD	glycine dehydrogenase	GO:0019899	enzyme binding	molecular function
G9NSEKQ02FR128	guanine nucleotide exchange factor vav2	GO:0005154	epidermal growth factor receptor binding	molecular function
isotig08537	excitatory amino acid	GO:0005234	extracellular-glutamate-gated ion channel activity	molecular function
isotig08538	excitatory amino acid	GO:0005234	extracellular-glutamate-gated ion channel activity	molecular function
isotig17642	beta-galactosidase precursor	GO:0016936	galactoside binding	molecular function
G9NSEKQ02I7RR3	glycerol-3-phosphate dehydrogenase	GO:0004367	glycerol-3-phosphate dehydrogenase [NAD+] activity	molecular function
G9NSEKQ02FQGWD	glycine dehydrogenase	GO:0016594	glycine binding	molecular function
G9NSEKQ02FQGWD	glycine dehydrogenase	GO:0004375	glycine dehydrogenase (decarboxylating) activity	molecular function
G9NSEKQ02FZOBW	serine threonine-protein kinase rio3	GO:0001948	glycoprotein binding	molecular function
isotig07479	class d atypical g-protein coupled receptor	GO:0004930	G-protein coupled receptor activity	molecular function
isotig07480	class d atypical g-protein coupled receptor	GO:0004930	G-protein coupled receptor activity	molecular function
isotig13163	neuropeptide f receptor-like	GO:0004930	G-protein coupled receptor activity	molecular function
isotig21087	bursicon beta	GO:0001664	G-protein coupled receptor binding	molecular function
isotig16775	granulin-like protein	GO:0008083	growth factor activity	molecular function
isotig24108	succinyl- ligase	GO:0005525	GTP binding	molecular function
isotig30874	ras-related protein rab-11a isoform 2	GO:0005525	GTP binding	molecular function
G9NSEKQ01E0N4L	ras family	GO:0005525	GTP binding	molecular function
G9NSEKQ02JU8V6	arf-gap with ank repeat and ph domain-containing protein 1- partial	GO:0005525	GTP binding	molecular function
isotig21717	ras-related protein rab-23	GO:0005525	GTP binding	molecular function
G9NSEKQ02FR128	guanine nucleotide exchange factor vav2	GO:0005096	GTPase activator activity	molecular function
isotig30874	ras-related protein rab-11a isoform 2	GO:0003924	GTPase activity	molecular function
G9NSEKQ01E0N4L	ras family	GO:0003924	GTPase activity	molecular function
G9NSEKQ02JU8V6	arf-gap with ank repeat and ph domain-containing protein 1- partial	GO:0003924	GTPase activity	molecular function
G9NSEKQ02ICL68	hypoxanthine phosphoribosyltransferase 1	GO:0052657	guanine phosphoribosyltransferase activity	molecular function
G9NSEKQ01BP0KL	dnaj homolog subfamily c member 13	GO:0031072	heat shock protein binding	molecular function
isotig15719	dnaj homolog subfamily b member 11-like	GO:0031072	heat shock protein binding	molecular function
isotig22859	activating signal cointegrator 1 complex subunit 3	GO:0004386	helicase activity	molecular function
isotig03167	chorion peroxidase-like	GO:0020037	heme binding	molecular function
isotig03168	chorion peroxidase-like	GO:0020037	heme binding	molecular function
isotig03169	chorion peroxidase-like	GO:0020037	heme binding	molecular function
isotig03172	chorion peroxidase-like	GO:0020037	heme binding	molecular function
isotig03174	chorion peroxidase-like	GO:0020037	heme binding	molecular function
isotig06446	chorion peroxidase	GO:0020037	heme binding	molecular function
isotig06447	chorion peroxidase	GO:0020037	heme binding	molecular function
isotig06449	peroxidasin homolog	GO:0020037	heme binding	molecular function
isotig19342	oxidase peroxidase	GO:0020037	heme binding	molecular function
G9NSEKQ02JKMCP	neuron navigator 2	GO:0008201	heparin binding	molecular function
G9NSEKQ02H10FT	importin 7	GO:0042393	histone binding	molecular function
isotig02788	upstream stimulatory factor 1	GO:0042826	histone deacetylase binding	molecular function
isotig02792	upstream stimulatory factor 1	GO:0042826	histone deacetylase binding	molecular function
G9NSEKQ01B6QDL	histone-lysine n-methyltransferase mll3-like	GO:0042800	histone methyltransferase activity (H3-K4 specific)	molecular function
G9NSEKQ02JH9SY	numb-associated kinase	GO:0008898	homocysteine S-methyltransferase activity	molecular function
isotig18643	tpa: glycoprotein hormone-beta5	GO:0005179	hormone activity	molecular function
isotig21087	bursicon beta	GO:0005179	hormone activity	molecular function
G9NSEKQ02HLO1M	vacuolar h	GO:0008553	hydrogen-exporting ATPase activity, phosphorylative mechanism	molecular function
G9NSEKQ01AKVD1	leucine-rich transmembrane	GO:0016787	hydrolase activity	molecular function
G9NSEKQ01BCVOQ	cathepsin l precursor	GO:0016787	hydrolase activity	molecular function
G9NSEKQ01BDYJP	cathepsin l	GO:0016787	hydrolase activity	molecular function
G9NSEKQ01BGR6G	soluble calcium-activated nucleotidase 1	GO:0016787	hydrolase activity	molecular function
G9NSEKQ02HFQ9H	secreted mucin	GO:0016787	hydrolase activity	molecular function
isotig01712	plasma kallikrein-like	GO:0016787	hydrolase activity	molecular function
isotig06125	chymotrypsinogen b-like	GO:0016787	hydrolase activity	molecular function
isotig06126	chymotrypsinogen b-like	GO:0016787	hydrolase activity	molecular function
isotig06127	chymotrypsinogen b-like	GO:0016787	hydrolase activity	molecular function
isotig06128	chymotrypsinogen b-like	GO:0016787	hydrolase activity	molecular function
isotig06129	chymotrypsinogen b-like	GO:0016787	hydrolase activity	molecular function
isotig06130	chymotrypsinogen b-like	GO:0016787	hydrolase activity	molecular function
isotig08404	cathepsin l	GO:0016787	hydrolase activity	molecular function
isotig08437	cathepsin l	GO:0016787	hydrolase activity	molecular function
isotig08970	loxtox partial	GO:0016787	hydrolase activity	molecular function
isotig08971	loxtox partial	GO:0016787	hydrolase activity	molecular function
isotig09334	legumain-like protease precursor	GO:0016787	hydrolase activity	molecular function
isotig09335	legumain-like protease precursor	GO:0016787	hydrolase activity	molecular function
isotig09421	legumain	GO:0016787	hydrolase activity	molecular function
isotig09422	legumain	GO:0016787	hydrolase activity	molecular function
isotig09465	cathepsin l precursor	GO:0016787	hydrolase activity	molecular function
isotig10022	probable serine carboxypeptidase cpvl-like	GO:0016787	hydrolase activity	molecular function
isotig10023	probable serine carboxypeptidase cpvl-like	GO:0016787	hydrolase activity	molecular function
isotig10224	plasma alpha-l-fucosidase	GO:0016787	hydrolase activity	molecular function
isotig10578	elastase 2 like	GO:0016787	hydrolase activity	molecular function
isotig10579	elastase 2 like	GO:0016787	hydrolase activity	molecular function
isotig12682	cathepsin l	GO:0016787	hydrolase activity	molecular function
isotig12754	ubiquitin carboxyl-terminal hydrolase 8-like	GO:0016787	hydrolase activity	molecular function
isotig17016	soluble calcium-activated nucleotidase 1	GO:0016787	hydrolase activity	molecular function
isotig18611	legumain-like protease precursor	GO:0016787	hydrolase activity	molecular function
isotig18988	probable serine carboxypeptidase cpvl-like	GO:0016787	hydrolase activity	molecular function
isotig20460	calcium activated nucleotidase 1	GO:0016787	hydrolase activity	molecular function
isotig25477	counting factor associated protein d-like	GO:0016787	hydrolase activity	molecular function
isotig28304	cathepsin k	GO:0016787	hydrolase activity	molecular function
G9NSEKQ01B1P1S	ankyrin repeat and kh domain-containing protein 1	GO:0016787	hydrolase activity	molecular function
G9NSEKQ02G6CIU	coagulation factor	GO:0016787	hydrolase activity	molecular function
G9NSEKQ02GFVR1	acylamino-acid-releasing enzyme	GO:0016787	hydrolase activity	molecular function
G9NSEKQ02GKS2T	acylamino-acid-releasing enzyme	GO:0016787	hydrolase activity	molecular function
G9NSEKQ02GTH8N	leucine-rich repeat	GO:0016787	hydrolase activity	molecular function
G9NSEKQ02H314L	leucine-rich transmembrane	GO:0016787	hydrolase activity	molecular function
G9NSEKQ02H9CSS	leukotriene-a hydrolase	GO:0016787	hydrolase activity	molecular function
isotig28522	serine	GO:0016787	hydrolase activity	molecular function
isotig33093	serine	GO:0016787	hydrolase activity	molecular function
G9NSEKQ02HZ8KK	tata-binding protein-associated factor 172	GO:0016817	hydrolase activity, acting on acid anhydrides	molecular function
G9NSEKQ01A3YAD	gastric triacylglycerol lipase	GO:0016788	hydrolase activity, acting on ester bonds	molecular function
isotig10223	plasma alpha-l-fucosidase	GO:0016798	hydrolase activity, acting on glycosyl bonds	molecular function
isotig15941	chitinase domain-containing protein 1-like	GO:0016798	hydrolase activity, acting on glycosyl bonds	molecular function
isotig15942	chitinase domain-containing protein 1-like	GO:0016798	hydrolase activity, acting on glycosyl bonds	molecular function
isotig17416	plasma alpha-l-fucosidase	GO:0016798	hydrolase activity, acting on glycosyl bonds	molecular function
isotig27656	tyrosine-protein phosphatase 99a-like	GO:0016798	hydrolase activity, acting on glycosyl bonds	molecular function
isotig15484	isoform c	GO:0004553	hydrolase activity, hydrolyzing O-glycosyl compounds	molecular function
G9NSEKQ02ICL68	hypoxanthine phosphoribosyltransferase 1	GO:0004422	hypoxanthine phosphoribosyltransferase activity	molecular function
isotig02624	cell adhesion	GO:0042802	identical protein binding	molecular function
isotig11846	achain structural basis for dscam isoform specificity	GO:0042802	identical protein binding	molecular function
G9NSEKQ02FZOBW	serine threonine-protein kinase rio3	GO:0042802	identical protein binding	molecular function
G9NSEKQ02HFKLZ	cdc42-interacting protein 4-like	GO:0042802	identical protein binding	molecular function
isotig13402	smad1 5 protein	GO:0042802	identical protein binding	molecular function
G9NSEKQ01D0S76	anion exchange protein 3-like	GO:0005452	inorganic anion exchanger activity	molecular function
isotig30017	glutamate ionotropic kainate 2-like	GO:0005216	ion channel activity	molecular function
G9NSEKQ02IO941	sperm-specific sodium proton exchanger	GO:0015075	ion transmembrane transporter activity	molecular function
isotig08537	excitatory amino acid	GO:0004970	ionotropic glutamate receptor activity	molecular function
isotig08538	excitatory amino acid	GO:0004970	ionotropic glutamate receptor activity	molecular function
isotig13402	smad1 5 protein	GO:0070411	I-SMAD binding	molecular function
G9NSEKQ02FUYMZ	trna pseudouridine synthase a	GO:0016853	isomerase activity	molecular function
G9NSEKQ01EM8LI	serine threonine protein	GO:0016301	kinase activity	molecular function
isotig26533	camp-dependent protein kinase catalytic subunit	GO:0016301	kinase activity	molecular function
G9NSEKQ02JTND3	protein kinase c delta type homolog	GO:0016301	kinase activity	molecular function
G9NSEKQ02HUHUK	hormone receptor 51	GO:0004879	ligand-activated sequence-specific DNA binding RNA polymerase II transcription factor activity	molecular function
G9NSEKQ01CQ3XC	ubiquitin-like modifier activating enzyme 3	GO:0016922	ligand-dependent nuclear receptor binding	molecular function
G9NSEKQ02I2DOZ	e3 ubiquitin-protein ligase ubr2	GO:0016874	ligase activity	molecular function
G9NSEKQ02HULWQ	alanyl-trna synthetase	GO:0016876	ligase activity, forming aminoacyl-tRNA and related compounds	molecular function
G9NSEKQ02HHDAD	atp-binding cassette sub-family a member 1	GO:0008289	lipid binding	molecular function
isotig19744	ganglioside gm2 activator-like	GO:0005319	lipid transporter activity	molecular function
G9NSEKQ02FQGWD	glycine dehydrogenase	GO:0016829	lyase activity	molecular function
G9NSEKQ01C4DBY	serine threonine-protein kinase endoribonuclease ire1-like	GO:0000287	magnesium ion binding	molecular function
G9NSEKQ02ICL68	hypoxanthine phosphoribosyltransferase 1	GO:0000287	magnesium ion binding	molecular function
G9NSEKQ02IKFMX	probable phospholipid-transporting atpase id	GO:0000287	magnesium ion binding	molecular function
isotig04371	ferritin partial	GO:0046872	metal ion binding	molecular function
isotig04373	ferritin partial	GO:0046872	metal ion binding	molecular function
isotig04375	ferritin partial	GO:0046872	metal ion binding	molecular function
isotig04376	ferritin partial	GO:0046872	metal ion binding	molecular function
G9NSEKQ01CNITR	carboxypeptidase	GO:0046872	metal ion binding	molecular function
G9NSEKQ02FVIGH	cytochrome p450 4v2-like	GO:0046872	metal ion binding	molecular function
G9NSEKQ02HUHUK	hormone receptor 51	GO:0046872	metal ion binding	molecular function
G9NSEKQ02I2DOZ	e3 ubiquitin-protein ligase ubr2	GO:0046872	metal ion binding	molecular function
G9NSEKQ02IZJYU	serine threonine-protein phosphatase pp1-beta catalytic subunit	GO:0046872	metal ion binding	molecular function
G9NSEKQ02JEILJ	zinc finger protein	GO:0046872	metal ion binding	molecular function
isotig34091	serine threonine-protein phosphatase 4 catalytic subunit	GO:0046872	metal ion binding	molecular function
isotig18720	carboxypeptidase a2	GO:0004181	metallocarboxypeptidase activity	molecular function
G9NSEKQ02GKLOY	methylcrotonoyl- carboxylase subunit mitochondrial	GO:0004485	methylcrotonoyl-CoA carboxylase activity	molecular function
G9NSEKQ01C7R0Z	kinesin-like protein unc-104-like	GO:0003777	microtubule motor activity	molecular function
isotig29547	kif21a protein	GO:0003777	microtubule motor activity	molecular function
isotig18432	78 kda glucose-regulated protein precursor	GO:0051787	misfolded protein binding	molecular function
G9NSEKQ02FVIGH	cytochrome p450 4v2-like	GO:0004497	monooxygenase activity	molecular function
G9NSEKQ02JDWY7	myosin-viia	GO:0003774	motor activity	molecular function
G9NSEKQ02HFOWU	myosin light chain smooth muscle-like	GO:0032027	myosin light chain binding	molecular function
G9NSEKQ02JDWY7	myosin-viia	GO:0032027	myosin light chain binding	molecular function
G9NSEKQ02HFOWU	myosin light chain smooth muscle-like	GO:0004687	myosin light chain kinase activity	molecular function
G9NSEKQ02I7RR3	glycerol-3-phosphate dehydrogenase	GO:0051287	NAD binding	molecular function
G9NSEKQ01CQ3XC	ubiquitin-like modifier activating enzyme 3	GO:0019781	NEDD8 activating enzyme activity	molecular function
G9NSEKQ01AMLDW	g-protein coupled receptor	GO:0004983	neuropeptide Y receptor activity	molecular function
G9NSEKQ02FZOBW	serine threonine-protein kinase rio3	GO:0005328	neurotransmitter:sodium symporter activity	molecular function
isotig34091	serine threonine-protein phosphatase 4 catalytic subunit	GO:0004704	NF-kappaB-inducing kinase activity	molecular function
G9NSEKQ02FZOBW	serine threonine-protein kinase rio3	GO:0004715	non-membrane spanning protein tyrosine kinase activity	molecular function
isotig14657	tyrosine phosphatase n9	GO:0004726	non-membrane spanning protein tyrosine phosphatase activity	molecular function
isotig26204	isoform b	GO:0005112	Notch binding	molecular function
G9NSEKQ02I0Q0K	importin subunit beta-1	GO:0008139	nuclear localization sequence binding	molecular function
G9NSEKQ01A5G4O	u5 small nuclear ribonucleoprotein 200 kda helicase	GO:0003676	nucleic acid binding	molecular function
G9NSEKQ01EZBIO	reverse transcriptase	GO:0003676	nucleic acid binding	molecular function
G9NSEKQ02HR889	atp-dependent rna	GO:0003676	nucleic acid binding	molecular function
G9NSEKQ02HZ8KK	tata-binding protein-associated factor 172	GO:0003676	nucleic acid binding	molecular function
G9NSEKQ02FEEO1	atp-dependent rna	GO:0003676	nucleic acid binding	molecular function
G9NSEKQ02GDPGY	u5 small nuclear ribonucleoprotein 200 kda helicase-like	GO:0003676	nucleic acid binding	molecular function
G9NSEKQ02IRM9D	activating signal cointegrator 1 complex subunit 3	GO:0003676	nucleic acid binding	molecular function
G9NSEKQ02JB7MX	zinc finger protein 236	GO:0003676	nucleic acid binding	molecular function
isotig23695	5 -3 exoribonuclease 2	GO:0003676	nucleic acid binding	molecular function
G9NSEKQ01ELKIP	soluble calcium-activated nucleotidase 1-like	GO:0017110	nucleoside-diphosphatase activity	molecular function
G9NSEKQ02GHTYT	soluble calcium-activated nucleotidase 1-like	GO:0017110	nucleoside-diphosphatase activity	molecular function
G9NSEKQ02HM8J5	soluble calcium-activated nucleotidase 1-like	GO:0017110	nucleoside-diphosphatase activity	molecular function
G9NSEKQ02IJRTG	soluble calcium-activated nucleotidase 1-like	GO:0017110	nucleoside-diphosphatase activity	molecular function
G9NSEKQ02JKMCP	neuron navigator 2	GO:0017111	nucleoside-triphosphatase activity	molecular function
G9NSEKQ02HFOWU	myosin light chain smooth muscle-like	GO:0000166	nucleotide binding	molecular function
G9NSEKQ02HZ8KK	tata-binding protein-associated factor 172	GO:0000166	nucleotide binding	molecular function
G9NSEKQ02I4E1T	trinucleotide repeat-containing protein	GO:0000166	nucleotide binding	molecular function
isotig22859	activating signal cointegrator 1 complex subunit 3	GO:0000166	nucleotide binding	molecular function
G9NSEKQ01A4JJJ	epidermal growth factor receptor	GO:0000166	nucleotide binding	molecular function
G9NSEKQ01C6BP7	epidermal growth factor receptor	GO:0000166	nucleotide binding	molecular function
G9NSEKQ01C9FT6	epidermal growth factor receptor	GO:0000166	nucleotide binding	molecular function
G9NSEKQ01DQDEE	triple functional domain	GO:0000166	nucleotide binding	molecular function
G9NSEKQ02GKLOY	methylcrotonoyl- carboxylase subunit mitochondrial	GO:0000166	nucleotide binding	molecular function
G9NSEKQ02F28YC	dna-directed rna polymerase i subunit rpa2	GO:0016779	nucleotidyltransferase activity	molecular function
isotig04369	ferritin partial	GO:0016491	oxidoreductase activity	molecular function
isotig04370	ferritin partial	GO:0016491	oxidoreductase activity	molecular function
isotig09624	ns1 binding protein	GO:0016491	oxidoreductase activity	molecular function
isotig09625	ns1 binding protein	GO:0016491	oxidoreductase activity	molecular function
isotig09626	influenza virus ns1a-binding protein	GO:0016491	oxidoreductase activity	molecular function
isotig17322	oxidase partial	GO:0016491	oxidoreductase activity	molecular function
G9NSEKQ01AOFB0	peroxidasin homolog	GO:0016491	oxidoreductase activity	molecular function
G9NSEKQ02IZRKN	glycine dehydrogenase	GO:0016491	oxidoreductase activity	molecular function
isotig11365	ww domain containing oxidoreductase	GO:0016491	oxidoreductase activity	molecular function
isotig11366	ww domain containing oxidoreductase	GO:0016491	oxidoreductase activity	molecular function
isotig27720	acyl- dehydrogenase family member mitochondrial	GO:0016491	oxidoreductase activity	molecular function
G9NSEKQ02FVIGH	cytochrome p450 4v2-like	GO:0016705	oxidoreductase activity, acting on paired donors, with incorporation or reduction of molecular oxygen	molecular function
G9NSEKQ01DM0RN	probable 2-oxoglutarate dehydrogenase e1 component mitochondrial	GO:0016624	oxidoreductase activity, acting on the aldehyde or oxo group of donors, disulfide as acceptor	molecular function
isotig12345	palmitoyl-protein thioesterase 1	GO:0008474	palmitoyl-(protein) hydrolase activity	molecular function
isotig12346	palmitoyl-protein thioesterase 1	GO:0008474	palmitoyl-(protein) hydrolase activity	molecular function
isotig12345	palmitoyl-protein thioesterase 1	GO:0016290	palmitoyl-CoA hydrolase activity	molecular function
isotig12346	palmitoyl-protein thioesterase 1	GO:0016290	palmitoyl-CoA hydrolase activity	molecular function
G9NSEKQ01D0HDA	cathepsin l	GO:0008233	peptidase activity	molecular function
G9NSEKQ02G0K44	counting factor associated protein d-like	GO:0008233	peptidase activity	molecular function
G9NSEKQ02I14AX	brain-specific serine protease 4-like	GO:0008233	peptidase activity	molecular function
G9NSEKQ02I7RBK	cathepsin l-like cysteine proteinase b	GO:0008233	peptidase activity	molecular function
G9NSEKQ02J1T62	cathepsin l-like cysteine proteinase b	GO:0008233	peptidase activity	molecular function
isotig07873	cathepsin l	GO:0008233	peptidase activity	molecular function
isotig07874	cathepsin l	GO:0008233	peptidase activity	molecular function
isotig07875	cathepsin l-like	GO:0008233	peptidase activity	molecular function
isotig07876	cathepsin l-like	GO:0008233	peptidase activity	molecular function
isotig08438	cathepsin l-like	GO:0008233	peptidase activity	molecular function
isotig09336	legumain	GO:0008233	peptidase activity	molecular function
isotig18550	probable trna threonylcarbamoyladenosine biosynthesis protein osgepl1	GO:0008233	peptidase activity	molecular function
isotig19520	legumain-like protease precursor	GO:0008233	peptidase activity	molecular function
isotig20099	vitamin k-dependent protein c	GO:0008233	peptidase activity	molecular function
isotig21565	cathepsin l-like	GO:0008233	peptidase activity	molecular function
G9NSEKQ02F19MS	m13 family peptidase	GO:0008233	peptidase activity	molecular function
G9NSEKQ02GMYYS	ubiquitin carboxyl-terminal hydrolase 46-like	GO:0008233	peptidase activity	molecular function
G9NSEKQ02GVBED	isoform j	GO:0030414	peptidase inhibitor activity	molecular function
G9NSEKQ02H0GTW	fk506-binding protein 2	GO:0003755	peptidyl-prolyl cis-trans isomerase activity	molecular function
isotig10396	peptidyl-prolyl cis-trans isomerase	GO:0003755	peptidyl-prolyl cis-trans isomerase activity	molecular function
isotig10397	peptidyl-prolyl cis-trans isomerase	GO:0003755	peptidyl-prolyl cis-trans isomerase activity	molecular function
isotig03167	chorion peroxidase-like	GO:0004601	peroxidase activity	molecular function
isotig03168	chorion peroxidase-like	GO:0004601	peroxidase activity	molecular function
isotig03169	chorion peroxidase-like	GO:0004601	peroxidase activity	molecular function
isotig03172	chorion peroxidase-like	GO:0004601	peroxidase activity	molecular function
isotig03174	chorion peroxidase-like	GO:0004601	peroxidase activity	molecular function
isotig06317	thioredoxin peroxidase	GO:0004601	peroxidase activity	molecular function
isotig06318	thioredoxin peroxidase	GO:0004601	peroxidase activity	molecular function
isotig06319	thioredoxin peroxidase	GO:0004601	peroxidase activity	molecular function
isotig06320	thioredoxin peroxidase	GO:0004601	peroxidase activity	molecular function
isotig06321	thioredoxin peroxidase	GO:0004601	peroxidase activity	molecular function
isotig06446	chorion peroxidase	GO:0004601	peroxidase activity	molecular function
isotig06447	chorion peroxidase	GO:0004601	peroxidase activity	molecular function
isotig06449	peroxidasin homolog	GO:0004601	peroxidase activity	molecular function
isotig11491	low quality protein: phospholipid hydroperoxide glutathione mitochondrial-like	GO:0004601	peroxidase activity	molecular function
isotig11492	low quality protein: phospholipid hydroperoxide glutathione mitochondrial-like	GO:0004601	peroxidase activity	molecular function
isotig19342	oxidase peroxidase	GO:0004601	peroxidase activity	molecular function
isotig06317	thioredoxin peroxidase	GO:0051920	peroxiredoxin activity	molecular function
isotig06318	thioredoxin peroxidase	GO:0051920	peroxiredoxin activity	molecular function
isotig06319	thioredoxin peroxidase	GO:0051920	peroxiredoxin activity	molecular function
isotig06320	thioredoxin peroxidase	GO:0051920	peroxiredoxin activity	molecular function
isotig06321	thioredoxin peroxidase	GO:0051920	peroxiredoxin activity	molecular function
G9NSEKQ01DVJ4F	mrna-capping enzyme	GO:0016791	phosphatase activity	molecular function
G9NSEKQ02FP8VY	alkaline phosphatase 4-like	GO:0016791	phosphatase activity	molecular function
contig07258	1-phosphatidylinositol- -bisphosphate phosphodiesterase classes i and ii	GO:0004435	phosphatidylinositol phospholipase C activity	molecular function
G9NSEKQ02ICL68	hypoxanthine phosphoribosyltransferase 1	GO:0004614	phosphoglucomutase activity	molecular function
isotig19744	ganglioside gm2 activator-like	GO:0016004	phospholipase activator activity	molecular function
G9NSEKQ02HHDAD	atp-binding cassette sub-family a member 1	GO:0005548	phospholipid transporter activity	molecular function
G9NSEKQ02IKFMX	probable phospholipid-transporting atpase id	GO:0004012	phospholipid-translocating ATPase activity	molecular function
G9NSEKQ02FLJS7	tartan	GO:0004721	phosphoprotein phosphatase activity	molecular function
isotig27656	tyrosine-protein phosphatase 99a-like	GO:0004721	phosphoprotein phosphatase activity	molecular function
G9NSEKQ02FSF6A	protein lap2-like	GO:0004721	phosphoprotein phosphatase activity	molecular function
G9NSEKQ02IZJYU	serine threonine-protein phosphatase pp1-beta catalytic subunit	GO:0004721	phosphoprotein phosphatase activity	molecular function
isotig17742	uv excision repair protein rad23 homolog b-like	GO:0031593	polyubiquitin binding	molecular function
isotig30469	pre-mrna-splicing factor 18	GO:0019870	potassium channel inhibitor activity	molecular function
isotig25036	mitochondrial import receptor subunit tom40	GO:0015450	P-P-bond-hydrolysis-driven protein transmembrane transporter activity	molecular function
isotig19342	oxidase peroxidase	GO:0004666	prostaglandin-endoperoxide synthase activity	molecular function
G9NSEKQ01A5G4O	u5 small nuclear ribonucleoprotein 200 kda helicase	GO:0005515	protein binding	molecular function
G9NSEKQ01B6QDL	histone-lysine n-methyltransferase mll3-like	GO:0005515	protein binding	molecular function
G9NSEKQ01BOI1Z	fts and hook-interacting protein homolog	GO:0005515	protein binding	molecular function
G9NSEKQ01CEOSS	kinesin-associated protein 3	GO:0005515	protein binding	molecular function
isotig07477	frizzled homolog 4	GO:0005515	protein binding	molecular function
isotig07478	frizzled homolog 4	GO:0005515	protein binding	molecular function
isotig07479	class d atypical g-protein coupled receptor	GO:0005515	protein binding	molecular function
isotig07480	class d atypical g-protein coupled receptor	GO:0005515	protein binding	molecular function
isotig17642	beta-galactosidase precursor	GO:0005515	protein binding	molecular function
isotig18527	bdnf	GO:0005515	protein binding	molecular function
isotig18841	oxytocin-neurophysin 1	GO:0005515	protein binding	molecular function
isotig19688	lysosomal pro-x carboxypeptidase-like	GO:0005515	protein binding	molecular function
isotig24475	anaphase-promoting complex subunit 1	GO:0005515	protein binding	molecular function
isotig28185	serine	GO:0005515	protein binding	molecular function
isotig29887	torsin family protein	GO:0005515	protein binding	molecular function
G9NSEKQ01C4DBY	serine threonine-protein kinase endoribonuclease ire1-like	GO:0005515	protein binding	molecular function
G9NSEKQ01EA0TI	regulator of nonsense transcripts 1	GO:0005515	protein binding	molecular function
G9NSEKQ01EPUCB	regulator of nonsense transcripts 1	GO:0005515	protein binding	molecular function
G9NSEKQ02F8YMB	receptor-type tyrosine-protein phosphatase s-like	GO:0005515	protein binding	molecular function
G9NSEKQ02GDPGY	u5 small nuclear ribonucleoprotein 200 kda helicase-like	GO:0005515	protein binding	molecular function
G9NSEKQ02GENO6	protein capicua homolog	GO:0005515	protein binding	molecular function
G9NSEKQ02GVH8X	phosphatidylinositol 4-kinase alpha-like	GO:0005515	protein binding	molecular function
G9NSEKQ02IGI5J	rho gtpase-activating protein 42	GO:0005515	protein binding	molecular function
G9NSEKQ02JPE3I	valyl-trna synthetase	GO:0005515	protein binding	molecular function
isotig04584	5 -3 exoribonuclease 1	GO:0005515	protein binding	molecular function
isotig04586	5 -3 exoribonuclease 1	GO:0005515	protein binding	molecular function
isotig04588	5 -3 exoribonuclease 1	GO:0005515	protein binding	molecular function
isotig34091	serine threonine-protein phosphatase 4 catalytic subunit	GO:0005515	protein binding	molecular function
G9NSEKQ01AVGV0	ataxin 2-binding protein (hexaribonucleotide binding protein 1)	GO:0008022	protein C-terminus binding	molecular function
G9NSEKQ02H66JR	membrane-associated guanylate ww and pdz domain-containing protein 1-like	GO:0008022	protein C-terminus binding	molecular function
G9NSEKQ02IN9FG	atrophin 1 interacting protein	GO:0008022	protein C-terminus binding	molecular function
isotig11467	protein disulfide-isomerase a6-like	GO:0003756	protein disulfide isomerase activity	molecular function
isotig19392	l 01289 long form	GO:0003756	protein disulfide isomerase activity	molecular function
isotig28327	protein pdi- isoform c	GO:0003756	protein disulfide isomerase activity	molecular function
isotig11467	protein disulfide-isomerase a6-like	GO:0015035	protein disulfide oxidoreductase activity	molecular function
isotig28327	protein pdi- isoform c	GO:0015035	protein disulfide oxidoreductase activity	molecular function
isotig18432	78 kda glucose-regulated protein precursor	GO:0019904	protein domain specific binding	molecular function
G9NSEKQ02I0Q0K	importin subunit beta-1	GO:0019904	protein domain specific binding	molecular function
G9NSEKQ01CQ3XC	ubiquitin-like modifier activating enzyme 3	GO:0046982	protein heterodimerization activity	molecular function
G9NSEKQ02G58O3	ral gtpase-activating protein subunit beta	GO:0046982	protein heterodimerization activity	molecular function
isotig18643	tpa: glycoprotein hormone-beta5	GO:0046982	protein heterodimerization activity	molecular function
isotig02560	isoform h	GO:0046982	protein heterodimerization activity	molecular function
isotig02561	isoform h	GO:0046982	protein heterodimerization activity	molecular function
isotig02564	isoform h	GO:0046982	protein heterodimerization activity	molecular function
isotig02565	isoform h	GO:0046982	protein heterodimerization activity	molecular function
isotig02788	upstream stimulatory factor 1	GO:0046982	protein heterodimerization activity	molecular function
isotig02792	upstream stimulatory factor 1	GO:0046982	protein heterodimerization activity	molecular function
G9NSEKQ02FQGWD	glycine dehydrogenase	GO:0042803	protein homodimerization activity	molecular function
G9NSEKQ02I7RR3	glycerol-3-phosphate dehydrogenase	GO:0042803	protein homodimerization activity	molecular function
G9NSEKQ02ICL68	hypoxanthine phosphoribosyltransferase 1	GO:0042803	protein homodimerization activity	molecular function
isotig02560	isoform h	GO:0042803	protein homodimerization activity	molecular function
isotig02561	isoform h	GO:0042803	protein homodimerization activity	molecular function
isotig02564	isoform h	GO:0042803	protein homodimerization activity	molecular function
isotig02565	isoform h	GO:0042803	protein homodimerization activity	molecular function
isotig02788	upstream stimulatory factor 1	GO:0042803	protein homodimerization activity	molecular function
isotig02792	upstream stimulatory factor 1	GO:0042803	protein homodimerization activity	molecular function
G9NSEKQ01COODL	serine threonine-protein kinase prp4-like	GO:0004672	protein kinase activity	molecular function
isotig14109	cyclin d2	GO:0019901	protein kinase binding	molecular function
isotig14110	cyclin d2	GO:0019901	protein kinase binding	molecular function
isotig02788	upstream stimulatory factor 1	GO:0019901	protein kinase binding	molecular function
isotig02792	upstream stimulatory factor 1	GO:0019901	protein kinase binding	molecular function
isotig13402	smad1 5 protein	GO:0019901	protein kinase binding	molecular function
isotig27860	glucosidase 2 subunit beta-like	GO:0005080	protein kinase C binding	molecular function
isotig25288	legumain	GO:0004674	protein serine/threonine kinase activity	molecular function
G9NSEKQ01C4DBY	serine threonine-protein kinase endoribonuclease ire1-like	GO:0004674	protein serine/threonine kinase activity	molecular function
G9NSEKQ02FUN64	serine threonine-protein kinase doa-like	GO:0004674	protein serine/threonine kinase activity	molecular function
G9NSEKQ02JH9SY	numb-associated kinase	GO:0004674	protein serine/threonine kinase activity	molecular function
isotig34091	serine threonine-protein phosphatase 4 catalytic subunit	GO:0004722	protein serine/threonine phosphatase activity	molecular function
G9NSEKQ02I0Q0K	importin subunit beta-1	GO:0008565	protein transporter activity	molecular function
G9NSEKQ01A4JJJ	epidermal growth factor receptor	GO:0004713	protein tyrosine kinase activity	molecular function
G9NSEKQ01C6BP7	epidermal growth factor receptor	GO:0004713	protein tyrosine kinase activity	molecular function
G9NSEKQ01C9FT6	epidermal growth factor receptor	GO:0004713	protein tyrosine kinase activity	molecular function
isotig28327	protein pdi- isoform c	GO:0003810	protein-glutamine gamma-glutamyltransferase activity	molecular function
G9NSEKQ01EG59C	protoheme ix mitochondrial	GO:0008495	protoheme IX farnesyltransferase activity	molecular function
G9NSEKQ02IS41S	centromere microtubule-binding protein cbf5	GO:0009982	pseudouridine synthase activity	molecular function
G9NSEKQ02FQGWD	glycine dehydrogenase	GO:0030170	pyridoxal phosphate binding	molecular function
isotig02029	tbc1 domain family member 10b	GO:0005097	Rab GTPase activator activity	molecular function
isotig02030	tbc1 domain family member 10b	GO:0005097	Rab GTPase activator activity	molecular function
isotig02031	tbc1 domain family member 10b	GO:0005097	Rab GTPase activator activity	molecular function
isotig02032	tbc1 domain family member 10b	GO:0005097	Rab GTPase activator activity	molecular function
isotig02033	tbc1 domain family member 10b	GO:0005097	Rab GTPase activator activity	molecular function
isotig02034	tbc1 domain family member 10b	GO:0005097	Rab GTPase activator activity	molecular function
isotig02035	tbc1 domain family member 10b	GO:0005097	Rab GTPase activator activity	molecular function
isotig02036	tbc1 domain family member 10b	GO:0005097	Rab GTPase activator activity	molecular function
isotig07291	denn domain-containing protein 5b	GO:0017137	Rab GTPase binding	molecular function
isotig07292	denn domain-containing protein 5b	GO:0017137	Rab GTPase binding	molecular function
G9NSEKQ02H10FT	importin 7	GO:0008536	Ran GTPase binding	molecular function
G9NSEKQ01CHUOD	neurofibromin isoform c	GO:0005099	Ras GTPase activator activity	molecular function
isotig05538	chitin deacetylase 1	GO:0004872	receptor activity	molecular function
isotig15907	semaphorin 2a	GO:0004872	receptor activity	molecular function
isotig15908	semaphorin 2a	GO:0004872	receptor activity	molecular function
isotig16139	vitellogenin receptor	GO:0004872	receptor activity	molecular function
isotig16140	vitellogenin receptor	GO:0004872	receptor activity	molecular function
isotig30017	glutamate ionotropic kainate 2-like	GO:0004872	receptor activity	molecular function
G9NSEKQ01A4JJJ	epidermal growth factor receptor	GO:0004872	receptor activity	molecular function
G9NSEKQ01C6BP7	epidermal growth factor receptor	GO:0004872	receptor activity	molecular function
G9NSEKQ01C9FT6	epidermal growth factor receptor	GO:0004872	receptor activity	molecular function
G9NSEKQ02FFNR0	ryanodine receptor	GO:0004872	receptor activity	molecular function
G9NSEKQ02H82H2	scavenger receptor class b member 1	GO:0004872	receptor activity	molecular function
G9NSEKQ02HA0HH	adipor-like receptor cg5315-like	GO:0004872	receptor activity	molecular function
isotig25036	mitochondrial import receptor subunit tom40	GO:0004872	receptor activity	molecular function
isotig26204	isoform b	GO:0004872	receptor activity	molecular function
isotig31356	no-mechanoreceptor potential	GO:0004872	receptor activity	molecular function
isotig13879	granulin- partial	GO:0005102	receptor binding	molecular function
G9NSEKQ01DQDEE	triple functional domain	GO:0005089	Rho guanyl-nucleotide exchange factor activity	molecular function
G9NSEKQ02FR128	guanine nucleotide exchange factor vav2	GO:0005089	Rho guanyl-nucleotide exchange factor activity	molecular function
G9NSEKQ01AMLDW	g-protein coupled receptor	GO:0050254	rhodopsin kinase activity	molecular function
G9NSEKQ02F8YMB	receptor-type tyrosine-protein phosphatase s-like	GO:0050254	rhodopsin kinase activity	molecular function
G9NSEKQ02FZOBW	serine threonine-protein kinase rio3	GO:0050254	rhodopsin kinase activity	molecular function
isotig18432	78 kda glucose-regulated protein precursor	GO:0043022	ribosome binding	molecular function
G9NSEKQ01AVGV0	ataxin 2-binding protein (hexaribonucleotide binding protein 1)	GO:0003723	RNA binding	molecular function
G9NSEKQ01B1P1S	ankyrin repeat and kh domain-containing protein 1	GO:0003723	RNA binding	molecular function
G9NSEKQ01EA0TI	regulator of nonsense transcripts 1	GO:0003723	RNA binding	molecular function
G9NSEKQ01EPUCB	regulator of nonsense transcripts 1	GO:0003723	RNA binding	molecular function
G9NSEKQ02IS41S	centromere microtubule-binding protein cbf5	GO:0003723	RNA binding	molecular function
isotig04584	5 -3 exoribonuclease 1	GO:0003723	RNA binding	molecular function
isotig04586	5 -3 exoribonuclease 1	GO:0003723	RNA binding	molecular function
isotig04588	5 -3 exoribonuclease 1	GO:0003723	RNA binding	molecular function
isotig12719	cdkn2aip n-terminal-like	GO:0003723	RNA binding	molecular function
isotig12720	cdkn2aip n-terminal-like	GO:0003723	RNA binding	molecular function
isotig22647	eukaryotic translation initiation factor 4e	GO:0003723	RNA binding	molecular function
isotig02788	upstream stimulatory factor 1	GO:0003705	RNA polymerase II distal enhancer sequence-specific DNA binding transcription factor activity	molecular function
isotig02792	upstream stimulatory factor 1	GO:0003705	RNA polymerase II distal enhancer sequence-specific DNA binding transcription factor activity	molecular function
isotig13402	smad1 5 protein	GO:0003702	RNA polymerase II transcription factor activity	molecular function
G9NSEKQ02FFNR0	ryanodine receptor	GO:0005219	ryanodine-sensitive calcium-release channel activity	molecular function
G9NSEKQ02F9RJP	twin of eyeless	GO:0043565	sequence-specific DNA binding	molecular function
G9NSEKQ02G286U	dna-binding protein satb1	GO:0043565	sequence-specific DNA binding	molecular function
G9NSEKQ02ITT7S	transcription factor gata-4-like	GO:0043565	sequence-specific DNA binding	molecular function
G9NSEKQ02JWTOS	gata binding factor-	GO:0043565	sequence-specific DNA binding	molecular function
isotig02788	upstream stimulatory factor 1	GO:0043565	sequence-specific DNA binding	molecular function
isotig02792	upstream stimulatory factor 1	GO:0043565	sequence-specific DNA binding	molecular function
isotig28850	zinc finger homeobox protein 4	GO:0043565	sequence-specific DNA binding	molecular function
G9NSEKQ02HZ8KK	tata-binding protein-associated factor 172	GO:0003700	sequence-specific DNA binding transcription factor activity	molecular function
G9NSEKQ02F9RJP	twin of eyeless	GO:0003700	sequence-specific DNA binding transcription factor activity	molecular function
G9NSEKQ02G286U	dna-binding protein satb1	GO:0003700	sequence-specific DNA binding transcription factor activity	molecular function
G9NSEKQ02ITT7S	transcription factor gata-4-like	GO:0003700	sequence-specific DNA binding transcription factor activity	molecular function
G9NSEKQ02JWTOS	gata binding factor-	GO:0003700	sequence-specific DNA binding transcription factor activity	molecular function
isotig13402	smad1 5 protein	GO:0003700	sequence-specific DNA binding transcription factor activity	molecular function
isotig13592	heat shock factor	GO:0003700	sequence-specific DNA binding transcription factor activity	molecular function
isotig28850	zinc finger homeobox protein 4	GO:0003700	sequence-specific DNA binding transcription factor activity	molecular function
isotig18143	serine protease	GO:0004252	serine-type endopeptidase activity	molecular function
isotig11331	proclotting enzyme	GO:0008236	serine-type peptidase activity	molecular function
isotig11332	secreted salivary gland	GO:0008236	serine-type peptidase activity	molecular function
isotig19688	lysosomal pro-x carboxypeptidase-like	GO:0008236	serine-type peptidase activity	molecular function
G9NSEKQ02FR128	guanine nucleotide exchange factor vav2	GO:0005070	SH3/SH2 adaptor activity	molecular function
G9NSEKQ02JPGV4	translocon-associated protein subunit beta	GO:0005048	signal sequence binding	molecular function
G9NSEKQ01BGR6G	soluble calcium-activated nucleotidase 1	GO:0004871	signal transducer activity	molecular function
G9NSEKQ02GHTYT	soluble calcium-activated nucleotidase 1-like	GO:0004871	signal transducer activity	molecular function
G9NSEKQ02HM8J5	soluble calcium-activated nucleotidase 1-like	GO:0004871	signal transducer activity	molecular function
G9NSEKQ02IJRTG	soluble calcium-activated nucleotidase 1-like	GO:0004871	signal transducer activity	molecular function
isotig17016	soluble calcium-activated nucleotidase 1	GO:0004871	signal transducer activity	molecular function
isotig20460	calcium activated nucleotidase 1	GO:0004871	signal transducer activity	molecular function
contig07258	1-phosphatidylinositol- -bisphosphate phosphodiesterase classes i and ii	GO:0004871	signal transducer activity	molecular function
isotig17742	uv excision repair protein rad23 homolog b-like	GO:0003697	single-stranded DNA binding	molecular function
G9NSEKQ02HHDAD	atp-binding cassette sub-family a member 1	GO:0031267	small GTPase binding	molecular function
G9NSEKQ02H10FT	importin 7	GO:0005083	small GTPase regulator activity	molecular function
G9NSEKQ02JKMCP	neuron navigator 2	GO:0005272	sodium channel activity	molecular function
G9NSEKQ01E0N4L	ras family	GO:0004767	sphingomyelin phosphodiesterase activity	molecular function
isotig06968	cuticle	GO:0042302	structural constituent of cuticle	molecular function
isotig06969	cuticle	GO:0042302	structural constituent of cuticle	molecular function
isotig16432	cuticle	GO:0042302	structural constituent of cuticle	molecular function
isotig16433	cuticle	GO:0042302	structural constituent of cuticle	molecular function
isotig17485	cuticle	GO:0042302	structural constituent of cuticle	molecular function
isotig24108	succinyl- ligase	GO:0004775	succinate-CoA ligase (ADP-forming) activity	molecular function
isotig24108	succinyl- ligase	GO:0004776	succinate-CoA ligase (GDP-forming) activity	molecular function
isotig15485	isoform a	GO:0030246	sugar binding	molecular function
isotig31205	lysosomal alpha-glucosidase-like	GO:0030246	sugar binding	molecular function
isotig30874	ras-related protein rab-11a isoform 2	GO:0030246	syntaxin binding	molecular function
G9NSEKQ02HHDAD	atp-binding cassette sub-family a member 1	GO:0019905	syntaxin-13 binding	molecular function
G9NSEKQ02ITT7S	transcription factor gata-4-like	GO:0016563	transcription activator activity	molecular function
G9NSEKQ02JWTOS	gata binding factor-	GO:0016563	transcription activator activity	molecular function
isotig16568	lim domain-binding	GO:0003712	transcription cofactor activity	molecular function
G9NSEKQ01AVGV0	ataxin 2-binding protein (hexaribonucleotide binding protein 1)	GO:0003714	transcription corepressor activity	molecular function
G9NSEKQ01AVGV0	ataxin 2-binding protein (hexaribonucleotide binding protein 1)	GO:0008134	transcription factor binding	molecular function
G9NSEKQ02F9RJP	twin of eyeless	GO:0030528	transcription regulator activity	molecular function
G9NSEKQ02ITT7S	transcription factor gata-4-like	GO:0030528	transcription regulator activity	molecular function
G9NSEKQ02JWTOS	gata binding factor-	GO:0030528	transcription regulator activity	molecular function
G9NSEKQ02JZYBC	tpa: hypothetical conserved protein 244	GO:0030528	transcription regulator activity	molecular function
isotig28850	zinc finger homeobox protein 4	GO:0030528	transcription regulator activity	molecular function
G9NSEKQ01DVJ4F	mrna-capping enzyme	GO:0016740	transferase activity	molecular function
G9NSEKQ02JRETB	protein involved in dolichol pathway for n-glycosylation mannosyltransferase partial	GO:0016740	transferase activity	molecular function
isotig27656	tyrosine-protein phosphatase 99a-like	GO:0016740	transferase activity	molecular function
G9NSEKQ02G94XF	proto-oncogene tyrosine-protein kinase receptor ret-like	GO:0016740	transferase activity	molecular function
G9NSEKQ02H3YCI	wd repeat-containing protein 26-like	GO:0016740	transferase activity	molecular function
G9NSEKQ02JG3F7	eri1 exoribonuclease 3-like	GO:0016740	transferase activity	molecular function
isotig13163	neuropeptide f receptor-like	GO:0016740	transferase activity	molecular function
isotig30132	pap-associated domain-containing protein 5-like	GO:0016740	transferase activity	molecular function
isotig31938	isoform a	GO:0016740	transferase activity	molecular function
isotig06917	ixodegrin precursor	GO:0016757	transferase activity, transferring glycosyl groups	molecular function
isotig06918	ixodegrin precursor	GO:0016757	transferase activity, transferring glycosyl groups	molecular function
G9NSEKQ02IYYL3	glycoprotein 3-alpha-l-fucosyltransferase a	GO:0016757	transferase activity, transferring glycosyl groups	molecular function
isotig19342	oxidase peroxidase	GO:0016757	transferase activity, transferring glycosyl groups	molecular function
G9NSEKQ01DQDEE	triple functional domain	GO:0016772	transferase activity, transferring phosphorus-containing groups	molecular function
G9NSEKQ02HLX4D	thymidine kinase mitochondrial	GO:0016772	transferase activity, transferring phosphorus-containing groups	molecular function
isotig13402	smad1 5 protein	GO:0030618	transforming growth factor beta receptor, pathway-specific cytoplasmic mediator activity	molecular function
isotig04369	ferritin partial	GO:0046914	transition metal ion binding	molecular function
isotig04370	ferritin partial	GO:0046914	transition metal ion binding	molecular function
G9NSEKQ02F8YMB	receptor-type tyrosine-protein phosphatase s-like	GO:0005001	transmembrane receptor protein tyrosine phosphatase activity	molecular function
isotig07477	frizzled homolog 4	GO:0004888	transmembrane signaling receptor activity	molecular function
isotig07478	frizzled homolog 4	GO:0004888	transmembrane signaling receptor activity	molecular function
G9NSEKQ02HX1F5	sulfate bicarbonate oxalate exchanger sat-	GO:0005215	transporter activity	molecular function
G9NSEKQ02G8EYV	atp-binding cassette sub-family a member 1	GO:0005215	transporter activity	molecular function
G9NSEKQ02GWKWL	isoform b	GO:0005215	transporter activity	molecular function
G9NSEKQ02H10FT	importin 7	GO:0005215	transporter activity	molecular function
isotig18432	78 kda glucose-regulated protein precursor	GO:0031625	ubiquitin protein ligase binding	molecular function
G9NSEKQ01ELCOX	cullin 1	GO:0031625	ubiquitin protein ligase binding	molecular function
isotig13402	smad1 5 protein	GO:0031625	ubiquitin protein ligase binding	molecular function
G9NSEKQ02GMYYS	ubiquitin carboxyl-terminal hydrolase 46-like	GO:0004221	ubiquitin thiolesterase activity	molecular function
G9NSEKQ01ELCOX	cullin 1	GO:0004842	ubiquitin-protein ligase activity	molecular function
isotig11485	calreticulin	GO:0051082	unfolded protein binding	molecular function
isotig11486	calreticulin	GO:0051082	unfolded protein binding	molecular function
isotig15719	dnaj homolog subfamily b member 11-like	GO:0051082	unfolded protein binding	molecular function
isotig18808	calreticulin	GO:0051082	unfolded protein binding	molecular function
G9NSEKQ02JPE3I	valyl-trna synthetase	GO:0004832	valine-tRNA ligase activity	molecular function
isotig25036	mitochondrial import receptor subunit tom40	GO:0008308	voltage-gated anion channel activity	molecular function
G9NSEKQ02JKMCP	neuron navigator 2	GO:0005244	voltage-gated ion channel activity	molecular function
G9NSEKQ02F9VHX	potassium voltage-gated channel protein shaker-like	GO:0005249	voltage-gated potassium channel activity	molecular function
G9NSEKQ01B6QDL	histone-lysine n-methyltransferase mll3-like	GO:0008270	zinc ion binding	molecular function
G9NSEKQ01CHOZB	protein c kinase isoform d	GO:0008270	zinc ion binding	molecular function
G9NSEKQ01DX0OO	protein c kinase isoform d	GO:0008270	zinc ion binding	molecular function
G9NSEKQ02GPI37	muscleblind-like partial	GO:0008270	zinc ion binding	molecular function
isotig18720	carboxypeptidase a2	GO:0008270	zinc ion binding	molecular function
G9NSEKQ01EA0TI	regulator of nonsense transcripts 1	GO:0008270	zinc ion binding	molecular function
G9NSEKQ01EPUCB	regulator of nonsense transcripts 1	GO:0008270	zinc ion binding	molecular function
G9NSEKQ02GWKWL	isoform b	GO:0008270	zinc ion binding	molecular function
G9NSEKQ02I0Q0K	importin subunit beta-1	GO:0008270	zinc ion binding	molecular function
G9NSEKQ02ITT7S	transcription factor gata-4-like	GO:0008270	zinc ion binding	molecular function
G9NSEKQ02JU8V6	arf-gap with ank repeat and ph domain-containing protein 1- partial	GO:0008270	zinc ion binding	molecular function
G9NSEKQ02JWTOS	gata binding factor-	GO:0008270	zinc ion binding	molecular function
isotig23695	5 -3 exoribonuclease 2	GO:0008270	zinc ion binding	molecular function
isotig28850	zinc finger homeobox protein 4	GO:0008270	zinc ion binding	molecular function
G9NSEKQ02GWKWL	isoform b	GO:0007015	actin filament organization	biological process
G9NSEKQ02JDWY7	myosin-viia	GO:0030048	actin filament-based movement	biological process
isotig18432	78 kda glucose-regulated protein precursor	GO:0006987	activation of signaling protein activity involved in unfolded protein response	biological process
G9NSEKQ01C4DBY	serine threonine-protein kinase endoribonuclease ire1-like	GO:0006987	activation of signaling protein activity involved in unfolded protein response	biological process
G9NSEKQ02ICL68	hypoxanthine phosphoribosyltransferase 1	GO:0006168	adenine salvage	biological process
isotig12345	palmitoyl-protein thioesterase 1	GO:0008344	adult locomotory behavior	biological process
isotig12346	palmitoyl-protein thioesterase 1	GO:0008344	adult locomotory behavior	biological process
G9NSEKQ02IWD8D	unc- isoform b	GO:0007527	adult somatic muscle development	biological process
G9NSEKQ01ELCOX	cullin 1	GO:0031145	anaphase-promoting complex-dependent proteasomal ubiquitin-dependent protein catabolic process	biological process
isotig16568	lim domain-binding	GO:0048856	anatomical structure development	biological process
isotig07477	frizzled homolog 4	GO:0009653	anatomical structure morphogenesis	biological process
isotig07478	frizzled homolog 4	GO:0009653	anatomical structure morphogenesis	biological process
isotig07479	class d atypical g-protein coupled receptor	GO:0009653	anatomical structure morphogenesis	biological process
isotig07480	class d atypical g-protein coupled receptor	GO:0009653	anatomical structure morphogenesis	biological process
isotig18527	bdnf	GO:0009653	anatomical structure morphogenesis	biological process
G9NSEKQ02FR128	guanine nucleotide exchange factor vav2	GO:0009653	anatomical structure morphogenesis	biological process
isotig02560	isoform h	GO:0009653	anatomical structure morphogenesis	biological process
isotig02561	isoform h	GO:0009653	anatomical structure morphogenesis	biological process
isotig02564	isoform h	GO:0009653	anatomical structure morphogenesis	biological process
isotig02565	isoform h	GO:0009653	anatomical structure morphogenesis	biological process
isotig13402	smad1 5 protein	GO:0001525	angiogenesis	biological process
G9NSEKQ02JDWY7	myosin-viia	GO:0048800	antennal morphogenesis	biological process
G9NSEKQ01CEOSS	kinesin-associated protein 3	GO:0008089	anterograde axon cargo transport	biological process
G9NSEKQ01C7R0Z	kinesin-like protein unc-104-like	GO:0048490	anterograde synaptic vesicle transport	biological process
isotig18432	78 kda glucose-regulated protein precursor	GO:0006916	anti-apoptosis	biological process
G9NSEKQ02GWKWL	isoform b	GO:0043297	apical junction assembly	biological process
isotig12345	palmitoyl-protein thioesterase 1	GO:0006309	apoptotic DNA fragmentation	biological process
isotig12346	palmitoyl-protein thioesterase 1	GO:0006309	apoptotic DNA fragmentation	biological process
G9NSEKQ02I0Q0K	importin subunit beta-1	GO:0006309	apoptotic DNA fragmentation	biological process
G9NSEKQ02GPI37	muscleblind-like partial	GO:0006915	apoptotic process	biological process
isotig10267	isoform b	GO:0008306	associative learning	biological process
isotig12345	palmitoyl-protein thioesterase 1	GO:0008306	associative learning	biological process
isotig12346	palmitoyl-protein thioesterase 1	GO:0008306	associative learning	biological process
G9NSEKQ02IKFMX	probable phospholipid-transporting atpase id	GO:0006754	ATP biosynthetic process	biological process
G9NSEKQ02G8EYV	atp-binding cassette sub-family a member 1	GO:0006200	ATP catabolic process	biological process
G9NSEKQ02HE91D	phosphoglycolate phosphatase	GO:0006200	ATP catabolic process	biological process
G9NSEKQ02IKFMX	probable phospholipid-transporting atpase id	GO:0006200	ATP catabolic process	biological process
G9NSEKQ02J0V2I	abc transporter g family member 20-like	GO:0006200	ATP catabolic process	biological process
G9NSEKQ02HLO1M	vacuolar h	GO:0015991	ATP hydrolysis coupled proton transport	biological process
isotig20027	autophagocytosis-involved protein during	GO:0006914	autophagy	biological process
G9NSEKQ02F9VHX	potassium voltage-gated channel protein shaker-like	GO:0048675	axon extension	biological process
isotig24045	grnb protein	GO:0048675	axon extension	biological process
isotig02624	cell adhesion	GO:0007411	axon guidance	biological process
isotig11846	achain structural basis for dscam isoform specificity	GO:0007411	axon guidance	biological process
isotig13525	neurotrophin isoform f	GO:0007411	axon guidance	biological process
G9NSEKQ01C7R0Z	kinesin-like protein unc-104-like	GO:0007411	axon guidance	biological process
G9NSEKQ02FZOBW	serine threonine-protein kinase rio3	GO:0007411	axon guidance	biological process
isotig02560	isoform h	GO:0030183	B cell differentiation	biological process
isotig02561	isoform h	GO:0030183	B cell differentiation	biological process
isotig02564	isoform h	GO:0030183	B cell differentiation	biological process
isotig02565	isoform h	GO:0030183	B cell differentiation	biological process
G9NSEKQ02FR128	guanine nucleotide exchange factor vav2	GO:0050853	B cell receptor signaling pathway	biological process
isotig18527	bdnf	GO:0007610	behavior	biological process
isotig18841	oxytocin-neurophysin 1	GO:0007610	behavior	biological process
G9NSEKQ02F9VHX	potassium voltage-gated channel protein shaker-like	GO:0048150	behavioral response to ether	biological process
G9NSEKQ01D0S76	anion exchange protein 3-like	GO:0015701	bicarbonate transport	biological process
isotig03008	epididymal secretory protein e1 precursor	GO:0065007	biological regulation	biological process
isotig03009	epididymal secretory protein e1 precursor	GO:0065007	biological regulation	biological process
G9NSEKQ02H82H2	scavenger receptor class b member 1	GO:0065007	biological regulation	biological process
G9NSEKQ02GKLOY	methylcrotonoyl- carboxylase subunit mitochondrial	GO:0006768	biotin metabolic process	biological process
isotig19688	lysosomal pro-x carboxypeptidase-like	GO:0007596	blood coagulation	biological process
isotig07477	frizzled homolog 4	GO:0001568	blood vessel development	biological process
isotig07478	frizzled homolog 4	GO:0001568	blood vessel development	biological process
isotig07479	class d atypical g-protein coupled receptor	GO:0001568	blood vessel development	biological process
isotig07480	class d atypical g-protein coupled receptor	GO:0001568	blood vessel development	biological process
isotig13402	smad1 5 protein	GO:0030509	BMP signaling pathway	biological process
isotig28327	protein pdi- isoform c	GO:0010171	body morphogenesis	biological process
isotig12345	palmitoyl-protein thioesterase 1	GO:0007420	brain development	biological process
isotig12346	palmitoyl-protein thioesterase 1	GO:0007420	brain development	biological process
G9NSEKQ02JXC6H	ca2+-dependent activator protein for secretion 2 isoform	GO:0035147	branch fusion, open tracheal system	biological process
isotig15413	calcium uptake protein mitochondrial-like	GO:0070509	calcium ion import	biological process
G9NSEKQ02FFNR0	ryanodine receptor	GO:0070588	calcium ion transmembrane transport	biological process
G9NSEKQ02FZOBW	serine threonine-protein kinase rio3	GO:0006816	calcium ion transport	biological process
G9NSEKQ02JQ39D	cgmp-inhibited 3 -cyclic phosphodiesterase a	GO:0006198	cAMP catabolic process	biological process
G9NSEKQ01CHUOD	neurofibromin isoform c	GO:0019933	cAMP-mediated signaling	biological process
isotig10223	plasma alpha-l-fucosidase	GO:0005975	carbohydrate metabolic process	biological process
isotig15485	isoform a	GO:0005975	carbohydrate metabolic process	biological process
isotig17416	plasma alpha-l-fucosidase	GO:0005975	carbohydrate metabolic process	biological process
G9NSEKQ02HFOWU	myosin light chain smooth muscle-like	GO:0060048	cardiac muscle contraction	biological process
isotig13402	smad1 5 protein	GO:0060048	cardiac muscle contraction	biological process
G9NSEKQ02HFOWU	myosin light chain smooth muscle-like	GO:0055008	cardiac muscle tissue morphogenesis	biological process
G9NSEKQ02JWTOS	gata binding factor-	GO:0060975	cardioblast migration to the midline involved in heart field formation	biological process
G9NSEKQ02IO941	sperm-specific sodium proton exchanger	GO:0006812	cation transport	biological process
isotig21624	v-type proton atpase subunit e 2	GO:0006812	cation transport	biological process
G9NSEKQ02HHDAD	atp-binding cassette sub-family a member 1	GO:0032488	Cdc42 protein signal transduction	biological process
isotig19928	chaoptin-like	GO:0007155	cell adhesion	biological process
G9NSEKQ01AL014	protein dachsous-like	GO:0007155	cell adhesion	biological process
G9NSEKQ02H66JR	membrane-associated guanylate ww and pdz domain-containing protein 1-like	GO:0007155	cell adhesion	biological process
G9NSEKQ02IN9FG	atrophin 1 interacting protein	GO:0007155	cell adhesion	biological process
G9NSEKQ02JXC6H	ca2+-dependent activator protein for secretion 2 isoform	GO:0007155	cell adhesion	biological process
isotig26204	isoform b	GO:0007155	cell adhesion	biological process
isotig04584	5 -3 exoribonuclease 1	GO:0007569	cell aging	biological process
isotig04586	5 -3 exoribonuclease 1	GO:0007569	cell aging	biological process
isotig04588	5 -3 exoribonuclease 1	GO:0007569	cell aging	biological process
isotig19928	chaoptin-like	GO:0007154	cell communication	biological process
isotig30874	ras-related protein rab-11a isoform 2	GO:0007049	cell cycle	biological process
G9NSEKQ01EA0TI	regulator of nonsense transcripts 1	GO:0007049	cell cycle	biological process
G9NSEKQ01EPUCB	regulator of nonsense transcripts 1	GO:0007049	cell cycle	biological process
G9NSEKQ01C4DBY	serine threonine-protein kinase endoribonuclease ire1-like	GO:0007050	cell cycle arrest	biological process
G9NSEKQ01ELCOX	cullin 1	GO:0007050	cell cycle arrest	biological process
isotig15907	semaphorin 2a	GO:0030154	cell differentiation	biological process
isotig15908	semaphorin 2a	GO:0030154	cell differentiation	biological process
isotig25000	protein wnt-5b-like	GO:0030154	cell differentiation	biological process
isotig14109	cyclin d2	GO:0051301	cell division	biological process
isotig14110	cyclin d2	GO:0051301	cell division	biological process
G9NSEKQ02IZJYU	serine threonine-protein phosphatase pp1-beta catalytic subunit	GO:0051301	cell division	biological process
isotig19928	chaoptin-like	GO:0001709	cell fate determination	biological process
isotig23695	5 -3 exoribonuclease 2	GO:0016049	cell growth	biological process
isotig19928	chaoptin-like	GO:0016477	cell migration	biological process
G9NSEKQ02FR128	guanine nucleotide exchange factor vav2	GO:0016477	cell migration	biological process
G9NSEKQ02JXC6H	ca2+-dependent activator protein for secretion 2 isoform	GO:0016477	cell migration	biological process
isotig06317	thioredoxin peroxidase	GO:0045454	cell redox homeostasis	biological process
isotig06318	thioredoxin peroxidase	GO:0045454	cell redox homeostasis	biological process
isotig06319	thioredoxin peroxidase	GO:0045454	cell redox homeostasis	biological process
isotig06320	thioredoxin peroxidase	GO:0045454	cell redox homeostasis	biological process
isotig06321	thioredoxin peroxidase	GO:0045454	cell redox homeostasis	biological process
isotig11467	protein disulfide-isomerase a6-like	GO:0045454	cell redox homeostasis	biological process
isotig19392	l 01289 long form	GO:0045454	cell redox homeostasis	biological process
isotig28327	protein pdi- isoform c	GO:0045454	cell redox homeostasis	biological process
G9NSEKQ02H66JR	membrane-associated guanylate ww and pdz domain-containing protein 1-like	GO:0007166	cell surface receptor signaling pathway	biological process
G9NSEKQ02IN9FG	atrophin 1 interacting protein	GO:0007166	cell surface receptor signaling pathway	biological process
isotig06466	conserved secreted partial	GO:0016337	cell-cell adhesion	biological process
isotig06467	conserved secreted partial	GO:0016337	cell-cell adhesion	biological process
isotig17713	calsequestrin family protein	GO:0006874	cellular calcium ion homeostasis	biological process
G9NSEKQ02FFNR0	ryanodine receptor	GO:0006874	cellular calcium ion homeostasis	biological process
isotig19928	chaoptin-like	GO:0032989	cellular component morphogenesis	biological process
G9NSEKQ01DVJ4F	mrna-capping enzyme	GO:0044260	cellular macromolecule metabolic process	biological process
G9NSEKQ01COODL	serine threonine-protein kinase prp4-like	GO:0044260	cellular macromolecule metabolic process	biological process
G9NSEKQ01DQDEE	triple functional domain	GO:0044260	cellular macromolecule metabolic process	biological process
G9NSEKQ02HULWQ	alanyl-trna synthetase	GO:0044260	cellular macromolecule metabolic process	biological process
isotig19744	ganglioside gm2 activator-like	GO:0006944	cellular membrane fusion	biological process
G9NSEKQ02HLX4D	thymidine kinase mitochondrial	GO:0044237	cellular metabolic process	biological process
G9NSEKQ01ELKIP	soluble calcium-activated nucleotidase 1-like	GO:0009987	cellular process	biological process
isotig18820	deoxyribonuclease ii	GO:0009987	cellular process	biological process
G9NSEKQ01C1EXR	rho gtpase-activating protein 20	GO:0009987	cellular process	biological process
G9NSEKQ01CFC40	rho gtpase-activating protein 20	GO:0009987	cellular process	biological process
G9NSEKQ01DMCSZ	rho gtpase-activating protein 20	GO:0009987	cellular process	biological process
G9NSEKQ01EP5CD	rho gtpase-activating protein 20	GO:0009987	cellular process	biological process
G9NSEKQ02G1ZEK	unc- isoform b	GO:0009987	cellular process	biological process
G9NSEKQ02H82H2	scavenger receptor class b member 1	GO:0009987	cellular process	biological process
G9NSEKQ02HFKLZ	cdc42-interacting protein 4-like	GO:0009987	cellular process	biological process
G9NSEKQ02IO941	sperm-specific sodium proton exchanger	GO:0009987	cellular process	biological process
G9NSEKQ02JB7MX	zinc finger protein 236	GO:0009987	cellular process	biological process
isotig30132	pap-associated domain-containing protein 5-like	GO:0009987	cellular process	biological process
isotig12345	palmitoyl-protein thioesterase 1	GO:0044257	cellular protein catabolic process	biological process
isotig12346	palmitoyl-protein thioesterase 1	GO:0044257	cellular protein catabolic process	biological process
G9NSEKQ02I2DOZ	e3 ubiquitin-protein ligase ubr2	GO:0044267	cellular protein metabolic process	biological process
isotig18432	78 kda glucose-regulated protein precursor	GO:0042149	cellular response to glucose starvation	biological process
isotig18737	prohibitin protein wph	GO:0071456	cellular response to hypoxia	biological process
isotig25036	mitochondrial import receptor subunit tom40	GO:0071456	cellular response to hypoxia	biological process
isotig02788	upstream stimulatory factor 1	GO:0032869	cellular response to insulin stimulus	biological process
isotig02792	upstream stimulatory factor 1	GO:0032869	cellular response to insulin stimulus	biological process
isotig13402	smad1 5 protein	GO:0071407	cellular response to organic cyclic compound	biological process
isotig02624	cell adhesion	GO:0007417	central nervous system development	biological process
isotig11846	achain structural basis for dscam isoform specificity	GO:0007417	central nervous system development	biological process
isotig16139	vitellogenin receptor	GO:0007417	central nervous system development	biological process
isotig16140	vitellogenin receptor	GO:0007417	central nervous system development	biological process
G9NSEKQ02ICL68	hypoxanthine phosphoribosyltransferase 1	GO:0021954	central nervous system neuron development	biological process
isotig18432	78 kda glucose-regulated protein precursor	GO:0021680	cerebellar Purkinje cell layer development	biological process
isotig18432	78 kda glucose-regulated protein precursor	GO:0021589	cerebellum structural organization	biological process
G9NSEKQ02ICL68	hypoxanthine phosphoribosyltransferase 1	GO:0021895	cerebral cortex neuron differentiation	biological process
G9NSEKQ02JDWY7	myosin-viia	GO:0008407	chaeta morphogenesis	biological process
isotig02788	upstream stimulatory factor 1	GO:0048878	chemical homeostasis	biological process
isotig02792	upstream stimulatory factor 1	GO:0048878	chemical homeostasis	biological process
isotig24661	chitinase 1 precursor	GO:0006032	chitin catabolic process	biological process
isotig05538	chitin deacetylase 1	GO:0006030	chitin metabolic process	biological process
isotig24112	chondroitin proteoglycan-2-like	GO:0006030	chitin metabolic process	biological process
isotig21087	bursicon beta	GO:0007593	chitin-based cuticle tanning	biological process
G9NSEKQ01D0S76	anion exchange protein 3-like	GO:0006821	chloride transport	biological process
G9NSEKQ02HHDAD	atp-binding cassette sub-family a member 1	GO:0033344	cholesterol efflux	biological process
G9NSEKQ02HHDAD	atp-binding cassette sub-family a member 1	GO:0042632	cholesterol homeostasis	biological process
G9NSEKQ02HHDAD	atp-binding cassette sub-family a member 1	GO:0008203	cholesterol metabolic process	biological process
isotig03008	epididymal secretory protein e1 precursor	GO:0030301	cholesterol transport	biological process
isotig03009	epididymal secretory protein e1 precursor	GO:0030301	cholesterol transport	biological process
G9NSEKQ02IZJYU	serine threonine-protein phosphatase pp1-beta catalytic subunit	GO:0016568	chromatin modification	biological process
G9NSEKQ02HOA4B	condensin complex subunit smc2	GO:0051276	chromosome organization	biological process
G9NSEKQ01A5G4O	u5 small nuclear ribonucleoprotein 200 kda helicase	GO:0000354	cis assembly of pre-catalytic spliceosome	biological process
G9NSEKQ02GDPGY	u5 small nuclear ribonucleoprotein 200 kda helicase-like	GO:0000354	cis assembly of pre-catalytic spliceosome	biological process
isotig12345	palmitoyl-protein thioesterase 1	GO:0051186	cofactor metabolic process	biological process
isotig12346	palmitoyl-protein thioesterase 1	GO:0051186	cofactor metabolic process	biological process
isotig12345	palmitoyl-protein thioesterase 1	GO:0051181	cofactor transport	biological process
isotig12346	palmitoyl-protein thioesterase 1	GO:0051181	cofactor transport	biological process
isotig09466	cathepsin l precursor	GO:0030574	collagen catabolic process	biological process
isotig16593	cathepsin l precursor	GO:0030574	collagen catabolic process	biological process
isotig16594	cathepsin l precursor	GO:0030574	collagen catabolic process	biological process
G9NSEKQ02GPI37	muscleblind-like partial	GO:0001751	compound eye photoreceptor cell differentiation	biological process
isotig19928	chaoptin-like	GO:0042051	compound eye photoreceptor development	biological process
G9NSEKQ02JPGV4	translocon-associated protein subunit beta	GO:0006613	cotranslational protein targeting to membrane	biological process
G9NSEKQ02F9VHX	potassium voltage-gated channel protein shaker-like	GO:0007619	courtship behavior	biological process
isotig19928	chaoptin-like	GO:0042688	crystal cell differentiation	biological process
isotig30874	ras-related protein rab-11a isoform 2	GO:0000910	cytokinesis	biological process
G9NSEKQ02ICL68	hypoxanthine phosphoribosyltransferase 1	GO:0019835	cytolysis	biological process
G9NSEKQ01EYNFI	defensin b	GO:0006952	defense response	biological process
isotig15413	calcium uptake protein mitochondrial-like	GO:0006952	defense response	biological process
isotig33753	secreted salivary gland	GO:0050829	defense response to Gram-negative bacterium	biological process
isotig34182	secreted salivary gland	GO:0050829	defense response to Gram-negative bacterium	biological process
isotig33753	secreted salivary gland	GO:0050830	defense response to Gram-positive bacterium	biological process
isotig34182	secreted salivary gland	GO:0050830	defense response to Gram-positive bacterium	biological process
G9NSEKQ02ICL68	hypoxanthine phosphoribosyltransferase 1	GO:0048813	dendrite morphogenesis	biological process
G9NSEKQ02IPKOR	dynein light chain roadblock-type 2	GO:0048813	dendrite morphogenesis	biological process
G9NSEKQ01DVJ4F	mrna-capping enzyme	GO:0016311	dephosphorylation	biological process
G9NSEKQ02F9VHX	potassium voltage-gated channel protein shaker-like	GO:0009584	detection of visible light	biological process
G9NSEKQ01CHUOD	neurofibromin isoform c	GO:0008340	determination of adult lifespan	biological process
isotig31205	lysosomal alpha-glucosidase-like	GO:0002086	diaphragm contraction	biological process
isotig23695	5 -3 exoribonuclease 2	GO:0000738	DNA catabolic process, exonucleolytic	biological process
isotig23695	5 -3 exoribonuclease 2	GO:0006310	DNA recombination	biological process
G9NSEKQ01EA0TI	regulator of nonsense transcripts 1	GO:0006281	DNA repair	biological process
G9NSEKQ01EPUCB	regulator of nonsense transcripts 1	GO:0006281	DNA repair	biological process
isotig23695	5 -3 exoribonuclease 2	GO:0006281	DNA repair	biological process
G9NSEKQ01EA0TI	regulator of nonsense transcripts 1	GO:0006260	DNA replication	biological process
G9NSEKQ01EPUCB	regulator of nonsense transcripts 1	GO:0006260	DNA replication	biological process
isotig23695	5 -3 exoribonuclease 2	GO:0006353	DNA-dependent transcription, termination	biological process
G9NSEKQ02I5616	intraflagellar transport protein 52 homolog	GO:0009953	dorsal/ventral pattern formation	biological process
G9NSEKQ01C77GY	intraflagellar transport protein 52 homolog	GO:0009953	dorsal/ventral pattern formation	biological process
G9NSEKQ02FS5NE	intraflagellar transport protein 52 homolog	GO:0009953	dorsal/ventral pattern formation	biological process
isotig19928	chaoptin-like	GO:0007450	dorsal/ventral pattern formation, imaginal disc	biological process
G9NSEKQ02HE91D	phosphoglycolate phosphatase	GO:0015893	drug transport	biological process
G9NSEKQ01BOI1Z	fts and hook-interacting protein homolog	GO:0045022	early endosome to late endosome transport	biological process
isotig15413	calcium uptake protein mitochondrial-like	GO:0051561	elevation of mitochondrial calcium ion concentration	biological process
G9NSEKQ02GPI37	muscleblind-like partial	GO:0009790	embryo development	biological process
isotig19928	chaoptin-like	GO:0009790	embryo development	biological process
isotig28327	protein pdi- isoform c	GO:0009792	embryo development ending in birth or egg hatching	biological process
G9NSEKQ02IZJYU	serine threonine-protein phosphatase pp1-beta catalytic subunit	GO:0009792	embryo development ending in birth or egg hatching	biological process
G9NSEKQ02I5616	intraflagellar transport protein 52 homolog	GO:0042733	embryonic digit morphogenesis	biological process
G9NSEKQ01C77GY	intraflagellar transport protein 52 homolog	GO:0042733	embryonic digit morphogenesis	biological process
G9NSEKQ02FS5NE	intraflagellar transport protein 52 homolog	GO:0042733	embryonic digit morphogenesis	biological process
isotig21717	ras-related protein rab-23	GO:0042733	embryonic digit morphogenesis	biological process
isotig13402	smad1 5 protein	GO:0009880	embryonic pattern specification	biological process
G9NSEKQ02JWTOS	gata binding factor-	GO:0001706	endoderm formation	biological process
G9NSEKQ01CQ3XC	ubiquitin-like modifier activating enzyme 3	GO:0007113	endomitotic cell cycle	biological process
isotig28327	protein pdi- isoform c	GO:0030968	endoplasmic reticulum unfolded protein response	biological process
G9NSEKQ02HHDAD	atp-binding cassette sub-family a member 1	GO:0016197	endosomal transport	biological process
G9NSEKQ01BOI1Z	fts and hook-interacting protein homolog	GO:0007032	endosome organization	biological process
G9NSEKQ01BOI1Z	fts and hook-interacting protein homolog	GO:0008333	endosome to lysosome transport	biological process
G9NSEKQ02I14AX	brain-specific serine protease 4-like	GO:0008544	epidermis development	biological process
isotig19928	chaoptin-like	GO:0035153	epithelial cell type specification, open tracheal system	biological process
isotig18432	78 kda glucose-regulated protein precursor	GO:0006983	ER overload response	biological process
isotig09456	mesoderm development candidate 2	GO:0006888	ER to Golgi vesicle-mediated transport	biological process
isotig09457	mesoderm development candidate 2	GO:0006888	ER to Golgi vesicle-mediated transport	biological process
isotig13402	smad1 5 protein	GO:0030218	erythrocyte differentiation	biological process
G9NSEKQ02GWKWL	isoform b	GO:0042249	establishment of planar polarity of embryonic epithelium	biological process
G9NSEKQ01CEOSS	kinesin-associated protein 3	GO:0030951	establishment or maintenance of microtubule cytoskeleton polarity	biological process
isotig10579	elastase 2 like	GO:0031017	exocrine pancreas development	biological process
isotig04584	5 -3 exoribonuclease 1	GO:0043928	exonucleolytic nuclear-transcribed mRNA catabolic process involved in deadenylation-dependent decay	biological process
isotig04586	5 -3 exoribonuclease 1	GO:0043928	exonucleolytic nuclear-transcribed mRNA catabolic process involved in deadenylation-dependent decay	biological process
isotig04588	5 -3 exoribonuclease 1	GO:0043928	exonucleolytic nuclear-transcribed mRNA catabolic process involved in deadenylation-dependent decay	biological process
G9NSEKQ02H7WQO	peroxisomal carnitine o-octanoyltransferase	GO:0033540	fatty acid beta-oxidation using acyl-CoA oxidase	biological process
G9NSEKQ02FZOBW	serine threonine-protein kinase rio3	GO:0007631	feeding behavior	biological process
G9NSEKQ02F9VHX	potassium voltage-gated channel protein shaker-like	GO:0007629	flight behavior	biological process
isotig14109	cyclin d2	GO:0000082	G1/S transition of mitotic cell cycle	biological process
isotig14110	cyclin d2	GO:0000082	G1/S transition of mitotic cell cycle	biological process
G9NSEKQ01ELCOX	cullin 1	GO:0000082	G1/S transition of mitotic cell cycle	biological process
isotig17642	beta-galactosidase precursor	GO:0019388	galactose catabolic process	biological process
isotig19744	ganglioside gm2 activator-like	GO:0006689	ganglioside catabolic process	biological process
G9NSEKQ02GWKWL	isoform b	GO:0010004	gastrulation involving germ band extension	biological process
isotig28327	protein pdi- isoform c	GO:0001703	gastrulation with mouth forming first	biological process
G9NSEKQ01C4DBY	serine threonine-protein kinase endoribonuclease ire1-like	GO:0010467	gene expression	biological process
G9NSEKQ02H7WQO	peroxisomal carnitine o-octanoyltransferase	GO:0006091	generation of precursor metabolites and energy	biological process
isotig13402	smad1 5 protein	GO:0007281	germ cell development	biological process
isotig19928	chaoptin-like	GO:0007293	germarium-derived egg chamber formation	biological process
isotig19928	chaoptin-like	GO:0042063	gliogenesis	biological process
G9NSEKQ02JKMCP	neuron navigator 2	GO:0021563	glossopharyngeal nerve development	biological process
G9NSEKQ02ICL68	hypoxanthine phosphoribosyltransferase 1	GO:0019255	glucose 1-phosphate metabolic process	biological process
isotig11467	protein disulfide-isomerase a6-like	GO:0006662	glycerol ether metabolic process	biological process
isotig28327	protein pdi- isoform c	GO:0006662	glycerol ether metabolic process	biological process
G9NSEKQ02I7RR3	glycerol-3-phosphate dehydrogenase	GO:0046168	glycerol-3-phosphate catabolic process	biological process
G9NSEKQ02IZRKN	glycine dehydrogenase	GO:0006546	glycine catabolic process	biological process
G9NSEKQ02FQGWD	glycine dehydrogenase	GO:0019464	glycine decarboxylation via glycine cleavage system	biological process
isotig31205	lysosomal alpha-glucosidase-like	GO:0005980	glycogen catabolic process	biological process
G9NSEKQ02ICL68	hypoxanthine phosphoribosyltransferase 1	GO:0046038	GMP catabolic process	biological process
G9NSEKQ02ICL68	hypoxanthine phosphoribosyltransferase 1	GO:0032263	GMP salvage	biological process
isotig19050	ubiquinol-cytochrome c reductase complex chaperone cbp3 homolog	GO:0007030	Golgi organization	biological process
isotig26835	isoform c	GO:0007030	Golgi organization	biological process
G9NSEKQ01BLK8J	vacuolar protein sorting-associated protein 51 homolog	GO:0007030	Golgi organization	biological process
G9NSEKQ01BLK8J	vacuolar protein sorting-associated protein 51 homolog	GO:0048193	Golgi vesicle transport	biological process
isotig07479	class d atypical g-protein coupled receptor	GO:0007186	G-protein coupled receptor signaling pathway	biological process
isotig07480	class d atypical g-protein coupled receptor	GO:0007186	G-protein coupled receptor signaling pathway	biological process
isotig21087	bursicon beta	GO:0007186	G-protein coupled receptor signaling pathway	biological process
G9NSEKQ02HHDAD	atp-binding cassette sub-family a member 1	GO:0007186	G-protein coupled receptor signaling pathway	biological process
isotig13163	neuropeptide f receptor-like	GO:0007186	G-protein coupled receptor signaling pathway	biological process
isotig12345	palmitoyl-protein thioesterase 1	GO:0007625	grooming behavior	biological process
isotig12346	palmitoyl-protein thioesterase 1	GO:0007625	grooming behavior	biological process
G9NSEKQ02ICL68	hypoxanthine phosphoribosyltransferase 1	GO:0007625	grooming behavior	biological process
isotig28327	protein pdi- isoform c	GO:0040007	growth	biological process
isotig30874	ras-related protein rab-11a isoform 2	GO:0006184	GTP catabolic process	biological process
G9NSEKQ01E0N4L	ras family	GO:0006184	GTP catabolic process	biological process
G9NSEKQ02ICL68	hypoxanthine phosphoribosyltransferase 1	GO:0006178	guanine salvage	biological process
G9NSEKQ01B1P1S	ankyrin repeat and kh domain-containing protein 1	GO:0060047	heart contraction	biological process
G9NSEKQ02I5616	intraflagellar transport protein 52 homolog	GO:0001947	heart looping	biological process
G9NSEKQ01C77GY	intraflagellar transport protein 52 homolog	GO:0001947	heart looping	biological process
G9NSEKQ02FS5NE	intraflagellar transport protein 52 homolog	GO:0001947	heart looping	biological process
isotig19139	tafazzin homolog	GO:0001947	heart looping	biological process
isotig31205	lysosomal alpha-glucosidase-like	GO:0003007	heart morphogenesis	biological process
G9NSEKQ01EG59C	protoheme ix mitochondrial	GO:0048034	heme O biosynthetic process	biological process
G9NSEKQ02HHDAD	atp-binding cassette sub-family a member 1	GO:0034380	high-density lipoprotein particle assembly	biological process
isotig13402	smad1 5 protein	GO:0030902	hindbrain development	biological process
G9NSEKQ01B6QDL	histone-lysine n-methyltransferase mll3-like	GO:0016571	histone methylation	biological process
G9NSEKQ01EA0TI	regulator of nonsense transcripts 1	GO:0071044	histone mRNA catabolic process	biological process
G9NSEKQ01EPUCB	regulator of nonsense transcripts 1	GO:0071044	histone mRNA catabolic process	biological process
isotig04584	5 -3 exoribonuclease 1	GO:0071044	histone mRNA catabolic process	biological process
isotig04586	5 -3 exoribonuclease 1	GO:0071044	histone mRNA catabolic process	biological process
isotig04588	5 -3 exoribonuclease 1	GO:0071044	histone mRNA catabolic process	biological process
isotig25288	legumain	GO:0042446	hormone biosynthetic process	biological process
G9NSEKQ02ICL68	hypoxanthine phosphoribosyltransferase 1	GO:0043103	hypoxanthine salvage	biological process
G9NSEKQ02JDWY7	myosin-viia	GO:0035317	imaginal disc-derived wing hair organization	biological process
isotig19928	chaoptin-like	GO:0007476	imaginal disc-derived wing morphogenesis	biological process
G9NSEKQ02ICL68	hypoxanthine phosphoribosyltransferase 1	GO:0032264	IMP salvage	biological process
G9NSEKQ01C4DBY	serine threonine-protein kinase endoribonuclease ire1-like	GO:0006917	induction of apoptosis	biological process
G9NSEKQ02FR128	guanine nucleotide exchange factor vav2	GO:0008624	induction of apoptosis by extracellular signals	biological process
G9NSEKQ01ELCOX	cullin 1	GO:0008629	induction of apoptosis by intracellular signals	biological process
isotig10579	elastase 2 like	GO:0006954	inflammatory response	biological process
isotig13402	smad1 5 protein	GO:0006954	inflammatory response	biological process
isotig27860	glucosidase 2 subunit beta-like	GO:0045087	innate immune response	biological process
isotig18737	prohibitin protein wph	GO:0002165	instar larval or pupal development	biological process
G9NSEKQ02HHDAD	atp-binding cassette sub-family a member 1	GO:0050702	interleukin-1 beta secretion	biological process
G9NSEKQ01ELCOX	cullin 1	GO:0044419	interspecies interaction between organisms	biological process
G9NSEKQ02HHDAD	atp-binding cassette sub-family a member 1	GO:0032367	intracellular cholesterol transport	biological process
G9NSEKQ01AVGV0	ataxin 2-binding protein (hexaribonucleotide binding protein 1)	GO:0030520	intracellular estrogen receptor signaling pathway	biological process
G9NSEKQ02FZOBW	serine threonine-protein kinase rio3	GO:0007243	intracellular protein kinase cascade	biological process
G9NSEKQ01B6QDL	histone-lysine n-methyltransferase mll3-like	GO:0035556	intracellular signal transduction	biological process
G9NSEKQ01CHOZB	protein c kinase isoform d	GO:0035556	intracellular signal transduction	biological process
G9NSEKQ01DX0OO	protein c kinase isoform d	GO:0035556	intracellular signal transduction	biological process
contig07258	1-phosphatidylinositol- -bisphosphate phosphodiesterase classes i and ii	GO:0035556	intracellular signal transduction	biological process
isotig20623	spry domain-containing socs box protein 1-like	GO:0035556	intracellular signal transduction	biological process
isotig03008	epididymal secretory protein e1 precursor	GO:0032366	intracellular sterol transport	biological process
isotig03009	epididymal secretory protein e1 precursor	GO:0032366	intracellular sterol transport	biological process
G9NSEKQ01D0S76	anion exchange protein 3-like	GO:0034220	ion transmembrane transport	biological process
G9NSEKQ02IKFMX	probable phospholipid-transporting atpase id	GO:0034220	ion transmembrane transport	biological process
isotig08537	excitatory amino acid	GO:0006811	ion transport	biological process
isotig08538	excitatory amino acid	GO:0006811	ion transport	biological process
isotig13402	smad1 5 protein	GO:0001822	kidney development	biological process
G9NSEKQ02FR128	guanine nucleotide exchange factor vav2	GO:0030032	lamellipodium assembly	biological process
G9NSEKQ02F9VHX	potassium voltage-gated channel protein shaker-like	GO:0008345	larval locomotory behavior	biological process
G9NSEKQ01C7R0Z	kinesin-like protein unc-104-like	GO:0008345	larval locomotory behavior	biological process
isotig19928	chaoptin-like	GO:0035167	larval lymph gland hemopoiesis	biological process
isotig02788	upstream stimulatory factor 1	GO:0019086	late viral mRNA transcription	biological process
isotig02792	upstream stimulatory factor 1	GO:0019086	late viral mRNA transcription	biological process
G9NSEKQ02FZOBW	serine threonine-protein kinase rio3	GO:0007612	learning	biological process
G9NSEKQ02F9VHX	potassium voltage-gated channel protein shaker-like	GO:0007611	learning or memory	biological process
isotig19744	ganglioside gm2 activator-like	GO:0007611	learning or memory	biological process
G9NSEKQ02GKLOY	methylcrotonoyl- carboxylase subunit mitochondrial	GO:0006552	leucine catabolic process	biological process
G9NSEKQ02FZOBW	serine threonine-protein kinase rio3	GO:0050900	leukocyte migration	biological process
isotig12345	palmitoyl-protein thioesterase 1	GO:0016042	lipid catabolic process	biological process
isotig12346	palmitoyl-protein thioesterase 1	GO:0016042	lipid catabolic process	biological process
G9NSEKQ01BLK8J	vacuolar protein sorting-associated protein 51 homolog	GO:0044241	lipid digestion	biological process
contig07258	1-phosphatidylinositol- -bisphosphate phosphodiesterase classes i and ii	GO:0006629	lipid metabolic process	biological process
G9NSEKQ02JQ39D	cgmp-inhibited 3 -cyclic phosphodiesterase a	GO:0006629	lipid metabolic process	biological process
isotig19744	ganglioside gm2 activator-like	GO:0019915	lipid storage	biological process
isotig19744	ganglioside gm2 activator-like	GO:0006869	lipid transport	biological process
G9NSEKQ02HHDAD	atp-binding cassette sub-family a member 1	GO:0042157	lipoprotein metabolic process	biological process
G9NSEKQ01CHUOD	neurofibromin isoform c	GO:0045475	locomotor rhythm	biological process
isotig31205	lysosomal alpha-glucosidase-like	GO:0007626	locomotory behavior	biological process
G9NSEKQ02JKMCP	neuron navigator 2	GO:0007626	locomotory behavior	biological process
G9NSEKQ01CHUOD	neurofibromin isoform c	GO:0007616	long-term memory	biological process
isotig09456	mesoderm development candidate 2	GO:0032799	low-density lipoprotein receptor particle metabolic process	biological process
isotig09457	mesoderm development candidate 2	GO:0032799	low-density lipoprotein receptor particle metabolic process	biological process
G9NSEKQ02ICL68	hypoxanthine phosphoribosyltransferase 1	GO:0046651	lymphocyte proliferation	biological process
isotig12345	palmitoyl-protein thioesterase 1	GO:0007042	lysosomal lumen acidification	biological process
isotig12346	palmitoyl-protein thioesterase 1	GO:0007042	lysosomal lumen acidification	biological process
G9NSEKQ01BOI1Z	fts and hook-interacting protein homolog	GO:0007040	lysosome organization	biological process
isotig31205	lysosomal alpha-glucosidase-like	GO:0007040	lysosome organization	biological process
G9NSEKQ02HHDAD	atp-binding cassette sub-family a member 1	GO:0007040	lysosome organization	biological process
G9NSEKQ02H82H2	scavenger receptor class b member 1	GO:0033036	macromolecule localization	biological process
isotig13402	smad1 5 protein	GO:0000165	MAPK cascade	biological process
G9NSEKQ02HB014	mechanosensory protein 2	GO:0007638	mechanosensory behavior	biological process
G9NSEKQ02IZJYU	serine threonine-protein phosphatase pp1-beta catalytic subunit	GO:0007126	meiosis	biological process
isotig04584	5 -3 exoribonuclease 1	GO:0007126	meiosis	biological process
isotig04586	5 -3 exoribonuclease 1	GO:0007126	meiosis	biological process
isotig04588	5 -3 exoribonuclease 1	GO:0007126	meiosis	biological process
isotig12345	palmitoyl-protein thioesterase 1	GO:0031579	membrane raft organization	biological process
isotig12346	palmitoyl-protein thioesterase 1	GO:0031579	membrane raft organization	biological process
isotig02240	klingon cg6669-pa	GO:0007613	memory	biological process
isotig02241	klingon cg6669-pa	GO:0007613	memory	biological process
isotig02244	klingon cg6669-pa	GO:0007613	memory	biological process
isotig13402	smad1 5 protein	GO:0001710	mesodermal cell fate commitment	biological process
G9NSEKQ01D38D6	calcium-activated potassium channel slowpoke	GO:0008152	metabolic process	biological process
G9NSEKQ01DM0RN	probable 2-oxoglutarate dehydrogenase e1 component mitochondrial	GO:0008152	metabolic process	biological process
G9NSEKQ01ELKIP	soluble calcium-activated nucleotidase 1-like	GO:0008152	metabolic process	biological process
G9NSEKQ02FP8VY	alkaline phosphatase 4-like	GO:0008152	metabolic process	biological process
G9NSEKQ02GHTYT	soluble calcium-activated nucleotidase 1-like	GO:0008152	metabolic process	biological process
isotig10224	plasma alpha-l-fucosidase	GO:0008152	metabolic process	biological process
isotig15941	chitinase domain-containing protein 1-like	GO:0008152	metabolic process	biological process
isotig15942	chitinase domain-containing protein 1-like	GO:0008152	metabolic process	biological process
isotig18820	deoxyribonuclease ii	GO:0008152	metabolic process	biological process
isotig20099	vitamin k-dependent protein c	GO:0008152	metabolic process	biological process
isotig25164	transient receptor potential mucolipin	GO:0008152	metabolic process	biological process
G9NSEKQ02IXTKR	hydroxymethylglutaryl- synthase 1	GO:0008152	metabolic process	biological process
isotig34091	serine threonine-protein phosphatase 4 catalytic subunit	GO:0000226	microtubule cytoskeleton organization	biological process
G9NSEKQ02IPKOR	dynein light chain roadblock-type 2	GO:0007018	microtubule-based movement	biological process
isotig29547	kif21a protein	GO:0007018	microtubule-based movement	biological process
isotig23695	5 -3 exoribonuclease 2	GO:0007017	microtubule-based process	biological process
isotig13402	smad1 5 protein	GO:0030901	midbrain development	biological process
isotig24475	anaphase-promoting complex subunit 1	GO:0007067	mitosis	biological process
G9NSEKQ02IZJYU	serine threonine-protein phosphatase pp1-beta catalytic subunit	GO:0007067	mitosis	biological process
isotig19928	chaoptin-like	GO:0000278	mitotic cell cycle	biological process
isotig19928	chaoptin-like	GO:0002009	morphogenesis of an epithelium	biological process
G9NSEKQ02GWKWL	isoform b	GO:0016331	morphogenesis of embryonic epithelium	biological process
G9NSEKQ02JXC6H	ca2+-dependent activator protein for secretion 2 isoform	GO:0008045	motor axon guidance	biological process
G9NSEKQ01EA0TI	regulator of nonsense transcripts 1	GO:0006406	mRNA export from nucleus	biological process
G9NSEKQ01EPUCB	regulator of nonsense transcripts 1	GO:0006406	mRNA export from nucleus	biological process
isotig23695	5 -3 exoribonuclease 2	GO:0006397	mRNA processing	biological process
isotig30469	pre-mrna-splicing factor 18	GO:0006397	mRNA processing	biological process
isotig13402	smad1 5 protein	GO:0001880	Mullerian duct regression	biological process
isotig10579	elastase 2 like	GO:0035264	multicellular organism growth	biological process
isotig09525	ovochymase-2	GO:0007275	multicellular organismal development	biological process
isotig09526	ovochymase-2	GO:0007275	multicellular organismal development	biological process
G9NSEKQ02F9RJP	twin of eyeless	GO:0007275	multicellular organismal development	biological process
isotig16568	lim domain-binding	GO:0007275	multicellular organismal development	biological process
isotig25000	protein wnt-5b-like	GO:0007275	multicellular organismal development	biological process
G9NSEKQ01A3YAD	gastric triacylglycerol lipase	GO:0032501	multicellular organismal process	biological process
isotig14109	cyclin d2	GO:0048609	multicellular organismal reproductive process	biological process
isotig14110	cyclin d2	GO:0048609	multicellular organismal reproductive process	biological process
isotig18841	oxytocin-neurophysin 1	GO:0048609	multicellular organismal reproductive process	biological process
isotig18841	oxytocin-neurophysin 1	GO:0051704	multi-organism process	biological process
isotig31205	lysosomal alpha-glucosidase-like	GO:0046716	muscle cell homeostasis	biological process
G9NSEKQ02GPI37	muscleblind-like partial	GO:0007517	muscle organ development	biological process
G9NSEKQ02G1ZEK	unc- isoform b	GO:0061061	muscle structure development	biological process
G9NSEKQ02IPKOR	dynein light chain roadblock-type 2	GO:0016319	mushroom body development	biological process
G9NSEKQ02JWTOS	gata binding factor-	GO:0030099	myeloid cell differentiation	biological process
isotig06822	nascent polypeptide-associated complex subunit alpha	GO:0030239	myofibril assembly	biological process
isotig06823	nascent polypeptide-associated complex subunit alpha	GO:0030239	myofibril assembly	biological process
isotig24685	kn motif and ankyrin repeat domain-containing protein 1- partial	GO:0030837	negative regulation of actin filament polymerization	biological process
G9NSEKQ02JQ39D	cgmp-inhibited 3 -cyclic phosphodiesterase a	GO:0043066	negative regulation of apoptotic process	biological process
G9NSEKQ02HHDAD	atp-binding cassette sub-family a member 1	GO:0048519	negative regulation of biological process	biological process
isotig20099	vitamin k-dependent protein c	GO:0030195	negative regulation of blood coagulation	biological process
isotig19928	chaoptin-like	GO:0045596	negative regulation of cell differentiation	biological process
isotig12345	palmitoyl-protein thioesterase 1	GO:0030308	negative regulation of cell growth	biological process
isotig12346	palmitoyl-protein thioesterase 1	GO:0030308	negative regulation of cell growth	biological process
G9NSEKQ01ELCOX	cullin 1	GO:0008285	negative regulation of cell proliferation	biological process
isotig13402	smad1 5 protein	GO:0008285	negative regulation of cell proliferation	biological process
isotig18527	bdnf	GO:0048523	negative regulation of cellular process	biological process
G9NSEKQ02IN9FG	atrophin 1 interacting protein	GO:0070373	negative regulation of ERK1 and ERK2 cascade	biological process
isotig19520	legumain-like protease precursor	GO:0040015	negative regulation of multicellular organism growth	biological process
isotig25288	legumain	GO:0040015	negative regulation of multicellular organism growth	biological process
isotig12345	palmitoyl-protein thioesterase 1	GO:0043524	negative regulation of neuron apoptotic process	biological process
isotig12346	palmitoyl-protein thioesterase 1	GO:0043524	negative regulation of neuron apoptotic process	biological process
isotig25288	legumain	GO:0043524	negative regulation of neuron apoptotic process	biological process
G9NSEKQ02IN9FG	atrophin 1 interacting protein	GO:0033137	negative regulation of peptidyl-serine phosphorylation	biological process
isotig21717	ras-related protein rab-23	GO:0045861	negative regulation of proteolysis	biological process
G9NSEKQ02HZ8KK	tata-binding protein-associated factor 172	GO:0045892	negative regulation of transcription, DNA-dependent	biological process
G9NSEKQ01AVGV0	ataxin 2-binding protein (hexaribonucleotide binding protein 1)	GO:0045892	negative regulation of transcription, DNA-dependent	biological process
isotig18432	78 kda glucose-regulated protein precursor	GO:0030512	negative regulation of transforming growth factor beta receptor signaling pathway	biological process
isotig28327	protein pdi- isoform c	GO:0002119	nematode larval development	biological process
G9NSEKQ02IZJYU	serine threonine-protein phosphatase pp1-beta catalytic subunit	GO:0002119	nematode larval development	biological process
G9NSEKQ02FR128	guanine nucleotide exchange factor vav2	GO:0048011	nerve growth factor receptor signaling pathway	biological process
isotig15907	semaphorin 2a	GO:0007399	nervous system development	biological process
isotig15908	semaphorin 2a	GO:0007399	nervous system development	biological process
G9NSEKQ02I5616	intraflagellar transport protein 52 homolog	GO:0001841	neural tube formation	biological process
G9NSEKQ01C77GY	intraflagellar transport protein 52 homolog	GO:0001841	neural tube formation	biological process
G9NSEKQ02FS5NE	intraflagellar transport protein 52 homolog	GO:0001841	neural tube formation	biological process
G9NSEKQ01C7R0Z	kinesin-like protein unc-104-like	GO:0007528	neuromuscular junction development	biological process
isotig19744	ganglioside gm2 activator-like	GO:0050885	neuromuscular process controlling balance	biological process
isotig31205	lysosomal alpha-glucosidase-like	GO:0050885	neuromuscular process controlling balance	biological process
isotig31205	lysosomal alpha-glucosidase-like	GO:0050884	neuromuscular process controlling posture	biological process
G9NSEKQ02HFOWU	myosin light chain smooth muscle-like	GO:0007274	neuromuscular synaptic transmission	biological process
isotig18527	bdnf	GO:0031175	neuron projection development	biological process
isotig30874	ras-related protein rab-11a isoform 2	GO:0031175	neuron projection development	biological process
isotig02624	cell adhesion	GO:0008038	neuron recognition	biological process
isotig11846	achain structural basis for dscam isoform specificity	GO:0008038	neuron recognition	biological process
G9NSEKQ01AMLDW	g-protein coupled receptor	GO:0007218	neuropeptide signaling pathway	biological process
isotig12345	palmitoyl-protein thioesterase 1	GO:0007269	neurotransmitter secretion	biological process
isotig12346	palmitoyl-protein thioesterase 1	GO:0007269	neurotransmitter secretion	biological process
G9NSEKQ02FZOBW	serine threonine-protein kinase rio3	GO:0006836	neurotransmitter transport	biological process
G9NSEKQ02HBITR	cad trifunctional partial	GO:0006807	nitrogen compound metabolic process	biological process
G9NSEKQ02I0Q0K	importin subunit beta-1	GO:0006607	NLS-bearing substrate import into nucleus	biological process
G9NSEKQ01CEOSS	kinesin-associated protein 3	GO:0035058	nonmotile primary cilium assembly	biological process
isotig04584	5 -3 exoribonuclease 1	GO:0071028	nuclear mRNA surveillance	biological process
isotig04586	5 -3 exoribonuclease 1	GO:0071028	nuclear mRNA surveillance	biological process
isotig04588	5 -3 exoribonuclease 1	GO:0071028	nuclear mRNA surveillance	biological process
G9NSEKQ01EA0TI	regulator of nonsense transcripts 1	GO:0000184	nuclear-transcribed mRNA catabolic process, nonsense-mediated decay	biological process
G9NSEKQ01EPUCB	regulator of nonsense transcripts 1	GO:0000184	nuclear-transcribed mRNA catabolic process, nonsense-mediated decay	biological process
isotig17742	uv excision repair protein rad23 homolog b-like	GO:0000715	nucleotide-excision repair, DNA damage recognition	biological process
isotig17742	uv excision repair protein rad23 homolog b-like	GO:0000718	nucleotide-excision repair, DNA damage removal	biological process
G9NSEKQ01CHUOD	neurofibromin isoform c	GO:0008355	olfactory learning	biological process
isotig19744	ganglioside gm2 activator-like	GO:0009313	oligosaccharide catabolic process	biological process
G9NSEKQ02JQ39D	cgmp-inhibited 3 -cyclic phosphodiesterase a	GO:0001556	oocyte maturation	biological process
isotig09456	mesoderm development candidate 2	GO:0048477	oogenesis	biological process
isotig09457	mesoderm development candidate 2	GO:0048477	oogenesis	biological process
G9NSEKQ02JKMCP	neuron navigator 2	GO:0021554	optic nerve development	biological process
isotig07477	frizzled homolog 4	GO:0048513	organ development	biological process
isotig07478	frizzled homolog 4	GO:0048513	organ development	biological process
isotig07479	class d atypical g-protein coupled receptor	GO:0048513	organ development	biological process
isotig07480	class d atypical g-protein coupled receptor	GO:0048513	organ development	biological process
isotig14109	cyclin d2	GO:0048513	organ development	biological process
isotig14110	cyclin d2	GO:0048513	organ development	biological process
isotig18527	bdnf	GO:0048513	organ development	biological process
G9NSEKQ01ELCOX	cullin 1	GO:0009887	organ morphogenesis	biological process
isotig19928	chaoptin-like	GO:0006996	organelle organization	biological process
isotig13402	smad1 5 protein	GO:0002051	osteoblast fate commitment	biological process
isotig19928	chaoptin-like	GO:0030707	ovarian follicle cell development	biological process
G9NSEKQ01C6YYP	ankyrin repeat-containing	GO:0055114	oxidation-reduction process	biological process
G9NSEKQ02FQGWD	glycine dehydrogenase	GO:0055114	oxidation-reduction process	biological process
G9NSEKQ02I7RR3	glycerol-3-phosphate dehydrogenase	GO:0055114	oxidation-reduction process	biological process
isotig03167	chorion peroxidase-like	GO:0055114	oxidation-reduction process	biological process
isotig03168	chorion peroxidase-like	GO:0055114	oxidation-reduction process	biological process
isotig03169	chorion peroxidase-like	GO:0055114	oxidation-reduction process	biological process
isotig03172	chorion peroxidase-like	GO:0055114	oxidation-reduction process	biological process
isotig03174	chorion peroxidase-like	GO:0055114	oxidation-reduction process	biological process
isotig06317	thioredoxin peroxidase	GO:0055114	oxidation-reduction process	biological process
isotig06318	thioredoxin peroxidase	GO:0055114	oxidation-reduction process	biological process
isotig06319	thioredoxin peroxidase	GO:0055114	oxidation-reduction process	biological process
isotig06320	thioredoxin peroxidase	GO:0055114	oxidation-reduction process	biological process
isotig06321	thioredoxin peroxidase	GO:0055114	oxidation-reduction process	biological process
isotig06446	chorion peroxidase	GO:0055114	oxidation-reduction process	biological process
isotig06447	chorion peroxidase	GO:0055114	oxidation-reduction process	biological process
isotig06449	peroxidasin homolog	GO:0055114	oxidation-reduction process	biological process
isotig11467	protein disulfide-isomerase a6-like	GO:0055114	oxidation-reduction process	biological process
isotig18432	78 kda glucose-regulated protein precursor	GO:0055114	oxidation-reduction process	biological process
isotig19342	oxidase peroxidase	GO:0055114	oxidation-reduction process	biological process
isotig10579	elastase 2 like	GO:0061113	pancreas morphogenesis	biological process
G9NSEKQ02F8YMB	receptor-type tyrosine-protein phosphatase s-like	GO:0035335	peptidyl-tyrosine dephosphorylation	biological process
isotig14657	tyrosine phosphatase n9	GO:0035335	peptidyl-tyrosine dephosphorylation	biological process
G9NSEKQ01CHUOD	neurofibromin isoform c	GO:0042066	perineurial glial growth	biological process
G9NSEKQ02GPI37	muscleblind-like partial	GO:0007422	peripheral nervous system development	biological process
G9NSEKQ02G8EYV	atp-binding cassette sub-family a member 1	GO:0006909	phagocytosis	biological process
isotig14657	tyrosine phosphatase n9	GO:0006911	phagocytosis, engulfment	biological process
G9NSEKQ02GVH8X	phosphatidylinositol 4-kinase alpha-like	GO:0006661	phosphatidylinositol biosynthetic process	biological process
G9NSEKQ02GVH8X	phosphatidylinositol 4-kinase alpha-like	GO:0046854	phosphatidylinositol phosphorylation	biological process
G9NSEKQ02GVH8X	phosphatidylinositol 4-kinase alpha-like	GO:0048015	phosphatidylinositol-mediated signaling	biological process
G9NSEKQ02HHDAD	atp-binding cassette sub-family a member 1	GO:0033700	phospholipid efflux	biological process
G9NSEKQ02HHDAD	atp-binding cassette sub-family a member 1	GO:0055091	phospholipid homeostasis	biological process
G9NSEKQ02IKFMX	probable phospholipid-transporting atpase id	GO:0015914	phospholipid transport	biological process
G9NSEKQ01A4JJJ	epidermal growth factor receptor	GO:0016310	phosphorylation	biological process
G9NSEKQ01C6BP7	epidermal growth factor receptor	GO:0016310	phosphorylation	biological process
G9NSEKQ01C9FT6	epidermal growth factor receptor	GO:0016310	phosphorylation	biological process
G9NSEKQ01COODL	serine threonine-protein kinase prp4-like	GO:0016310	phosphorylation	biological process
isotig30874	ras-related protein rab-11a isoform 2	GO:0048227	plasma membrane to endosome transport	biological process
G9NSEKQ02FR128	guanine nucleotide exchange factor vav2	GO:0030168	platelet activation	biological process
G9NSEKQ02FZOBW	serine threonine-protein kinase rio3	GO:0030168	platelet activation	biological process
G9NSEKQ02JQ39D	cgmp-inhibited 3 -cyclic phosphodiesterase a	GO:0030168	platelet activation	biological process
G9NSEKQ02HHDAD	atp-binding cassette sub-family a member 1	GO:0060155	platelet dense granule organization	biological process
G9NSEKQ01CHUOD	neurofibromin isoform c	GO:0045762	positive regulation of adenylate cyclase activity	biological process
isotig13402	smad1 5 protein	GO:0045768	positive regulation of anti-apoptosis	biological process
G9NSEKQ02FR128	guanine nucleotide exchange factor vav2	GO:0030890	positive regulation of B cell proliferation	biological process
isotig16568	lim domain-binding	GO:0048518	positive regulation of biological process	biological process
G9NSEKQ02HHDAD	atp-binding cassette sub-family a member 1	GO:0030819	positive regulation of cAMP biosynthetic process	biological process
isotig13402	smad1 5 protein	GO:0061036	positive regulation of cartilage development	biological process
G9NSEKQ02GWKWL	isoform b	GO:0045793	positive regulation of cell size	biological process
G9NSEKQ02HFOWU	myosin light chain smooth muscle-like	GO:0051272	positive regulation of cellular component movement	biological process
isotig19928	chaoptin-like	GO:0048522	positive regulation of cellular process	biological process
isotig25000	protein wnt-5b-like	GO:0048522	positive regulation of cellular process	biological process
isotig14109	cyclin d2	GO:0045737	positive regulation of cyclin-dependent protein kinase activity	biological process
isotig14110	cyclin d2	GO:0045737	positive regulation of cyclin-dependent protein kinase activity	biological process
isotig13402	smad1 5 protein	GO:0050775	positive regulation of dendrite morphogenesis	biological process
G9NSEKQ02ICL68	hypoxanthine phosphoribosyltransferase 1	GO:0045964	positive regulation of dopamine metabolic process	biological process
isotig14109	cyclin d2	GO:0050679	positive regulation of epithelial cell proliferation	biological process
isotig14110	cyclin d2	GO:0050679	positive regulation of epithelial cell proliferation	biological process
G9NSEKQ02HFOWU	myosin light chain smooth muscle-like	GO:0031448	positive regulation of fast-twitch skeletal muscle fiber contraction	biological process
G9NSEKQ01CHUOD	neurofibromin isoform c	GO:0043547	positive regulation of GTPase activity	biological process
G9NSEKQ02FR128	guanine nucleotide exchange factor vav2	GO:0043547	positive regulation of GTPase activity	biological process
isotig19139	tafazzin homolog	GO:0045823	positive regulation of heart contraction	biological process
isotig19744	ganglioside gm2 activator-like	GO:0051345	positive regulation of hydrolase activity	biological process
G9NSEKQ01BGR6G	soluble calcium-activated nucleotidase 1	GO:0043123	positive regulation of I-kappaB kinase/NF-kappaB cascade	biological process
G9NSEKQ02GHTYT	soluble calcium-activated nucleotidase 1-like	GO:0043123	positive regulation of I-kappaB kinase/NF-kappaB cascade	biological process
G9NSEKQ02HM8J5	soluble calcium-activated nucleotidase 1-like	GO:0043123	positive regulation of I-kappaB kinase/NF-kappaB cascade	biological process
G9NSEKQ02IJRTG	soluble calcium-activated nucleotidase 1-like	GO:0043123	positive regulation of I-kappaB kinase/NF-kappaB cascade	biological process
isotig17016	soluble calcium-activated nucleotidase 1	GO:0043123	positive regulation of I-kappaB kinase/NF-kappaB cascade	biological process
isotig20460	calcium activated nucleotidase 1	GO:0043123	positive regulation of I-kappaB kinase/NF-kappaB cascade	biological process
isotig28327	protein pdi- isoform c	GO:0040017	positive regulation of locomotion	biological process
G9NSEKQ01CHUOD	neurofibromin isoform c	GO:0040018	positive regulation of multicellular organism growth	biological process
G9NSEKQ02GWKWL	isoform b	GO:0040018	positive regulation of multicellular organism growth	biological process
isotig18841	oxytocin-neurophysin 1	GO:0051240	positive regulation of multicellular organismal process	biological process
G9NSEKQ02JQ39D	cgmp-inhibited 3 -cyclic phosphodiesterase a	GO:0060282	positive regulation of oocyte development	biological process
isotig13402	smad1 5 protein	GO:0045669	positive regulation of osteoblast differentiation	biological process
G9NSEKQ02FR128	guanine nucleotide exchange factor vav2	GO:0043552	positive regulation of phosphatidylinositol 3-kinase activity	biological process
isotig12345	palmitoyl-protein thioesterase 1	GO:0048549	positive regulation of pinocytosis	biological process
isotig12346	palmitoyl-protein thioesterase 1	GO:0048549	positive regulation of pinocytosis	biological process
isotig14109	cyclin d2	GO:0001934	positive regulation of protein phosphorylation	biological process
isotig14110	cyclin d2	GO:0001934	positive regulation of protein phosphorylation	biological process
isotig18432	78 kda glucose-regulated protein precursor	GO:0031398	positive regulation of protein ubiquitination	biological process
G9NSEKQ02I5616	intraflagellar transport protein 52 homolog	GO:0045862	positive regulation of proteolysis	biological process
G9NSEKQ01C77GY	intraflagellar transport protein 52 homolog	GO:0045862	positive regulation of proteolysis	biological process
G9NSEKQ02FS5NE	intraflagellar transport protein 52 homolog	GO:0045862	positive regulation of proteolysis	biological process
isotig02029	tbc1 domain family member 10b	GO:0032851	positive regulation of Rab GTPase activity	biological process
isotig02030	tbc1 domain family member 10b	GO:0032851	positive regulation of Rab GTPase activity	biological process
isotig02031	tbc1 domain family member 10b	GO:0032851	positive regulation of Rab GTPase activity	biological process
isotig02032	tbc1 domain family member 10b	GO:0032851	positive regulation of Rab GTPase activity	biological process
isotig02033	tbc1 domain family member 10b	GO:0032851	positive regulation of Rab GTPase activity	biological process
isotig02034	tbc1 domain family member 10b	GO:0032851	positive regulation of Rab GTPase activity	biological process
isotig02035	tbc1 domain family member 10b	GO:0032851	positive regulation of Rab GTPase activity	biological process
isotig02036	tbc1 domain family member 10b	GO:0032851	positive regulation of Rab GTPase activity	biological process
isotig12345	palmitoyl-protein thioesterase 1	GO:0048260	positive regulation of receptor-mediated endocytosis	biological process
isotig12346	palmitoyl-protein thioesterase 1	GO:0048260	positive regulation of receptor-mediated endocytosis	biological process
G9NSEKQ02IN9FG	atrophin 1 interacting protein	GO:0010765	positive regulation of sodium ion transport	biological process
isotig13402	smad1 5 protein	GO:0045944	positive regulation of transcription from RNA polymerase II promoter	biological process
isotig02788	upstream stimulatory factor 1	GO:0000432	positive regulation of transcription from RNA polymerase II promoter by glucose	biological process
isotig02792	upstream stimulatory factor 1	GO:0000432	positive regulation of transcription from RNA polymerase II promoter by glucose	biological process
G9NSEKQ01ELCOX	cullin 1	GO:0051437	positive regulation of ubiquitin-protein ligase activity involved in mitotic cell cycle	biological process
isotig10579	elastase 2 like	GO:0009791	post-embryonic development	biological process
G9NSEKQ02JWTOS	gata binding factor-	GO:0048618	post-embryonic foregut morphogenesis	biological process
isotig27860	glucosidase 2 subunit beta-like	GO:0043687	post-translational protein modification	biological process
G9NSEKQ02F9VHX	potassium voltage-gated channel protein shaker-like	GO:0071805	potassium ion transmembrane transport	biological process
G9NSEKQ01D38D6	calcium-activated potassium channel slowpoke	GO:0006813	potassium ion transport	biological process
G9NSEKQ01DVJ4F	mrna-capping enzyme	GO:0044238	primary metabolic process	biological process
isotig09422	legumain	GO:0044238	primary metabolic process	biological process
G9NSEKQ01COODL	serine threonine-protein kinase prp4-like	GO:0044238	primary metabolic process	biological process
G9NSEKQ01DQDEE	triple functional domain	GO:0044238	primary metabolic process	biological process
G9NSEKQ02HULWQ	alanyl-trna synthetase	GO:0044238	primary metabolic process	biological process
isotig13402	smad1 5 protein	GO:0031053	primary miRNA processing	biological process
isotig09456	mesoderm development candidate 2	GO:0048728	proboscis development	biological process
isotig09457	mesoderm development candidate 2	GO:0048728	proboscis development	biological process
G9NSEKQ02F9VHX	potassium voltage-gated channel protein shaker-like	GO:0007637	proboscis extension reflex	biological process
G9NSEKQ02I2DOZ	e3 ubiquitin-protein ligase ubr2	GO:0030163	protein catabolic process	biological process
G9NSEKQ02H66JR	membrane-associated guanylate ww and pdz domain-containing protein 1-like	GO:0006461	protein complex assembly	biological process
isotig12345	palmitoyl-protein thioesterase 1	GO:0002084	protein depalmitoylation	biological process
isotig12346	palmitoyl-protein thioesterase 1	GO:0002084	protein depalmitoylation	biological process
isotig27656	tyrosine-protein phosphatase 99a-like	GO:0006470	protein dephosphorylation	biological process
G9NSEKQ02H0GTW	fk506-binding protein 2	GO:0006457	protein folding	biological process
isotig10396	peptidyl-prolyl cis-trans isomerase	GO:0006457	protein folding	biological process
isotig10397	peptidyl-prolyl cis-trans isomerase	GO:0006457	protein folding	biological process
isotig11485	calreticulin	GO:0006457	protein folding	biological process
isotig11486	calreticulin	GO:0006457	protein folding	biological process
isotig15719	dnaj homolog subfamily b member 11-like	GO:0006457	protein folding	biological process
isotig18808	calreticulin	GO:0006457	protein folding	biological process
isotig27860	glucosidase 2 subunit beta-like	GO:0006457	protein folding	biological process
G9NSEKQ02ICL68	hypoxanthine phosphoribosyltransferase 1	GO:0051289	protein homotetramerization	biological process
G9NSEKQ02H10FT	importin 7	GO:0006606	protein import into nucleus	biological process
G9NSEKQ02I0Q0K	importin subunit beta-1	GO:0000060	protein import into nucleus, translocation	biological process
isotig30874	ras-related protein rab-11a isoform 2	GO:0072659	protein localization in plasma membrane	biological process
isotig18720	carboxypeptidase a2	GO:0019538	protein metabolic process	biological process
isotig19688	lysosomal pro-x carboxypeptidase-like	GO:0019538	protein metabolic process	biological process
G9NSEKQ01CQ3XC	ubiquitin-like modifier activating enzyme 3	GO:0045116	protein neddylation	biological process
isotig27860	glucosidase 2 subunit beta-like	GO:0018279	protein N-linked glycosylation via asparagine	biological process
G9NSEKQ02H0GTW	fk506-binding protein 2	GO:0000413	protein peptidyl-prolyl isomerization	biological process
isotig10396	peptidyl-prolyl cis-trans isomerase	GO:0000413	protein peptidyl-prolyl isomerization	biological process
isotig10397	peptidyl-prolyl cis-trans isomerase	GO:0000413	protein peptidyl-prolyl isomerization	biological process
G9NSEKQ01CHOZB	protein c kinase isoform d	GO:0006468	protein phosphorylation	biological process
G9NSEKQ01DX0OO	protein c kinase isoform d	GO:0006468	protein phosphorylation	biological process
G9NSEKQ02HFOWU	myosin light chain smooth muscle-like	GO:0006468	protein phosphorylation	biological process
G9NSEKQ02FUN64	serine threonine-protein kinase doa-like	GO:0006468	protein phosphorylation	biological process
G9NSEKQ02FZOBW	serine threonine-protein kinase rio3	GO:0006468	protein phosphorylation	biological process
G9NSEKQ02JH9SY	numb-associated kinase	GO:0006468	protein phosphorylation	biological process
G9NSEKQ02JHUJI	br serine threonine-protein	GO:0006468	protein phosphorylation	biological process
isotig13402	smad1 5 protein	GO:0006468	protein phosphorylation	biological process
isotig09456	mesoderm development candidate 2	GO:0006612	protein targeting to membrane	biological process
isotig09457	mesoderm development candidate 2	GO:0006612	protein targeting to membrane	biological process
isotig25036	mitochondrial import receptor subunit tom40	GO:0006626	protein targeting to mitochondrion	biological process
G9NSEKQ01BOI1Z	fts and hook-interacting protein homolog	GO:0015031	protein transport	biological process
isotig12345	palmitoyl-protein thioesterase 1	GO:0015031	protein transport	biological process
isotig12346	palmitoyl-protein thioesterase 1	GO:0015031	protein transport	biological process
isotig06822	nascent polypeptide-associated complex subunit alpha	GO:0015031	protein transport	biological process
isotig06823	nascent polypeptide-associated complex subunit alpha	GO:0015031	protein transport	biological process
isotig20027	autophagocytosis-involved protein during	GO:0015031	protein transport	biological process
isotig21717	ras-related protein rab-23	GO:0015031	protein transport	biological process
isotig24475	anaphase-promoting complex subunit 1	GO:0016567	protein ubiquitination	biological process
G9NSEKQ01C6YYP	ankyrin repeat-containing	GO:0006508	proteolysis	biological process
G9NSEKQ01CQ3XC	ubiquitin-like modifier activating enzyme 3	GO:0006508	proteolysis	biological process
G9NSEKQ02H5TRW	legumain-like protease precursor	GO:0006508	proteolysis	biological process
G9NSEKQ02IKQ8F	legumain-like protease precursor	GO:0006508	proteolysis	biological process
isotig18143	serine protease	GO:0006508	proteolysis	biological process
isotig19520	legumain-like protease precursor	GO:0006508	proteolysis	biological process
isotig25288	legumain	GO:0006508	proteolysis	biological process
isotig32017	legumain-like protease precursor	GO:0006508	proteolysis	biological process
isotig18432	78 kda glucose-regulated protein precursor	GO:0051603	proteolysis involved in cellular protein catabolic process	biological process
G9NSEKQ02IS41S	centromere microtubule-binding protein cbf5	GO:0001522	pseudouridine synthesis	biological process
G9NSEKQ02ICL68	hypoxanthine phosphoribosyltransferase 1	GO:0006166	purine ribonucleoside salvage	biological process
isotig02240	klingon cg6669-pa	GO:0045466	R7 cell differentiation	biological process
isotig02241	klingon cg6669-pa	GO:0045466	R7 cell differentiation	biological process
isotig02244	klingon cg6669-pa	GO:0045466	R7 cell differentiation	biological process
G9NSEKQ02F9VHX	potassium voltage-gated channel protein shaker-like	GO:0001508	regulation of action potential	biological process
isotig25036	mitochondrial import receptor subunit tom40	GO:0044070	regulation of anion transport	biological process
isotig18527	bdnf	GO:0042981	regulation of apoptotic process	biological process
G9NSEKQ02JU8V6	arf-gap with ank repeat and ph domain-containing protein 1- partial	GO:0032312	regulation of ARF GTPase activity	biological process
isotig18179	serpin b3-like	GO:0050789	regulation of biological process	biological process
isotig12642	protein npc2 homolog	GO:0065008	regulation of biological quality	biological process
isotig18841	oxytocin-neurophysin 1	GO:0065008	regulation of biological quality	biological process
isotig07291	denn domain-containing protein 5b	GO:0050790	regulation of catalytic activity	biological process
isotig07292	denn domain-containing protein 5b	GO:0050790	regulation of catalytic activity	biological process
G9NSEKQ01CQ3XC	ubiquitin-like modifier activating enzyme 3	GO:0051726	regulation of cell cycle	biological process
G9NSEKQ02HFOWU	myosin light chain smooth muscle-like	GO:0051726	regulation of cell cycle	biological process
isotig13525	neurotrophin isoform f	GO:0010941	regulation of cell death	biological process
isotig10579	elastase 2 like	GO:0045595	regulation of cell differentiation	biological process
isotig19928	chaoptin-like	GO:0042659	regulation of cell fate specification	biological process
isotig10579	elastase 2 like	GO:0042127	regulation of cell proliferation	biological process
G9NSEKQ02G58O3	ral gtpase-activating protein subunit beta	GO:0050794	regulation of cellular process	biological process
isotig18841	oxytocin-neurophysin 1	GO:0050794	regulation of cellular process	biological process
G9NSEKQ01CCKN9	gtpase-activating protein and vps9 domain-containing protein 1-like	GO:0050794	regulation of cellular process	biological process
G9NSEKQ02HUHUK	hormone receptor 51	GO:0050794	regulation of cellular process	biological process
G9NSEKQ02IGI5J	rho gtpase-activating protein 42	GO:0050794	regulation of cellular process	biological process
isotig14657	tyrosine phosphatase n9	GO:0050794	regulation of cellular process	biological process
isotig16568	lim domain-binding	GO:0050794	regulation of cellular process	biological process
G9NSEKQ02F9VHX	potassium voltage-gated channel protein shaker-like	GO:0045187	regulation of circadian sleep/wake cycle, sleep	biological process
G9NSEKQ02FZOBW	serine threonine-protein kinase rio3	GO:0050690	regulation of defense response to virus by virus	biological process
isotig34091	serine threonine-protein phosphatase 4 catalytic subunit	GO:0010569	regulation of double-strand break repair via homologous recombination	biological process
isotig11242	isoform a	GO:0016476	regulation of embryonic cell shape	biological process
G9NSEKQ02GPI37	muscleblind-like partial	GO:0045924	regulation of female receptivity	biological process
G9NSEKQ02F9VHX	potassium voltage-gated channel protein shaker-like	GO:0034765	regulation of ion transmembrane transport	biological process
G9NSEKQ02JKMCP	neuron navigator 2	GO:0034765	regulation of ion transmembrane transport	biological process
G9NSEKQ02HHDAD	atp-binding cassette sub-family a member 1	GO:0032879	regulation of localization	biological process
isotig30874	ras-related protein rab-11a isoform 2	GO:0048169	regulation of long-term neuronal synaptic plasticity	biological process
G9NSEKQ02HFOWU	myosin light chain smooth muscle-like	GO:0043408	regulation of MAPK cascade	biological process
G9NSEKQ02JQ39D	cgmp-inhibited 3 -cyclic phosphodiesterase a	GO:0040020	regulation of meiosis	biological process
G9NSEKQ02HFOWU	myosin light chain smooth muscle-like	GO:0032971	regulation of muscle filament sliding	biological process
isotig18527	bdnf	GO:0050767	regulation of neurogenesis	biological process
isotig19928	chaoptin-like	GO:0050767	regulation of neurogenesis	biological process
G9NSEKQ02HFOWU	myosin light chain smooth muscle-like	GO:0048168	regulation of neuronal synaptic plasticity	biological process
isotig12345	palmitoyl-protein thioesterase 1	GO:0032429	regulation of phospholipase A2 activity	biological process
isotig12346	palmitoyl-protein thioesterase 1	GO:0032429	regulation of phospholipase A2 activity	biological process
G9NSEKQ01BLK8J	vacuolar protein sorting-associated protein 51 homolog	GO:0010517	regulation of phospholipase activity	biological process
isotig17742	uv excision repair protein rad23 homolog b-like	GO:0032434	regulation of proteasomal ubiquitin-dependent protein catabolic process	biological process
isotig30874	ras-related protein rab-11a isoform 2	GO:0051223	regulation of protein transport	biological process
G9NSEKQ02G3R9A	tbc1 domain family member 9	GO:0032313	regulation of Rab GTPase activity	biological process
G9NSEKQ02IVPBJ	tbc1 domain family member 9	GO:0032313	regulation of Rab GTPase activity	biological process
G9NSEKQ01CHUOD	neurofibromin isoform c	GO:0046578	regulation of Ras protein signal transduction	biological process
isotig11365	ww domain containing oxidoreductase	GO:2000377	regulation of reactive oxygen species metabolic process	biological process
isotig11366	ww domain containing oxidoreductase	GO:2000377	regulation of reactive oxygen species metabolic process	biological process
G9NSEKQ01DQDEE	triple functional domain	GO:0035023	regulation of Rho protein signal transduction	biological process
isotig17713	calsequestrin family protein	GO:0051282	regulation of sequestering of calcium ion	biological process
G9NSEKQ02FR128	guanine nucleotide exchange factor vav2	GO:0051056	regulation of small GTPase mediated signal transduction	biological process
isotig21717	ras-related protein rab-23	GO:0008589	regulation of smoothened signaling pathway	biological process
G9NSEKQ02F9VHX	potassium voltage-gated channel protein shaker-like	GO:0060025	regulation of synaptic activity	biological process
isotig18527	bdnf	GO:0048167	regulation of synaptic plasticity	biological process
isotig18841	oxytocin-neurophysin 1	GO:0044057	regulation of system process	biological process
G9NSEKQ02JKMCP	neuron navigator 2	GO:0003025	regulation of systemic arterial blood pressure by baroreceptor feedback	biological process
isotig31205	lysosomal alpha-glucosidase-like	GO:0002026	regulation of the force of heart contraction	biological process
G9NSEKQ01B6QDL	histone-lysine n-methyltransferase mll3-like	GO:0006355	regulation of transcription, DNA-dependent	biological process
G9NSEKQ02F9RJP	twin of eyeless	GO:0006355	regulation of transcription, DNA-dependent	biological process
G9NSEKQ02G286U	dna-binding protein satb1	GO:0006355	regulation of transcription, DNA-dependent	biological process
G9NSEKQ02GENO6	protein capicua homolog	GO:0006355	regulation of transcription, DNA-dependent	biological process
G9NSEKQ02ITT7S	transcription factor gata-4-like	GO:0006355	regulation of transcription, DNA-dependent	biological process
G9NSEKQ02JWTOS	gata binding factor-	GO:0006355	regulation of transcription, DNA-dependent	biological process
isotig13592	heat shock factor	GO:0006355	regulation of transcription, DNA-dependent	biological process
isotig23695	5 -3 exoribonuclease 2	GO:0006355	regulation of transcription, DNA-dependent	biological process
isotig28850	zinc finger homeobox protein 4	GO:0006355	regulation of transcription, DNA-dependent	biological process
G9NSEKQ01EA0TI	regulator of nonsense transcripts 1	GO:0006449	regulation of translational termination	biological process
G9NSEKQ01EPUCB	regulator of nonsense transcripts 1	GO:0006449	regulation of translational termination	biological process
isotig26204	isoform b	GO:0035152	regulation of tube architecture, open tracheal system	biological process
isotig05538	chitin deacetylase 1	GO:0035159	regulation of tube length, open tracheal system	biological process
G9NSEKQ02IZJYU	serine threonine-protein phosphatase pp1-beta catalytic subunit	GO:0000003	reproduction	biological process
isotig19520	legumain-like protease precursor	GO:0001101	response to acid	biological process
isotig25288	legumain	GO:0001101	response to acid	biological process
G9NSEKQ02ICL68	hypoxanthine phosphoribosyltransferase 1	GO:0001975	response to amphetamine	biological process
G9NSEKQ02JQ39D	cgmp-inhibited 3 -cyclic phosphodiesterase a	GO:0051591	response to cAMP	biological process
G9NSEKQ02FR128	guanine nucleotide exchange factor vav2	GO:0006974	response to DNA damage stimulus	biological process
G9NSEKQ02FR128	guanine nucleotide exchange factor vav2	GO:0042493	response to drug	biological process
G9NSEKQ02JQ39D	cgmp-inhibited 3 -cyclic phosphodiesterase a	GO:0042493	response to drug	biological process
isotig13402	smad1 5 protein	GO:0042493	response to drug	biological process
G9NSEKQ01CHUOD	neurofibromin isoform c	GO:0009408	response to heat	biological process
isotig15719	dnaj homolog subfamily b member 11-like	GO:0009408	response to heat	biological process
isotig18841	oxytocin-neurophysin 1	GO:0009725	response to hormone stimulus	biological process
G9NSEKQ02JFJ8D	gastric triacylglycerol lipase	GO:0001666	response to hypoxia	biological process
isotig02788	upstream stimulatory factor 1	GO:0001666	response to hypoxia	biological process
isotig02792	upstream stimulatory factor 1	GO:0001666	response to hypoxia	biological process
isotig13402	smad1 5 protein	GO:0010243	response to organic nitrogen	biological process
G9NSEKQ01CHUOD	neurofibromin isoform c	GO:0006979	response to oxidative stress	biological process
isotig03167	chorion peroxidase-like	GO:0006979	response to oxidative stress	biological process
isotig03168	chorion peroxidase-like	GO:0006979	response to oxidative stress	biological process
isotig03169	chorion peroxidase-like	GO:0006979	response to oxidative stress	biological process
isotig03172	chorion peroxidase-like	GO:0006979	response to oxidative stress	biological process
isotig03174	chorion peroxidase-like	GO:0006979	response to oxidative stress	biological process
isotig06446	chorion peroxidase	GO:0006979	response to oxidative stress	biological process
isotig06447	chorion peroxidase	GO:0006979	response to oxidative stress	biological process
isotig06449	peroxidasin homolog	GO:0006979	response to oxidative stress	biological process
G9NSEKQ02IO941	sperm-specific sodium proton exchanger	GO:0006979	response to oxidative stress	biological process
isotig19342	oxidase peroxidase	GO:0006979	response to oxidative stress	biological process
isotig14109	cyclin d2	GO:0043434	response to peptide hormone stimulus	biological process
isotig14110	cyclin d2	GO:0043434	response to peptide hormone stimulus	biological process
isotig14109	cyclin d2	GO:0048545	response to steroid hormone stimulus	biological process
isotig14110	cyclin d2	GO:0048545	response to steroid hormone stimulus	biological process
G9NSEKQ01A5G4O	u5 small nuclear ribonucleoprotein 200 kda helicase	GO:0050896	response to stimulus	biological process
G9NSEKQ02GDPGY	u5 small nuclear ribonucleoprotein 200 kda helicase-like	GO:0050896	response to stimulus	biological process
isotig09624	ns1 binding protein	GO:0009615	response to virus	biological process
isotig09625	ns1 binding protein	GO:0009615	response to virus	biological process
isotig11365	ww domain containing oxidoreductase	GO:0010165	response to X-ray	biological process
isotig11366	ww domain containing oxidoreductase	GO:0010165	response to X-ray	biological process
G9NSEKQ02HHDAD	atp-binding cassette sub-family a member 1	GO:0043691	reverse cholesterol transport	biological process
G9NSEKQ02HM8J5	soluble calcium-activated nucleotidase 1-like	GO:0009191	ribonucleoside diphosphate catabolic process	biological process
G9NSEKQ02IJRTG	soluble calcium-activated nucleotidase 1-like	GO:0009191	ribonucleoside diphosphate catabolic process	biological process
G9NSEKQ02I0Q0K	importin subunit beta-1	GO:0006610	ribosomal protein import into nucleus	biological process
G9NSEKQ01C4DBY	serine threonine-protein kinase endoribonuclease ire1-like	GO:0016070	RNA metabolic process	biological process
G9NSEKQ02FUYMZ	trna pseudouridine synthase a	GO:0009451	RNA modification	biological process
G9NSEKQ02IS41S	centromere microtubule-binding protein cbf5	GO:0006396	RNA processing	biological process
isotig04584	5 -3 exoribonuclease 1	GO:0006396	RNA processing	biological process
isotig04586	5 -3 exoribonuclease 1	GO:0006396	RNA processing	biological process
isotig04588	5 -3 exoribonuclease 1	GO:0006396	RNA processing	biological process
isotig09624	ns1 binding protein	GO:0008380	RNA splicing	biological process
isotig09625	ns1 binding protein	GO:0008380	RNA splicing	biological process
isotig30469	pre-mrna-splicing factor 18	GO:0008380	RNA splicing	biological process
isotig04584	5 -3 exoribonuclease 1	GO:0016075	rRNA catabolic process	biological process
isotig04586	5 -3 exoribonuclease 1	GO:0016075	rRNA catabolic process	biological process
isotig04588	5 -3 exoribonuclease 1	GO:0016075	rRNA catabolic process	biological process
G9NSEKQ01ELCOX	cullin 1	GO:0000084	S phase of mitotic cell cycle	biological process
G9NSEKQ02IWD8D	unc- isoform b	GO:0045214	sarcomere organization	biological process
G9NSEKQ01ELCOX	cullin 1	GO:0031146	SCF-dependent proteasomal ubiquitin-dependent protein catabolic process	biological process
isotig02560	isoform h	GO:0046903	secretion	biological process
isotig02561	isoform h	GO:0046903	secretion	biological process
isotig02564	isoform h	GO:0046903	secretion	biological process
isotig02565	isoform h	GO:0046903	secretion	biological process
isotig19928	chaoptin-like	GO:0035282	segmentation	biological process
G9NSEKQ02JKMCP	neuron navigator 2	GO:0007608	sensory perception of smell	biological process
G9NSEKQ01CEOSS	kinesin-associated protein 3	GO:0007605	sensory perception of sound	biological process
G9NSEKQ02JDWY7	myosin-viia	GO:0007605	sensory perception of sound	biological process
G9NSEKQ02JKMCP	neuron navigator 2	GO:0007605	sensory perception of sound	biological process
G9NSEKQ02F9VHX	potassium voltage-gated channel protein shaker-like	GO:0050909	sensory perception of taste	biological process
G9NSEKQ01CHUOD	neurofibromin isoform c	GO:0007614	short-term memory	biological process
isotig14109	cyclin d2	GO:0007165	signal transduction	biological process
isotig14110	cyclin d2	GO:0007165	signal transduction	biological process
isotig19928	chaoptin-like	GO:0007165	signal transduction	biological process
G9NSEKQ02H10FT	importin 7	GO:0007165	signal transduction	biological process
isotig18841	oxytocin-neurophysin 1	GO:0023052	signaling	biological process
isotig13402	smad1 5 protein	GO:0007183	SMAD protein complex assembly	biological process
isotig30874	ras-related protein rab-11a isoform 2	GO:0007264	small GTPase mediated signal transduction	biological process
G9NSEKQ01E0N4L	ras family	GO:0007264	small GTPase mediated signal transduction	biological process
isotig21717	ras-related protein rab-23	GO:0007264	small GTPase mediated signal transduction	biological process
G9NSEKQ02I5616	intraflagellar transport protein 52 homolog	GO:0007224	smoothened signaling pathway	biological process
G9NSEKQ01C77GY	intraflagellar transport protein 52 homolog	GO:0007224	smoothened signaling pathway	biological process
G9NSEKQ02FS5NE	intraflagellar transport protein 52 homolog	GO:0007224	smoothened signaling pathway	biological process
G9NSEKQ02JKMCP	neuron navigator 2	GO:0035725	sodium ion transmembrane transport	biological process
G9NSEKQ02GPI37	muscleblind-like partial	GO:0007525	somatic muscle development	biological process
G9NSEKQ01CEOSS	kinesin-associated protein 3	GO:0007288	sperm axoneme assembly	biological process
isotig17742	uv excision repair protein rad23 homolog b-like	GO:0007283	spermatogenesis	biological process
isotig23695	5 -3 exoribonuclease 2	GO:0007283	spermatogenesis	biological process
isotig21717	ras-related protein rab-23	GO:0021513	spinal cord dorsal/ventral patterning	biological process
isotig19520	legumain-like protease precursor	GO:0008202	steroid metabolic process	biological process
G9NSEKQ02ICL68	hypoxanthine phosphoribosyltransferase 1	GO:0021756	striatum development	biological process
G9NSEKQ02GVH8X	phosphatidylinositol 4-kinase alpha-like	GO:0007268	synaptic transmission	biological process
G9NSEKQ02JXC6H	ca2+-dependent activator protein for secretion 2 isoform	GO:0035249	synaptic transmission, glutamatergic	biological process
G9NSEKQ02JXC6H	ca2+-dependent activator protein for secretion 2 isoform	GO:0016079	synaptic vesicle exocytosis	biological process
G9NSEKQ01C7R0Z	kinesin-like protein unc-104-like	GO:0016188	synaptic vesicle maturation	biological process
G9NSEKQ02HFOWU	myosin light chain smooth muscle-like	GO:0048489	synaptic vesicle transport	biological process
G9NSEKQ02GWKWL	isoform b	GO:0048489	synaptic vesicle transport	biological process
isotig10267	isoform b	GO:0048731	system development	biological process
G9NSEKQ02FR128	guanine nucleotide exchange factor vav2	GO:0048731	system development	biological process
G9NSEKQ02FZOBW	serine threonine-protein kinase rio3	GO:0031295	T cell costimulation	biological process
isotig14109	cyclin d2	GO:0042098	T cell proliferation	biological process
isotig14110	cyclin d2	GO:0042098	T cell proliferation	biological process
G9NSEKQ02FZOBW	serine threonine-protein kinase rio3	GO:0050852	T cell receptor signaling pathway	biological process
isotig04584	5 -3 exoribonuclease 1	GO:0000723	telomere maintenance	biological process
isotig04586	5 -3 exoribonuclease 1	GO:0000723	telomere maintenance	biological process
isotig04588	5 -3 exoribonuclease 1	GO:0000723	telomere maintenance	biological process
isotig31205	lysosomal alpha-glucosidase-like	GO:0009888	tissue development	biological process
G9NSEKQ02JWTOS	gata binding factor-	GO:0006366	transcription from RNA polymerase II promoter	biological process
isotig09624	ns1 binding protein	GO:0006383	transcription from RNA polymerase III promoter	biological process
isotig09625	ns1 binding protein	GO:0006383	transcription from RNA polymerase III promoter	biological process
G9NSEKQ02HUHUK	hormone receptor 51	GO:0006351	transcription, DNA-dependent	biological process
isotig13402	smad1 5 protein	GO:0007179	transforming growth factor beta receptor signaling pathway	biological process
G9NSEKQ02JPE3I	valyl-trna synthetase	GO:0006414	translational elongation	biological process
G9NSEKQ02F8YMB	receptor-type tyrosine-protein phosphatase s-like	GO:0007185	transmembrane receptor protein tyrosine phosphatase signaling pathway	biological process
G9NSEKQ02HX1F5	sulfate bicarbonate oxalate exchanger sat-	GO:0055085	transmembrane transport	biological process
G9NSEKQ02G8EYV	atp-binding cassette sub-family a member 1	GO:0055085	transmembrane transport	biological process
isotig25036	mitochondrial import receptor subunit tom40	GO:0055085	transmembrane transport	biological process
isotig30017	glutamate ionotropic kainate 2-like	GO:0006810	transport	biological process
G9NSEKQ02H82H2	scavenger receptor class b member 1	GO:0006810	transport	biological process
G9NSEKQ02J0V2I	abc transporter g family member 20-like	GO:0006810	transport	biological process
isotig24108	succinyl- ligase	GO:0006099	tricarboxylic acid cycle	biological process
isotig29919	aspartate--trna mitochondrial-like	GO:0006418	tRNA aminoacylation for protein translation	biological process
G9NSEKQ02GMYYS	ubiquitin carboxyl-terminal hydrolase 46-like	GO:0006511	ubiquitin-dependent protein catabolic process	biological process
isotig13402	smad1 5 protein	GO:0001657	ureteric bud development	biological process
G9NSEKQ02JKMCP	neuron navigator 2	GO:0021564	vagus nerve development	biological process
G9NSEKQ02JPE3I	valyl-trna synthetase	GO:0006438	valyl-tRNA aminoacylation	biological process
G9NSEKQ01C7R0Z	kinesin-like protein unc-104-like	GO:0047496	vesicle transport along microtubule	biological process
isotig30874	ras-related protein rab-11a isoform 2	GO:0016192	vesicle-mediated transport	biological process
G9NSEKQ02I0Q0K	importin subunit beta-1	GO:0046796	viral genome transport in host cell	biological process
G9NSEKQ02I0Q0K	importin subunit beta-1	GO:0019058	viral infectious cycle	biological process
G9NSEKQ02FZOBW	serine threonine-protein kinase rio3	GO:0016032	viral reproduction	biological process
G9NSEKQ01A5G4O	u5 small nuclear ribonucleoprotein 200 kda helicase	GO:0007601	visual perception	biological process
isotig12345	palmitoyl-protein thioesterase 1	GO:0007601	visual perception	biological process
isotig12346	palmitoyl-protein thioesterase 1	GO:0007601	visual perception	biological process
G9NSEKQ02GDPGY	u5 small nuclear ribonucleoprotein 200 kda helicase-like	GO:0007601	visual perception	biological process
isotig25288	legumain	GO:0042359	vitamin D metabolic process	biological process
G9NSEKQ02HFOWU	myosin light chain smooth muscle-like	GO:0006833	water transport	biological process
isotig07477	frizzled homolog 4	GO:0016055	Wnt receptor signaling pathway	biological process
isotig07478	frizzled homolog 4	GO:0016055	Wnt receptor signaling pathway	biological process
isotig07479	class d atypical g-protein coupled receptor	GO:0016055	Wnt receptor signaling pathway	biological process
isotig07480	class d atypical g-protein coupled receptor	GO:0016055	Wnt receptor signaling pathway	biological process
isotig09456	mesoderm development candidate 2	GO:0016055	Wnt receptor signaling pathway	biological process
isotig09457	mesoderm development candidate 2	GO:0016055	Wnt receptor signaling pathway	biological process
isotig10579	elastase 2 like	GO:0016055	Wnt receptor signaling pathway	biological process
isotig25000	protein wnt-5b-like	GO:0007223	Wnt receptor signaling pathway, calcium modulating pathway	biological process
isotig13402	smad1 5 protein	GO:0042060	wound healing	biological process
