# Supplementary material for: The predicted secretome and transmembranome of the poultry red mite Dermanyssus gallinae
Source: Parasit Vectors. 2013 Sep 11;6:259. doi: 10.1186/1756-3305-6-259 (PMC3846644; doi:10.1186/1756-3305-6-259)
Supplement: Additional file 4 — Gene Ontology term distribution of D. gallinae pTM proteins. [file 1756-3305-6-259-S4.xls]

## Sheet: Tabelle1
Additional file 4 – Gene Ontology term distribution of D. gallinae pTM proteins
Sequence name	Sequence description	GO ID	GO term	Ontology
isotig03946	carboxypeptidase e-like	GO:0016485	protein maturation by peptide bond cleavage	biological process
isotig03947	carboxypeptidase e-like	GO:0016485	protein maturation by peptide bond cleavage	biological process
isotig03948	carboxypeptidase e-like	GO:0016485	protein maturation by peptide bond cleavage	biological process
isotig03949	carboxypeptidase e-like	GO:0016485	protein maturation by peptide bond cleavage	biological process
G9NSEKQ01BQJ1C	irregular chiasm c-roughest	GO:0061321	garland cell differentiation	biological process
G9NSEKQ01C92EX	presenilin-2-like isoform 1	GO:0016485	protein maturation by peptide bond cleavage	biological process
isotig01253	ninjurin isoform d	GO:0007155	cell adhesion	biological process
isotig01253	ninjurin isoform d	GO:0042246	tissue regeneration	biological process
isotig01254	ninjurin isoform d	GO:0007155	cell adhesion	biological process
isotig01254	ninjurin isoform d	GO:0042246	tissue regeneration	biological process
isotig01255	ninjurin isoform f	GO:0007155	cell adhesion	biological process
isotig01255	ninjurin isoform f	GO:0042246	tissue regeneration	biological process
isotig01256	ninjurin isoform f	GO:0007155	cell adhesion	biological process
isotig01256	ninjurin isoform f	GO:0042246	tissue regeneration	biological process
isotig01257	ninjurin isoform d	GO:0007155	cell adhesion	biological process
isotig01257	ninjurin isoform d	GO:0042246	tissue regeneration	biological process
isotig01258	ninjurin isoform d	GO:0007155	cell adhesion	biological process
isotig01258	ninjurin isoform d	GO:0042246	tissue regeneration	biological process
isotig01263	ninjurin isoform f	GO:0007155	cell adhesion	biological process
isotig01263	ninjurin isoform f	GO:0042246	tissue regeneration	biological process
isotig01264	ninjurin isoform f	GO:0007155	cell adhesion	biological process
isotig01264	ninjurin isoform f	GO:0042246	tissue regeneration	biological process
isotig01277	ninjurin isoform d	GO:0007155	cell adhesion	biological process
isotig01277	ninjurin isoform d	GO:0042246	tissue regeneration	biological process
isotig01278	ninjurin isoform d	GO:0007155	cell adhesion	biological process
isotig01278	ninjurin isoform d	GO:0042246	tissue regeneration	biological process
isotig01279	ninjurin isoform d	GO:0007155	cell adhesion	biological process
isotig01279	ninjurin isoform d	GO:0042246	tissue regeneration	biological process
isotig01280	ninjurin isoform d	GO:0007155	cell adhesion	biological process
isotig01280	ninjurin isoform d	GO:0042246	tissue regeneration	biological process
isotig01281	ninjurin isoform f	GO:0007155	cell adhesion	biological process
isotig01281	ninjurin isoform f	GO:0042246	tissue regeneration	biological process
isotig01282	ninjurin isoform f	GO:0007155	cell adhesion	biological process
isotig01282	ninjurin isoform f	GO:0042246	tissue regeneration	biological process
isotig01283	ninjurin isoform f	GO:0007155	cell adhesion	biological process
isotig01283	ninjurin isoform f	GO:0042246	tissue regeneration	biological process
isotig01284	ninjurin isoform f	GO:0007155	cell adhesion	biological process
isotig01284	ninjurin isoform f	GO:0042246	tissue regeneration	biological process
isotig01285	ninjurin isoform d	GO:0007155	cell adhesion	biological process
isotig01285	ninjurin isoform d	GO:0042246	tissue regeneration	biological process
isotig01287	ninjurin isoform d	GO:0007155	cell adhesion	biological process
isotig01287	ninjurin isoform d	GO:0042246	tissue regeneration	biological process
isotig01289	ninjurin isoform d	GO:0007155	cell adhesion	biological process
isotig01289	ninjurin isoform d	GO:0042246	tissue regeneration	biological process
isotig01290	ninjurin isoform d	GO:0007155	cell adhesion	biological process
isotig01290	ninjurin isoform d	GO:0042246	tissue regeneration	biological process
isotig01291	ninjurin isoform f	GO:0007155	cell adhesion	biological process
isotig01291	ninjurin isoform f	GO:0042246	tissue regeneration	biological process
isotig01293	ninjurin isoform f	GO:0007155	cell adhesion	biological process
isotig01293	ninjurin isoform f	GO:0042246	tissue regeneration	biological process
isotig01295	ninjurin isoform f	GO:0007155	cell adhesion	biological process
isotig01295	ninjurin isoform f	GO:0042246	tissue regeneration	biological process
isotig01296	ninjurin isoform f	GO:0007155	cell adhesion	biological process
isotig01296	ninjurin isoform f	GO:0042246	tissue regeneration	biological process
isotig01301	ninjurin isoform d	GO:0007155	cell adhesion	biological process
isotig01301	ninjurin isoform d	GO:0042246	tissue regeneration	biological process
isotig01302	ninjurin isoform d	GO:0007155	cell adhesion	biological process
isotig01302	ninjurin isoform d	GO:0042246	tissue regeneration	biological process
isotig01303	ninjurin isoform f	GO:0007155	cell adhesion	biological process
isotig01303	ninjurin isoform f	GO:0042246	tissue regeneration	biological process
isotig01304	ninjurin isoform f	GO:0007155	cell adhesion	biological process
isotig01304	ninjurin isoform f	GO:0042246	tissue regeneration	biological process
isotig01305	ninjurin isoform d	GO:0007155	cell adhesion	biological process
isotig01305	ninjurin isoform d	GO:0042246	tissue regeneration	biological process
isotig01306	ninjurin isoform d	GO:0007155	cell adhesion	biological process
isotig01306	ninjurin isoform d	GO:0042246	tissue regeneration	biological process
isotig01311	ninjurin isoform f	GO:0007155	cell adhesion	biological process
isotig01311	ninjurin isoform f	GO:0042246	tissue regeneration	biological process
isotig01312	ninjurin isoform f	GO:0007155	cell adhesion	biological process
isotig01312	ninjurin isoform f	GO:0042246	tissue regeneration	biological process
isotig01325	ninjurin isoform d	GO:0007155	cell adhesion	biological process
isotig01325	ninjurin isoform d	GO:0042246	tissue regeneration	biological process
isotig01326	ninjurin isoform d	GO:0007155	cell adhesion	biological process
isotig01326	ninjurin isoform d	GO:0042246	tissue regeneration	biological process
isotig01327	ninjurin isoform d	GO:0007155	cell adhesion	biological process
isotig01327	ninjurin isoform d	GO:0042246	tissue regeneration	biological process
isotig01328	ninjurin isoform d	GO:0007155	cell adhesion	biological process
isotig01328	ninjurin isoform d	GO:0042246	tissue regeneration	biological process
isotig01329	ninjurin isoform f	GO:0007155	cell adhesion	biological process
isotig01329	ninjurin isoform f	GO:0042246	tissue regeneration	biological process
isotig01330	ninjurin isoform f	GO:0007155	cell adhesion	biological process
isotig01330	ninjurin isoform f	GO:0042246	tissue regeneration	biological process
isotig01331	ninjurin isoform f	GO:0007155	cell adhesion	biological process
isotig01331	ninjurin isoform f	GO:0042246	tissue regeneration	biological process
isotig01332	ninjurin isoform f	GO:0007155	cell adhesion	biological process
isotig01332	ninjurin isoform f	GO:0042246	tissue regeneration	biological process
isotig01333	ninjurin isoform d	GO:0007155	cell adhesion	biological process
isotig01333	ninjurin isoform d	GO:0042246	tissue regeneration	biological process
isotig01334	ninjurin isoform d	GO:0007155	cell adhesion	biological process
isotig01334	ninjurin isoform d	GO:0042246	tissue regeneration	biological process
isotig01335	ninjurin isoform d	GO:0007155	cell adhesion	biological process
isotig01335	ninjurin isoform d	GO:0042246	tissue regeneration	biological process
isotig01336	ninjurin isoform d	GO:0007155	cell adhesion	biological process
isotig01336	ninjurin isoform d	GO:0042246	tissue regeneration	biological process
isotig01337	ninjurin isoform f	GO:0007155	cell adhesion	biological process
isotig01337	ninjurin isoform f	GO:0042246	tissue regeneration	biological process
isotig01338	ninjurin isoform f	GO:0007155	cell adhesion	biological process
isotig01338	ninjurin isoform f	GO:0042246	tissue regeneration	biological process
isotig01339	ninjurin isoform f	GO:0007155	cell adhesion	biological process
isotig01339	ninjurin isoform f	GO:0042246	tissue regeneration	biological process
isotig01340	ninjurin isoform f	GO:0007155	cell adhesion	biological process
isotig01340	ninjurin isoform f	GO:0042246	tissue regeneration	biological process
isotig01724	enoyl- delta isomerase mitochondrial-like	GO:0008152	metabolic process	biological process
isotig02248	klingon cg6669-pa	GO:0007613	memory	biological process
isotig02248	klingon cg6669-pa	GO:0045466	R7 cell differentiation	biological process
isotig02314	cytochrome b561-like	GO:0006091	generation of precursor metabolites and energy	biological process
isotig02315	cytochrome b561-like	GO:0006091	generation of precursor metabolites and energy	biological process
isotig02319	cytochrome b561-like	GO:0006091	generation of precursor metabolites and energy	biological process
isotig02320	cytochrome b561-like	GO:0006091	generation of precursor metabolites and energy	biological process
isotig02321	cytochrome b561-like	GO:0006091	generation of precursor metabolites and energy	biological process
isotig02746	voltage-dependent calcium channel type a subunit alpha-1-like	GO:0002027	regulation of heart rate	biological process
isotig02746	voltage-dependent calcium channel type a subunit alpha-1-like	GO:0006967	positive regulation of antifungal peptide biosynthetic process	biological process
isotig02746	voltage-dependent calcium channel type a subunit alpha-1-like	GO:0030097	hemopoiesis	biological process
isotig02746	voltage-dependent calcium channel type a subunit alpha-1-like	GO:0008063	Toll signaling pathway	biological process
isotig02746	voltage-dependent calcium channel type a subunit alpha-1-like	GO:0009950	dorsal/ventral axis specification	biological process
isotig02746	voltage-dependent calcium channel type a subunit alpha-1-like	GO:0006887	exocytosis	biological process
isotig02746	voltage-dependent calcium channel type a subunit alpha-1-like	GO:0007602	phototransduction	biological process
isotig02746	voltage-dependent calcium channel type a subunit alpha-1-like	GO:0045433	male courtship behavior, veined wing generated song production	biological process
isotig02746	voltage-dependent calcium channel type a subunit alpha-1-like	GO:0006911	phagocytosis, engulfment	biological process
isotig02746	voltage-dependent calcium channel type a subunit alpha-1-like	GO:0042045	epithelial fluid transport	biological process
isotig02746	voltage-dependent calcium channel type a subunit alpha-1-like	GO:0042994	cytoplasmic sequestering of transcription factor	biological process
isotig02746	voltage-dependent calcium channel type a subunit alpha-1-like	GO:0046843	dorsal appendage formation	biological process
isotig02746	voltage-dependent calcium channel type a subunit alpha-1-like	GO:0046928	regulation of neurotransmitter secretion	biological process
isotig02746	voltage-dependent calcium channel type a subunit alpha-1-like	GO:0045087	innate immune response	biological process
isotig02746	voltage-dependent calcium channel type a subunit alpha-1-like	GO:0006974	response to DNA damage stimulus	biological process
isotig02746	voltage-dependent calcium channel type a subunit alpha-1-like	GO:0008344	adult locomotory behavior	biological process
isotig02746	voltage-dependent calcium channel type a subunit alpha-1-like	GO:0034765	regulation of ion transmembrane transport	biological process
isotig02746	voltage-dependent calcium channel type a subunit alpha-1-like	GO:0045887	positive regulation of synaptic growth at neuromuscular junction	biological process
isotig02746	voltage-dependent calcium channel type a subunit alpha-1-like	GO:0007632	visual behavior	biological process
isotig02746	voltage-dependent calcium channel type a subunit alpha-1-like	GO:0050908	detection of light stimulus involved in visual perception	biological process
isotig02746	voltage-dependent calcium channel type a subunit alpha-1-like	GO:0006816	calcium ion transport	biological process
isotig02747	voltage-dependent calcium channel type a subunit alpha-1-like	GO:0002027	regulation of heart rate	biological process
isotig02747	voltage-dependent calcium channel type a subunit alpha-1-like	GO:0006967	positive regulation of antifungal peptide biosynthetic process	biological process
isotig02747	voltage-dependent calcium channel type a subunit alpha-1-like	GO:0030097	hemopoiesis	biological process
isotig02747	voltage-dependent calcium channel type a subunit alpha-1-like	GO:0008063	Toll signaling pathway	biological process
isotig02747	voltage-dependent calcium channel type a subunit alpha-1-like	GO:0009950	dorsal/ventral axis specification	biological process
isotig02747	voltage-dependent calcium channel type a subunit alpha-1-like	GO:0006887	exocytosis	biological process
isotig02747	voltage-dependent calcium channel type a subunit alpha-1-like	GO:0007602	phototransduction	biological process
isotig02747	voltage-dependent calcium channel type a subunit alpha-1-like	GO:0045433	male courtship behavior, veined wing generated song production	biological process
isotig02747	voltage-dependent calcium channel type a subunit alpha-1-like	GO:0006911	phagocytosis, engulfment	biological process
isotig02747	voltage-dependent calcium channel type a subunit alpha-1-like	GO:0042045	epithelial fluid transport	biological process
isotig02747	voltage-dependent calcium channel type a subunit alpha-1-like	GO:0042994	cytoplasmic sequestering of transcription factor	biological process
isotig02747	voltage-dependent calcium channel type a subunit alpha-1-like	GO:0046843	dorsal appendage formation	biological process
isotig02747	voltage-dependent calcium channel type a subunit alpha-1-like	GO:0046928	regulation of neurotransmitter secretion	biological process
isotig02747	voltage-dependent calcium channel type a subunit alpha-1-like	GO:0045087	innate immune response	biological process
isotig02747	voltage-dependent calcium channel type a subunit alpha-1-like	GO:0006974	response to DNA damage stimulus	biological process
isotig02747	voltage-dependent calcium channel type a subunit alpha-1-like	GO:0008344	adult locomotory behavior	biological process
isotig02747	voltage-dependent calcium channel type a subunit alpha-1-like	GO:0034765	regulation of ion transmembrane transport	biological process
isotig02747	voltage-dependent calcium channel type a subunit alpha-1-like	GO:0045887	positive regulation of synaptic growth at neuromuscular junction	biological process
isotig02747	voltage-dependent calcium channel type a subunit alpha-1-like	GO:0007632	visual behavior	biological process
isotig02747	voltage-dependent calcium channel type a subunit alpha-1-like	GO:0050908	detection of light stimulus involved in visual perception	biological process
isotig02747	voltage-dependent calcium channel type a subunit alpha-1-like	GO:0006816	calcium ion transport	biological process
isotig02748	voltage-dependent calcium channel type a subunit alpha-1-like	GO:0002027	regulation of heart rate	biological process
isotig02748	voltage-dependent calcium channel type a subunit alpha-1-like	GO:0006967	positive regulation of antifungal peptide biosynthetic process	biological process
isotig02748	voltage-dependent calcium channel type a subunit alpha-1-like	GO:0030097	hemopoiesis	biological process
isotig02748	voltage-dependent calcium channel type a subunit alpha-1-like	GO:0008063	Toll signaling pathway	biological process
isotig02748	voltage-dependent calcium channel type a subunit alpha-1-like	GO:0009950	dorsal/ventral axis specification	biological process
isotig02748	voltage-dependent calcium channel type a subunit alpha-1-like	GO:0006887	exocytosis	biological process
isotig02748	voltage-dependent calcium channel type a subunit alpha-1-like	GO:0007602	phototransduction	biological process
isotig02748	voltage-dependent calcium channel type a subunit alpha-1-like	GO:0045433	male courtship behavior, veined wing generated song production	biological process
isotig02748	voltage-dependent calcium channel type a subunit alpha-1-like	GO:0006911	phagocytosis, engulfment	biological process
isotig02748	voltage-dependent calcium channel type a subunit alpha-1-like	GO:0042045	epithelial fluid transport	biological process
isotig02748	voltage-dependent calcium channel type a subunit alpha-1-like	GO:0042994	cytoplasmic sequestering of transcription factor	biological process
isotig02748	voltage-dependent calcium channel type a subunit alpha-1-like	GO:0046843	dorsal appendage formation	biological process
isotig02748	voltage-dependent calcium channel type a subunit alpha-1-like	GO:0046928	regulation of neurotransmitter secretion	biological process
isotig02748	voltage-dependent calcium channel type a subunit alpha-1-like	GO:0045087	innate immune response	biological process
isotig02748	voltage-dependent calcium channel type a subunit alpha-1-like	GO:0006974	response to DNA damage stimulus	biological process
isotig02748	voltage-dependent calcium channel type a subunit alpha-1-like	GO:0008344	adult locomotory behavior	biological process
isotig02748	voltage-dependent calcium channel type a subunit alpha-1-like	GO:0034765	regulation of ion transmembrane transport	biological process
isotig02748	voltage-dependent calcium channel type a subunit alpha-1-like	GO:0045887	positive regulation of synaptic growth at neuromuscular junction	biological process
isotig02748	voltage-dependent calcium channel type a subunit alpha-1-like	GO:0007632	visual behavior	biological process
isotig02748	voltage-dependent calcium channel type a subunit alpha-1-like	GO:0050908	detection of light stimulus involved in visual perception	biological process
isotig02748	voltage-dependent calcium channel type a subunit alpha-1-like	GO:0006816	calcium ion transport	biological process
isotig02749	voltage-dependent calcium channel type a subunit alpha-1-like	GO:0002027	regulation of heart rate	biological process
isotig02749	voltage-dependent calcium channel type a subunit alpha-1-like	GO:0006967	positive regulation of antifungal peptide biosynthetic process	biological process
isotig02749	voltage-dependent calcium channel type a subunit alpha-1-like	GO:0030097	hemopoiesis	biological process
isotig02749	voltage-dependent calcium channel type a subunit alpha-1-like	GO:0008063	Toll signaling pathway	biological process
isotig02749	voltage-dependent calcium channel type a subunit alpha-1-like	GO:0009950	dorsal/ventral axis specification	biological process
isotig02749	voltage-dependent calcium channel type a subunit alpha-1-like	GO:0006887	exocytosis	biological process
isotig02749	voltage-dependent calcium channel type a subunit alpha-1-like	GO:0007602	phototransduction	biological process
isotig02749	voltage-dependent calcium channel type a subunit alpha-1-like	GO:0045433	male courtship behavior, veined wing generated song production	biological process
isotig02749	voltage-dependent calcium channel type a subunit alpha-1-like	GO:0006911	phagocytosis, engulfment	biological process
isotig02749	voltage-dependent calcium channel type a subunit alpha-1-like	GO:0042045	epithelial fluid transport	biological process
isotig02749	voltage-dependent calcium channel type a subunit alpha-1-like	GO:0042994	cytoplasmic sequestering of transcription factor	biological process
isotig02749	voltage-dependent calcium channel type a subunit alpha-1-like	GO:0046843	dorsal appendage formation	biological process
isotig02749	voltage-dependent calcium channel type a subunit alpha-1-like	GO:0046928	regulation of neurotransmitter secretion	biological process
isotig02749	voltage-dependent calcium channel type a subunit alpha-1-like	GO:0045087	innate immune response	biological process
isotig02749	voltage-dependent calcium channel type a subunit alpha-1-like	GO:0006974	response to DNA damage stimulus	biological process
isotig02749	voltage-dependent calcium channel type a subunit alpha-1-like	GO:0008344	adult locomotory behavior	biological process
isotig02749	voltage-dependent calcium channel type a subunit alpha-1-like	GO:0034765	regulation of ion transmembrane transport	biological process
isotig02749	voltage-dependent calcium channel type a subunit alpha-1-like	GO:0045887	positive regulation of synaptic growth at neuromuscular junction	biological process
isotig02749	voltage-dependent calcium channel type a subunit alpha-1-like	GO:0007632	visual behavior	biological process
isotig02749	voltage-dependent calcium channel type a subunit alpha-1-like	GO:0050908	detection of light stimulus involved in visual perception	biological process
isotig02749	voltage-dependent calcium channel type a subunit alpha-1-like	GO:0006816	calcium ion transport	biological process
isotig02750	voltage-dependent calcium channel type a subunit alpha-1-like	GO:0002027	regulation of heart rate	biological process
isotig02750	voltage-dependent calcium channel type a subunit alpha-1-like	GO:0006967	positive regulation of antifungal peptide biosynthetic process	biological process
isotig02750	voltage-dependent calcium channel type a subunit alpha-1-like	GO:0030097	hemopoiesis	biological process
isotig02750	voltage-dependent calcium channel type a subunit alpha-1-like	GO:0008063	Toll signaling pathway	biological process
isotig02750	voltage-dependent calcium channel type a subunit alpha-1-like	GO:0009950	dorsal/ventral axis specification	biological process
isotig02750	voltage-dependent calcium channel type a subunit alpha-1-like	GO:0006887	exocytosis	biological process
isotig02750	voltage-dependent calcium channel type a subunit alpha-1-like	GO:0007602	phototransduction	biological process
isotig02750	voltage-dependent calcium channel type a subunit alpha-1-like	GO:0045433	male courtship behavior, veined wing generated song production	biological process
isotig02750	voltage-dependent calcium channel type a subunit alpha-1-like	GO:0006911	phagocytosis, engulfment	biological process
isotig02750	voltage-dependent calcium channel type a subunit alpha-1-like	GO:0042045	epithelial fluid transport	biological process
isotig02750	voltage-dependent calcium channel type a subunit alpha-1-like	GO:0042994	cytoplasmic sequestering of transcription factor	biological process
isotig02750	voltage-dependent calcium channel type a subunit alpha-1-like	GO:0046843	dorsal appendage formation	biological process
isotig02750	voltage-dependent calcium channel type a subunit alpha-1-like	GO:0046928	regulation of neurotransmitter secretion	biological process
isotig02750	voltage-dependent calcium channel type a subunit alpha-1-like	GO:0045087	innate immune response	biological process
isotig02750	voltage-dependent calcium channel type a subunit alpha-1-like	GO:0006974	response to DNA damage stimulus	biological process
isotig02750	voltage-dependent calcium channel type a subunit alpha-1-like	GO:0008344	adult locomotory behavior	biological process
isotig02750	voltage-dependent calcium channel type a subunit alpha-1-like	GO:0034765	regulation of ion transmembrane transport	biological process
isotig02750	voltage-dependent calcium channel type a subunit alpha-1-like	GO:0045887	positive regulation of synaptic growth at neuromuscular junction	biological process
isotig02750	voltage-dependent calcium channel type a subunit alpha-1-like	GO:0007632	visual behavior	biological process
isotig02750	voltage-dependent calcium channel type a subunit alpha-1-like	GO:0050908	detection of light stimulus involved in visual perception	biological process
isotig02750	voltage-dependent calcium channel type a subunit alpha-1-like	GO:0006816	calcium ion transport	biological process
isotig02751	voltage-dependent calcium channel type a subunit alpha-1-like	GO:0002027	regulation of heart rate	biological process
isotig02751	voltage-dependent calcium channel type a subunit alpha-1-like	GO:0006967	positive regulation of antifungal peptide biosynthetic process	biological process
isotig02751	voltage-dependent calcium channel type a subunit alpha-1-like	GO:0030097	hemopoiesis	biological process
isotig02751	voltage-dependent calcium channel type a subunit alpha-1-like	GO:0008063	Toll signaling pathway	biological process
isotig02751	voltage-dependent calcium channel type a subunit alpha-1-like	GO:0009950	dorsal/ventral axis specification	biological process
isotig02751	voltage-dependent calcium channel type a subunit alpha-1-like	GO:0006887	exocytosis	biological process
isotig02751	voltage-dependent calcium channel type a subunit alpha-1-like	GO:0007602	phototransduction	biological process
isotig02751	voltage-dependent calcium channel type a subunit alpha-1-like	GO:0045433	male courtship behavior, veined wing generated song production	biological process
isotig02751	voltage-dependent calcium channel type a subunit alpha-1-like	GO:0006911	phagocytosis, engulfment	biological process
isotig02751	voltage-dependent calcium channel type a subunit alpha-1-like	GO:0042045	epithelial fluid transport	biological process
isotig02751	voltage-dependent calcium channel type a subunit alpha-1-like	GO:0042994	cytoplasmic sequestering of transcription factor	biological process
isotig02751	voltage-dependent calcium channel type a subunit alpha-1-like	GO:0046843	dorsal appendage formation	biological process
isotig02751	voltage-dependent calcium channel type a subunit alpha-1-like	GO:0046928	regulation of neurotransmitter secretion	biological process
isotig02751	voltage-dependent calcium channel type a subunit alpha-1-like	GO:0045087	innate immune response	biological process
isotig02751	voltage-dependent calcium channel type a subunit alpha-1-like	GO:0006974	response to DNA damage stimulus	biological process
isotig02751	voltage-dependent calcium channel type a subunit alpha-1-like	GO:0008344	adult locomotory behavior	biological process
isotig02751	voltage-dependent calcium channel type a subunit alpha-1-like	GO:0034765	regulation of ion transmembrane transport	biological process
isotig02751	voltage-dependent calcium channel type a subunit alpha-1-like	GO:0045887	positive regulation of synaptic growth at neuromuscular junction	biological process
isotig02751	voltage-dependent calcium channel type a subunit alpha-1-like	GO:0007632	visual behavior	biological process
isotig02751	voltage-dependent calcium channel type a subunit alpha-1-like	GO:0050908	detection of light stimulus involved in visual perception	biological process
isotig02751	voltage-dependent calcium channel type a subunit alpha-1-like	GO:0006816	calcium ion transport	biological process
isotig02752	voltage-dependent calcium channel type a subunit alpha-1-like	GO:0002027	regulation of heart rate	biological process
isotig02752	voltage-dependent calcium channel type a subunit alpha-1-like	GO:0006967	positive regulation of antifungal peptide biosynthetic process	biological process
isotig02752	voltage-dependent calcium channel type a subunit alpha-1-like	GO:0030097	hemopoiesis	biological process
isotig02752	voltage-dependent calcium channel type a subunit alpha-1-like	GO:0008063	Toll signaling pathway	biological process
isotig02752	voltage-dependent calcium channel type a subunit alpha-1-like	GO:0009950	dorsal/ventral axis specification	biological process
isotig02752	voltage-dependent calcium channel type a subunit alpha-1-like	GO:0006887	exocytosis	biological process
isotig02752	voltage-dependent calcium channel type a subunit alpha-1-like	GO:0007602	phototransduction	biological process
isotig02752	voltage-dependent calcium channel type a subunit alpha-1-like	GO:0045433	male courtship behavior, veined wing generated song production	biological process
isotig02752	voltage-dependent calcium channel type a subunit alpha-1-like	GO:0006911	phagocytosis, engulfment	biological process
isotig02752	voltage-dependent calcium channel type a subunit alpha-1-like	GO:0042045	epithelial fluid transport	biological process
isotig02752	voltage-dependent calcium channel type a subunit alpha-1-like	GO:0042994	cytoplasmic sequestering of transcription factor	biological process
isotig02752	voltage-dependent calcium channel type a subunit alpha-1-like	GO:0046843	dorsal appendage formation	biological process
isotig02752	voltage-dependent calcium channel type a subunit alpha-1-like	GO:0046928	regulation of neurotransmitter secretion	biological process
isotig02752	voltage-dependent calcium channel type a subunit alpha-1-like	GO:0045087	innate immune response	biological process
isotig02752	voltage-dependent calcium channel type a subunit alpha-1-like	GO:0006974	response to DNA damage stimulus	biological process
isotig02752	voltage-dependent calcium channel type a subunit alpha-1-like	GO:0008344	adult locomotory behavior	biological process
isotig02752	voltage-dependent calcium channel type a subunit alpha-1-like	GO:0034765	regulation of ion transmembrane transport	biological process
isotig02752	voltage-dependent calcium channel type a subunit alpha-1-like	GO:0045887	positive regulation of synaptic growth at neuromuscular junction	biological process
isotig02752	voltage-dependent calcium channel type a subunit alpha-1-like	GO:0007632	visual behavior	biological process
isotig02752	voltage-dependent calcium channel type a subunit alpha-1-like	GO:0050908	detection of light stimulus involved in visual perception	biological process
isotig02752	voltage-dependent calcium channel type a subunit alpha-1-like	GO:0006816	calcium ion transport	biological process
isotig02753	voltage-dependent calcium channel type a subunit alpha-1-like	GO:0002027	regulation of heart rate	biological process
isotig02753	voltage-dependent calcium channel type a subunit alpha-1-like	GO:0006967	positive regulation of antifungal peptide biosynthetic process	biological process
isotig02753	voltage-dependent calcium channel type a subunit alpha-1-like	GO:0030097	hemopoiesis	biological process
isotig02753	voltage-dependent calcium channel type a subunit alpha-1-like	GO:0008063	Toll signaling pathway	biological process
isotig02753	voltage-dependent calcium channel type a subunit alpha-1-like	GO:0009950	dorsal/ventral axis specification	biological process
isotig02753	voltage-dependent calcium channel type a subunit alpha-1-like	GO:0006887	exocytosis	biological process
isotig02753	voltage-dependent calcium channel type a subunit alpha-1-like	GO:0007602	phototransduction	biological process
isotig02753	voltage-dependent calcium channel type a subunit alpha-1-like	GO:0045433	male courtship behavior, veined wing generated song production	biological process
isotig02753	voltage-dependent calcium channel type a subunit alpha-1-like	GO:0006911	phagocytosis, engulfment	biological process
isotig02753	voltage-dependent calcium channel type a subunit alpha-1-like	GO:0042045	epithelial fluid transport	biological process
isotig02753	voltage-dependent calcium channel type a subunit alpha-1-like	GO:0042994	cytoplasmic sequestering of transcription factor	biological process
isotig02753	voltage-dependent calcium channel type a subunit alpha-1-like	GO:0046843	dorsal appendage formation	biological process
isotig02753	voltage-dependent calcium channel type a subunit alpha-1-like	GO:0046928	regulation of neurotransmitter secretion	biological process
isotig02753	voltage-dependent calcium channel type a subunit alpha-1-like	GO:0045087	innate immune response	biological process
isotig02753	voltage-dependent calcium channel type a subunit alpha-1-like	GO:0006974	response to DNA damage stimulus	biological process
isotig02753	voltage-dependent calcium channel type a subunit alpha-1-like	GO:0008344	adult locomotory behavior	biological process
isotig02753	voltage-dependent calcium channel type a subunit alpha-1-like	GO:0034765	regulation of ion transmembrane transport	biological process
isotig02753	voltage-dependent calcium channel type a subunit alpha-1-like	GO:0045887	positive regulation of synaptic growth at neuromuscular junction	biological process
isotig02753	voltage-dependent calcium channel type a subunit alpha-1-like	GO:0007632	visual behavior	biological process
isotig02753	voltage-dependent calcium channel type a subunit alpha-1-like	GO:0050908	detection of light stimulus involved in visual perception	biological process
isotig02753	voltage-dependent calcium channel type a subunit alpha-1-like	GO:0006816	calcium ion transport	biological process
isotig02754	voltage-dependent calcium channel type a subunit alpha-1-like	GO:0002027	regulation of heart rate	biological process
isotig02754	voltage-dependent calcium channel type a subunit alpha-1-like	GO:0006967	positive regulation of antifungal peptide biosynthetic process	biological process
isotig02754	voltage-dependent calcium channel type a subunit alpha-1-like	GO:0030097	hemopoiesis	biological process
isotig02754	voltage-dependent calcium channel type a subunit alpha-1-like	GO:0008063	Toll signaling pathway	biological process
isotig02754	voltage-dependent calcium channel type a subunit alpha-1-like	GO:0009950	dorsal/ventral axis specification	biological process
isotig02754	voltage-dependent calcium channel type a subunit alpha-1-like	GO:0006887	exocytosis	biological process
isotig02754	voltage-dependent calcium channel type a subunit alpha-1-like	GO:0007602	phototransduction	biological process
isotig02754	voltage-dependent calcium channel type a subunit alpha-1-like	GO:0045433	male courtship behavior, veined wing generated song production	biological process
isotig02754	voltage-dependent calcium channel type a subunit alpha-1-like	GO:0006911	phagocytosis, engulfment	biological process
isotig02754	voltage-dependent calcium channel type a subunit alpha-1-like	GO:0042045	epithelial fluid transport	biological process
isotig02754	voltage-dependent calcium channel type a subunit alpha-1-like	GO:0042994	cytoplasmic sequestering of transcription factor	biological process
isotig02754	voltage-dependent calcium channel type a subunit alpha-1-like	GO:0046843	dorsal appendage formation	biological process
isotig02754	voltage-dependent calcium channel type a subunit alpha-1-like	GO:0046928	regulation of neurotransmitter secretion	biological process
isotig02754	voltage-dependent calcium channel type a subunit alpha-1-like	GO:0045087	innate immune response	biological process
isotig02754	voltage-dependent calcium channel type a subunit alpha-1-like	GO:0006974	response to DNA damage stimulus	biological process
isotig02754	voltage-dependent calcium channel type a subunit alpha-1-like	GO:0008344	adult locomotory behavior	biological process
isotig02754	voltage-dependent calcium channel type a subunit alpha-1-like	GO:0034765	regulation of ion transmembrane transport	biological process
isotig02754	voltage-dependent calcium channel type a subunit alpha-1-like	GO:0045887	positive regulation of synaptic growth at neuromuscular junction	biological process
isotig02754	voltage-dependent calcium channel type a subunit alpha-1-like	GO:0007632	visual behavior	biological process
isotig02754	voltage-dependent calcium channel type a subunit alpha-1-like	GO:0050908	detection of light stimulus involved in visual perception	biological process
isotig02754	voltage-dependent calcium channel type a subunit alpha-1-like	GO:0006816	calcium ion transport	biological process
isotig02755	voltage-dependent calcium channel type a subunit alpha-1-like	GO:0002027	regulation of heart rate	biological process
isotig02755	voltage-dependent calcium channel type a subunit alpha-1-like	GO:0006967	positive regulation of antifungal peptide biosynthetic process	biological process
isotig02755	voltage-dependent calcium channel type a subunit alpha-1-like	GO:0030097	hemopoiesis	biological process
isotig02755	voltage-dependent calcium channel type a subunit alpha-1-like	GO:0008063	Toll signaling pathway	biological process
isotig02755	voltage-dependent calcium channel type a subunit alpha-1-like	GO:0009950	dorsal/ventral axis specification	biological process
isotig02755	voltage-dependent calcium channel type a subunit alpha-1-like	GO:0006887	exocytosis	biological process
isotig02755	voltage-dependent calcium channel type a subunit alpha-1-like	GO:0007602	phototransduction	biological process
isotig02755	voltage-dependent calcium channel type a subunit alpha-1-like	GO:0045433	male courtship behavior, veined wing generated song production	biological process
isotig02755	voltage-dependent calcium channel type a subunit alpha-1-like	GO:0006911	phagocytosis, engulfment	biological process
isotig02755	voltage-dependent calcium channel type a subunit alpha-1-like	GO:0042045	epithelial fluid transport	biological process
isotig02755	voltage-dependent calcium channel type a subunit alpha-1-like	GO:0042994	cytoplasmic sequestering of transcription factor	biological process
isotig02755	voltage-dependent calcium channel type a subunit alpha-1-like	GO:0046843	dorsal appendage formation	biological process
isotig02755	voltage-dependent calcium channel type a subunit alpha-1-like	GO:0046928	regulation of neurotransmitter secretion	biological process
isotig02755	voltage-dependent calcium channel type a subunit alpha-1-like	GO:0051925	regulation of calcium ion transport via voltage-gated calcium channel activity	biological process
isotig02755	voltage-dependent calcium channel type a subunit alpha-1-like	GO:0045087	innate immune response	biological process
isotig02755	voltage-dependent calcium channel type a subunit alpha-1-like	GO:0006974	response to DNA damage stimulus	biological process
isotig02755	voltage-dependent calcium channel type a subunit alpha-1-like	GO:0008344	adult locomotory behavior	biological process
isotig02755	voltage-dependent calcium channel type a subunit alpha-1-like	GO:0045887	positive regulation of synaptic growth at neuromuscular junction	biological process
isotig02755	voltage-dependent calcium channel type a subunit alpha-1-like	GO:0007632	visual behavior	biological process
isotig02755	voltage-dependent calcium channel type a subunit alpha-1-like	GO:0050908	detection of light stimulus involved in visual perception	biological process
isotig02755	voltage-dependent calcium channel type a subunit alpha-1-like	GO:0070588	calcium ion transmembrane transport	biological process
isotig02756	voltage-dependent calcium channel type a subunit alpha-1-like	GO:0002027	regulation of heart rate	biological process
isotig02756	voltage-dependent calcium channel type a subunit alpha-1-like	GO:0006967	positive regulation of antifungal peptide biosynthetic process	biological process
isotig02756	voltage-dependent calcium channel type a subunit alpha-1-like	GO:0030097	hemopoiesis	biological process
isotig02756	voltage-dependent calcium channel type a subunit alpha-1-like	GO:0008063	Toll signaling pathway	biological process
isotig02756	voltage-dependent calcium channel type a subunit alpha-1-like	GO:0009950	dorsal/ventral axis specification	biological process
isotig02756	voltage-dependent calcium channel type a subunit alpha-1-like	GO:0006887	exocytosis	biological process
isotig02756	voltage-dependent calcium channel type a subunit alpha-1-like	GO:0007602	phototransduction	biological process
isotig02756	voltage-dependent calcium channel type a subunit alpha-1-like	GO:0045433	male courtship behavior, veined wing generated song production	biological process
isotig02756	voltage-dependent calcium channel type a subunit alpha-1-like	GO:0006911	phagocytosis, engulfment	biological process
isotig02756	voltage-dependent calcium channel type a subunit alpha-1-like	GO:0042045	epithelial fluid transport	biological process
isotig02756	voltage-dependent calcium channel type a subunit alpha-1-like	GO:0042994	cytoplasmic sequestering of transcription factor	biological process
isotig02756	voltage-dependent calcium channel type a subunit alpha-1-like	GO:0046843	dorsal appendage formation	biological process
isotig02756	voltage-dependent calcium channel type a subunit alpha-1-like	GO:0046928	regulation of neurotransmitter secretion	biological process
isotig02756	voltage-dependent calcium channel type a subunit alpha-1-like	GO:0051925	regulation of calcium ion transport via voltage-gated calcium channel activity	biological process
isotig02756	voltage-dependent calcium channel type a subunit alpha-1-like	GO:0045087	innate immune response	biological process
isotig02756	voltage-dependent calcium channel type a subunit alpha-1-like	GO:0006974	response to DNA damage stimulus	biological process
isotig02756	voltage-dependent calcium channel type a subunit alpha-1-like	GO:0008344	adult locomotory behavior	biological process
isotig02756	voltage-dependent calcium channel type a subunit alpha-1-like	GO:0045887	positive regulation of synaptic growth at neuromuscular junction	biological process
isotig02756	voltage-dependent calcium channel type a subunit alpha-1-like	GO:0007632	visual behavior	biological process
isotig02756	voltage-dependent calcium channel type a subunit alpha-1-like	GO:0050908	detection of light stimulus involved in visual perception	biological process
isotig02756	voltage-dependent calcium channel type a subunit alpha-1-like	GO:0070588	calcium ion transmembrane transport	biological process
isotig02757	voltage-dependent calcium channel type a subunit alpha-1-like	GO:0002027	regulation of heart rate	biological process
isotig02757	voltage-dependent calcium channel type a subunit alpha-1-like	GO:0006967	positive regulation of antifungal peptide biosynthetic process	biological process
isotig02757	voltage-dependent calcium channel type a subunit alpha-1-like	GO:0030097	hemopoiesis	biological process
isotig02757	voltage-dependent calcium channel type a subunit alpha-1-like	GO:0008063	Toll signaling pathway	biological process
isotig02757	voltage-dependent calcium channel type a subunit alpha-1-like	GO:0009950	dorsal/ventral axis specification	biological process
isotig02757	voltage-dependent calcium channel type a subunit alpha-1-like	GO:0006887	exocytosis	biological process
isotig02757	voltage-dependent calcium channel type a subunit alpha-1-like	GO:0007602	phototransduction	biological process
isotig02757	voltage-dependent calcium channel type a subunit alpha-1-like	GO:0045433	male courtship behavior, veined wing generated song production	biological process
isotig02757	voltage-dependent calcium channel type a subunit alpha-1-like	GO:0006911	phagocytosis, engulfment	biological process
isotig02757	voltage-dependent calcium channel type a subunit alpha-1-like	GO:0042045	epithelial fluid transport	biological process
isotig02757	voltage-dependent calcium channel type a subunit alpha-1-like	GO:0042994	cytoplasmic sequestering of transcription factor	biological process
isotig02757	voltage-dependent calcium channel type a subunit alpha-1-like	GO:0046843	dorsal appendage formation	biological process
isotig02757	voltage-dependent calcium channel type a subunit alpha-1-like	GO:0046928	regulation of neurotransmitter secretion	biological process
isotig02757	voltage-dependent calcium channel type a subunit alpha-1-like	GO:0051925	regulation of calcium ion transport via voltage-gated calcium channel activity	biological process
isotig02757	voltage-dependent calcium channel type a subunit alpha-1-like	GO:0045087	innate immune response	biological process
isotig02757	voltage-dependent calcium channel type a subunit alpha-1-like	GO:0006974	response to DNA damage stimulus	biological process
isotig02757	voltage-dependent calcium channel type a subunit alpha-1-like	GO:0008344	adult locomotory behavior	biological process
isotig02757	voltage-dependent calcium channel type a subunit alpha-1-like	GO:0045887	positive regulation of synaptic growth at neuromuscular junction	biological process
isotig02757	voltage-dependent calcium channel type a subunit alpha-1-like	GO:0007632	visual behavior	biological process
isotig02757	voltage-dependent calcium channel type a subunit alpha-1-like	GO:0050908	detection of light stimulus involved in visual perception	biological process
isotig02757	voltage-dependent calcium channel type a subunit alpha-1-like	GO:0070588	calcium ion transmembrane transport	biological process
isotig03010	epididymal secretory protein e1 precursor	GO:0065007	biological regulation	biological process
isotig03010	epididymal secretory protein e1 precursor	GO:0030301	cholesterol transport	biological process
isotig03010	epididymal secretory protein e1 precursor	GO:0032366	intracellular sterol transport	biological process
isotig03011	epididymal secretory protein e1 precursor	GO:0065007	biological regulation	biological process
isotig03011	epididymal secretory protein e1 precursor	GO:0030301	cholesterol transport	biological process
isotig03011	epididymal secretory protein e1 precursor	GO:0032366	intracellular sterol transport	biological process
isotig03127	calcium-activated potassium channel slowpoke-like	GO:0006813	potassium ion transport	biological process
isotig03127	calcium-activated potassium channel slowpoke-like	GO:0008152	metabolic process	biological process
isotig03128	calcium-activated potassium channel slowpoke-like	GO:0006813	potassium ion transport	biological process
isotig03128	calcium-activated potassium channel slowpoke-like	GO:0008152	metabolic process	biological process
isotig03129	calcium-activated potassium channel alpha	GO:0055085	transmembrane transport	biological process
isotig03129	calcium-activated potassium channel alpha	GO:0006813	potassium ion transport	biological process
isotig03129	calcium-activated potassium channel alpha	GO:0045433	male courtship behavior, veined wing generated song production	biological process
isotig03129	calcium-activated potassium channel alpha	GO:0008152	metabolic process	biological process
isotig03129	calcium-activated potassium channel alpha	GO:0042493	response to drug	biological process
isotig03129	calcium-activated potassium channel alpha	GO:0048512	circadian behavior	biological process
isotig03130	calcium-activated potassium channel alpha	GO:0055085	transmembrane transport	biological process
isotig03130	calcium-activated potassium channel alpha	GO:0006813	potassium ion transport	biological process
isotig03130	calcium-activated potassium channel alpha	GO:0045433	male courtship behavior, veined wing generated song production	biological process
isotig03130	calcium-activated potassium channel alpha	GO:0008152	metabolic process	biological process
isotig03130	calcium-activated potassium channel alpha	GO:0042493	response to drug	biological process
isotig03130	calcium-activated potassium channel alpha	GO:0048512	circadian behavior	biological process
isotig03131	calcium-activated potassium channel slowpoke-like	GO:0055085	transmembrane transport	biological process
isotig03131	calcium-activated potassium channel slowpoke-like	GO:0006813	potassium ion transport	biological process
isotig03131	calcium-activated potassium channel slowpoke-like	GO:0045433	male courtship behavior, veined wing generated song production	biological process
isotig03131	calcium-activated potassium channel slowpoke-like	GO:0008152	metabolic process	biological process
isotig03131	calcium-activated potassium channel slowpoke-like	GO:0042493	response to drug	biological process
isotig03131	calcium-activated potassium channel slowpoke-like	GO:0048512	circadian behavior	biological process
isotig03132	calcium-activated potassium channel slowpoke-like	GO:0055085	transmembrane transport	biological process
isotig03132	calcium-activated potassium channel slowpoke-like	GO:0006813	potassium ion transport	biological process
isotig03132	calcium-activated potassium channel slowpoke-like	GO:0045433	male courtship behavior, veined wing generated song production	biological process
isotig03132	calcium-activated potassium channel slowpoke-like	GO:0008152	metabolic process	biological process
isotig03132	calcium-activated potassium channel slowpoke-like	GO:0042493	response to drug	biological process
isotig03132	calcium-activated potassium channel slowpoke-like	GO:0048512	circadian behavior	biological process
isotig03135	calcium-activated potassium channel alpha chain	GO:0055085	transmembrane transport	biological process
isotig03135	calcium-activated potassium channel alpha chain	GO:0006813	potassium ion transport	biological process
isotig03135	calcium-activated potassium channel alpha chain	GO:0045433	male courtship behavior, veined wing generated song production	biological process
isotig03135	calcium-activated potassium channel alpha chain	GO:0008152	metabolic process	biological process
isotig03135	calcium-activated potassium channel alpha chain	GO:0042493	response to drug	biological process
isotig03135	calcium-activated potassium channel alpha chain	GO:0048512	circadian behavior	biological process
isotig03136	calcium-activated potassium channel slowpoke	GO:0055085	transmembrane transport	biological process
isotig03136	calcium-activated potassium channel slowpoke	GO:0006813	potassium ion transport	biological process
isotig03136	calcium-activated potassium channel slowpoke	GO:0045433	male courtship behavior, veined wing generated song production	biological process
isotig03136	calcium-activated potassium channel slowpoke	GO:0008152	metabolic process	biological process
isotig03136	calcium-activated potassium channel slowpoke	GO:0042493	response to drug	biological process
isotig03136	calcium-activated potassium channel slowpoke	GO:0048512	circadian behavior	biological process
isotig03591	protein lunapark-b	GO:0007275	multicellular organismal development	biological process
isotig03592	protein lunapark-b	GO:0007275	multicellular organismal development	biological process
isotig03593	protein lunapark-b	GO:0007275	multicellular organismal development	biological process
isotig03594	protein lunapark-b	GO:0007275	multicellular organismal development	biological process
isotig03597	protein lunapark-b	GO:0007275	multicellular organismal development	biological process
isotig03609	protein transport protein sec61 subunit gamma-like	GO:0045047	protein targeting to ER	biological process
isotig03609	protein transport protein sec61 subunit gamma-like	GO:0055085	transmembrane transport	biological process
isotig03610	protein transport protein sec61 subunit gamma-like	GO:0045047	protein targeting to ER	biological process
isotig03610	protein transport protein sec61 subunit gamma-like	GO:0055085	transmembrane transport	biological process
isotig03611	protein transport protein sec61 subunit gamma-like	GO:0045047	protein targeting to ER	biological process
isotig03611	protein transport protein sec61 subunit gamma-like	GO:0055085	transmembrane transport	biological process
isotig03612	protein transport protein sec61 subunit gamma-like	GO:0045047	protein targeting to ER	biological process
isotig03612	protein transport protein sec61 subunit gamma-like	GO:0055085	transmembrane transport	biological process
isotig03613	protein transport protein sec61 subunit gamma-like	GO:0045047	protein targeting to ER	biological process
isotig03613	protein transport protein sec61 subunit gamma-like	GO:0055085	transmembrane transport	biological process
isotig03614	protein transport protein sec61 subunit gamma-like	GO:0045047	protein targeting to ER	biological process
isotig03614	protein transport protein sec61 subunit gamma-like	GO:0055085	transmembrane transport	biological process
isotig03615	protein transport protein sec61 subunit gamma-like	GO:0045047	protein targeting to ER	biological process
isotig03615	protein transport protein sec61 subunit gamma-like	GO:0055085	transmembrane transport	biological process
isotig03616	protein transport protein sec61 subunit gamma-like	GO:0045047	protein targeting to ER	biological process
isotig03616	protein transport protein sec61 subunit gamma-like	GO:0055085	transmembrane transport	biological process
isotig03617	protein transport protein sec61 subunit gamma-like	GO:0045047	protein targeting to ER	biological process
isotig03617	protein transport protein sec61 subunit gamma-like	GO:0055085	transmembrane transport	biological process
isotig03618	protein transport protein sec61 subunit gamma-like	GO:0045047	protein targeting to ER	biological process
isotig03618	protein transport protein sec61 subunit gamma-like	GO:0055085	transmembrane transport	biological process
isotig03946	carboxypeptidase e-like	GO:0014055	acetylcholine secretion	biological process
isotig03947	carboxypeptidase e-like	GO:0014055	acetylcholine secretion	biological process
isotig03948	carboxypeptidase e-like	GO:0014055	acetylcholine secretion	biological process
isotig03948	carboxypeptidase e-like	GO:0042221	response to chemical stimulus	biological process
isotig03949	carboxypeptidase e-like	GO:0014055	acetylcholine secretion	biological process
isotig03949	carboxypeptidase e-like	GO:0042221	response to chemical stimulus	biological process
isotig04242	caax prenyl protease 1 homolog	GO:0009987	cellular process	biological process
isotig04242	caax prenyl protease 1 homolog	GO:0006508	proteolysis	biological process
isotig04245	caax prenyl protease 1 homolog	GO:0009987	cellular process	biological process
isotig04245	caax prenyl protease 1 homolog	GO:0006508	proteolysis	biological process
isotig04262	betaine aldehyde dehydrogenase	GO:0008152	metabolic process	biological process
isotig04263	betaine aldehyde dehydrogenase	GO:0008152	metabolic process	biological process
isotig04264	betaine aldehyde dehydrogenase	GO:0008152	metabolic process	biological process
isotig04265	betaine aldehyde dehydrogenase	GO:0008152	metabolic process	biological process
isotig04266	betaine aldehyde dehydrogenase	GO:0008152	metabolic process	biological process
isotig04267	betaine aldehyde dehydrogenase	GO:0008152	metabolic process	biological process
isotig04268	betaine aldehyde dehydrogenase	GO:0008152	metabolic process	biological process
isotig04269	betaine aldehyde dehydrogenase	GO:0008152	metabolic process	biological process
isotig04270	glutamate aspartate and neutral amino acid transporter	GO:0015734	taurine transport	biological process
isotig04271	glutamate aspartate and neutral amino acid transporter	GO:0015734	taurine transport	biological process
isotig04272	glutamate aspartate and neutral amino acid transporter	GO:0015734	taurine transport	biological process
isotig04273	glutamate aspartate and neutral amino acid transporter	GO:0015734	taurine transport	biological process
isotig04274	glutamate aspartate and neutral amino acid transporter	GO:0055085	transmembrane transport	biological process
isotig04274	glutamate aspartate and neutral amino acid transporter	GO:0015810	aspartate transport	biological process
isotig04274	glutamate aspartate and neutral amino acid transporter	GO:0015813	L-glutamate transport	biological process
isotig04274	glutamate aspartate and neutral amino acid transporter	GO:0007268	synaptic transmission	biological process
isotig04275	glutamate aspartate and neutral amino acid transporter	GO:0015734	taurine transport	biological process
isotig04276	glutamate aspartate and neutral amino acid transporter	GO:0015734	taurine transport	biological process
isotig04277	glutamate aspartate and neutral amino acid transporter	GO:0055085	transmembrane transport	biological process
isotig04277	glutamate aspartate and neutral amino acid transporter	GO:0015810	aspartate transport	biological process
isotig04277	glutamate aspartate and neutral amino acid transporter	GO:0015813	L-glutamate transport	biological process
isotig04277	glutamate aspartate and neutral amino acid transporter	GO:0007268	synaptic transmission	biological process
isotig04278	glutamate aspartate and neutral amino acid transporter	GO:0055085	transmembrane transport	biological process
isotig04278	glutamate aspartate and neutral amino acid transporter	GO:0015810	aspartate transport	biological process
isotig04278	glutamate aspartate and neutral amino acid transporter	GO:0015813	L-glutamate transport	biological process
isotig04278	glutamate aspartate and neutral amino acid transporter	GO:0007268	synaptic transmission	biological process
isotig04565	hydroxysteroid dehydrogenase-like protein 2-like	GO:0008152	metabolic process	biological process
isotig04566	hydroxysteroid dehydrogenase-like protein 2-like	GO:0008152	metabolic process	biological process
isotig04567	hydroxysteroid dehydrogenase-like protein 2-like	GO:0008152	metabolic process	biological process
isotig04568	hydroxysteroid dehydrogenase-like protein 2-like	GO:0008152	metabolic process	biological process
isotig04569	hydroxysteroid dehydrogenase-like protein 2-like	GO:0008152	metabolic process	biological process
isotig04570	hydroxysteroid dehydrogenase-like protein 2-like	GO:0008152	metabolic process	biological process
isotig04854	plasma membrane calcium-transporting atpase 3	GO:0030168	platelet activation	biological process
isotig04854	plasma membrane calcium-transporting atpase 3	GO:0070588	calcium ion transmembrane transport	biological process
isotig04854	plasma membrane calcium-transporting atpase 3	GO:0006754	ATP biosynthetic process	biological process
isotig04855	plasma membrane calcium-transporting atpase 3	GO:0030168	platelet activation	biological process
isotig04855	plasma membrane calcium-transporting atpase 3	GO:0070588	calcium ion transmembrane transport	biological process
isotig04855	plasma membrane calcium-transporting atpase 3	GO:0006754	ATP biosynthetic process	biological process
isotig04856	plasma membrane calcium-transporting atpase 3	GO:0070588	calcium ion transmembrane transport	biological process
isotig04856	plasma membrane calcium-transporting atpase 3	GO:0006754	ATP biosynthetic process	biological process
isotig04857	plasma membrane calcium-transporting atpase 3	GO:0070588	calcium ion transmembrane transport	biological process
isotig04857	plasma membrane calcium-transporting atpase 3	GO:0006754	ATP biosynthetic process	biological process
isotig05087	dusky cg9355-pa	GO:0007623	circadian rhythm	biological process
isotig05087	dusky cg9355-pa	GO:0000902	cell morphogenesis	biological process
isotig05087	dusky cg9355-pa	GO:0007476	imaginal disc-derived wing morphogenesis	biological process
isotig05087	dusky cg9355-pa	GO:0007622	rhythmic behavior	biological process
isotig05533	calcineurin a	GO:0009790	embryo development	biological process
isotig05533	calcineurin a	GO:0035220	wing disc development	biological process
isotig05533	calcineurin a	GO:0007143	female meiosis	biological process
isotig05533	calcineurin a	GO:0006470	protein dephosphorylation	biological process
isotig05534	serine threonine-protein phosphatase 2b catalytic subunit 3-like	GO:0009790	embryo development	biological process
isotig05534	serine threonine-protein phosphatase 2b catalytic subunit 3-like	GO:0035220	wing disc development	biological process
isotig05534	serine threonine-protein phosphatase 2b catalytic subunit 3-like	GO:0007143	female meiosis	biological process
isotig05534	serine threonine-protein phosphatase 2b catalytic subunit 3-like	GO:0006470	protein dephosphorylation	biological process
isotig05535	calcineurin a	GO:0009790	embryo development	biological process
isotig05535	calcineurin a	GO:0035220	wing disc development	biological process
isotig05535	calcineurin a	GO:0007143	female meiosis	biological process
isotig05535	calcineurin a	GO:0006470	protein dephosphorylation	biological process
isotig05536	serine threonine-protein phosphatase 2b catalytic subunit 3-like	GO:0009790	embryo development	biological process
isotig05536	serine threonine-protein phosphatase 2b catalytic subunit 3-like	GO:0035220	wing disc development	biological process
isotig05536	serine threonine-protein phosphatase 2b catalytic subunit 3-like	GO:0007143	female meiosis	biological process
isotig05536	serine threonine-protein phosphatase 2b catalytic subunit 3-like	GO:0006470	protein dephosphorylation	biological process
isotig05537	serine threonine-protein phosphatase pp-	GO:0009790	embryo development	biological process
isotig05537	serine threonine-protein phosphatase pp-	GO:0035220	wing disc development	biological process
isotig05537	serine threonine-protein phosphatase pp-	GO:0007143	female meiosis	biological process
isotig05537	serine threonine-protein phosphatase pp-	GO:0006470	protein dephosphorylation	biological process
isotig05647	ubiquitin fusion degradation protein 1 homolog	GO:0001501	skeletal system development	biological process
isotig05916	possible succinate-ubiquinone reductase cytochrome b small subunit	GO:0006099	tricarboxylic acid cycle	biological process
isotig05917	possible succinate-ubiquinone reductase cytochrome b small subunit	GO:0006099	tricarboxylic acid cycle	biological process
isotig05918	possible succinate-ubiquinone reductase cytochrome b small subunit	GO:0006099	tricarboxylic acid cycle	biological process
isotig05919	possible succinate-ubiquinone reductase cytochrome b small subunit	GO:0006099	tricarboxylic acid cycle	biological process
isotig06017	elongation of very long chain fatty acids protein 6-like	GO:0007283	spermatogenesis	biological process
isotig06018	elongation of very long chain fatty acids protein 6-like	GO:0007283	spermatogenesis	biological process
isotig06019	elongation of very long chain fatty acids protein 6-like	GO:0007283	spermatogenesis	biological process
isotig06095	udp-galactose translocator-like	GO:0015782	CMP-N-acetylneuraminate transport	biological process
isotig06095	udp-galactose translocator-like	GO:0015757	galactose transport	biological process
isotig06095	udp-galactose translocator-like	GO:0015785	UDP-galactose transport	biological process
isotig06095	udp-galactose translocator-like	GO:0015789	UDP-N-acetylgalactosamine transport	biological process
isotig06096	udp-galactose translocator-like	GO:0015782	CMP-N-acetylneuraminate transport	biological process
isotig06096	udp-galactose translocator-like	GO:0015757	galactose transport	biological process
isotig06096	udp-galactose translocator-like	GO:0015785	UDP-galactose transport	biological process
isotig06096	udp-galactose translocator-like	GO:0015789	UDP-N-acetylgalactosamine transport	biological process
isotig06097	udp-galactose translocator-like	GO:0015782	CMP-N-acetylneuraminate transport	biological process
isotig06097	udp-galactose translocator-like	GO:0015757	galactose transport	biological process
isotig06097	udp-galactose translocator-like	GO:0015785	UDP-galactose transport	biological process
isotig06097	udp-galactose translocator-like	GO:0015789	UDP-N-acetylgalactosamine transport	biological process
isotig06098	udp-galactose translocator-like	GO:0015782	CMP-N-acetylneuraminate transport	biological process
isotig06098	udp-galactose translocator-like	GO:0015757	galactose transport	biological process
isotig06098	udp-galactose translocator-like	GO:0015785	UDP-galactose transport	biological process
isotig06098	udp-galactose translocator-like	GO:0015789	UDP-N-acetylgalactosamine transport	biological process
isotig06099	udp-galactose translocator-like	GO:0015782	CMP-N-acetylneuraminate transport	biological process
isotig06099	udp-galactose translocator-like	GO:0015757	galactose transport	biological process
isotig06099	udp-galactose translocator-like	GO:0015785	UDP-galactose transport	biological process
isotig06099	udp-galactose translocator-like	GO:0015789	UDP-N-acetylgalactosamine transport	biological process
isotig06100	udp-galactose translocator-like	GO:0015782	CMP-N-acetylneuraminate transport	biological process
isotig06100	udp-galactose translocator-like	GO:0015757	galactose transport	biological process
isotig06100	udp-galactose translocator-like	GO:0015785	UDP-galactose transport	biological process
isotig06100	udp-galactose translocator-like	GO:0015789	UDP-N-acetylgalactosamine transport	biological process
isotig06288	multidrug resistance-associated protein 1-like	GO:0006810	transport	biological process
isotig06288	multidrug resistance-associated protein 1-like	GO:0006936	muscle contraction	biological process
isotig06288	multidrug resistance-associated protein 1-like	GO:0007427	epithelial cell migration, open tracheal system	biological process
isotig06288	multidrug resistance-associated protein 1-like	GO:0030241	skeletal muscle myosin thick filament assembly	biological process
isotig06474	acid ceramidase	GO:0006672	ceramide metabolic process	biological process
isotig06475	acid ceramidase	GO:0006672	ceramide metabolic process	biological process
isotig06476	acid ceramidase isoform a preproprotein	GO:0006672	ceramide metabolic process	biological process
isotig06477	acid ceramidase isoform a preproprotein	GO:0006672	ceramide metabolic process	biological process
isotig06516	mitochondrial inner membrane protein cox18-like	GO:0009987	cellular process	biological process
isotig06516	mitochondrial inner membrane protein cox18-like	GO:0016043	cellular component organization	biological process
isotig06516	mitochondrial inner membrane protein cox18-like	GO:0008104	protein localization	biological process
isotig06517	mitochondrial inner membrane protein cox18-like	GO:0009987	cellular process	biological process
isotig06517	mitochondrial inner membrane protein cox18-like	GO:0016043	cellular component organization	biological process
isotig06517	mitochondrial inner membrane protein cox18-like	GO:0008104	protein localization	biological process
isotig06554	3 hydroxysteroid	GO:0006694	steroid biosynthetic process	biological process
isotig06554	3 hydroxysteroid	GO:0055114	oxidation-reduction process	biological process
isotig06555	3 hydroxysteroid	GO:0006694	steroid biosynthetic process	biological process
isotig06555	3 hydroxysteroid	GO:0055114	oxidation-reduction process	biological process
isotig06556	3 hydroxysteroid	GO:0006694	steroid biosynthetic process	biological process
isotig06556	3 hydroxysteroid	GO:0055114	oxidation-reduction process	biological process
isotig06557	3 hydroxysteroid	GO:0006694	steroid biosynthetic process	biological process
isotig06557	3 hydroxysteroid	GO:0055114	oxidation-reduction process	biological process
isotig06590	inactive hydroxysteroid dehydrogenase-like protein 1 isoform a	GO:0008152	metabolic process	biological process
isotig06591	inactive hydroxysteroid dehydrogenase-like protein 1 isoform a	GO:0008152	metabolic process	biological process
isotig06592	inactive hydroxysteroid dehydrogenase-like protein 1 isoform a	GO:0008152	metabolic process	biological process
isotig06593	inactive hydroxysteroid dehydrogenase-like protein 1 isoform a	GO:0008152	metabolic process	biological process
isotig06614	niemann-pick type c1 domain-containing	GO:0006810	transport	biological process
isotig06614	niemann-pick type c1 domain-containing	GO:0009987	cellular process	biological process
isotig06615	niemann-pick type c1 domain-containing	GO:0009987	cellular process	biological process
isotig06616	niemann-pick type c1 domain-containing	GO:0006810	transport	biological process
isotig06616	niemann-pick type c1 domain-containing	GO:0009987	cellular process	biological process
isotig06617	niemann-pick type c1 domain-containing	GO:0006810	transport	biological process
isotig06617	niemann-pick type c1 domain-containing	GO:0009987	cellular process	biological process
isotig06858	sodium-driven chloride bicarbonate exchanger	GO:0006810	transport	biological process
isotig06992	adp atp translocase	GO:0006915	apoptotic process	biological process
isotig06992	adp atp translocase	GO:0055085	transmembrane transport	biological process
isotig06993	solute carrier family 25 (mitochondrial carrier adenine nucleotide translocator) member 6	GO:0055085	transmembrane transport	biological process
isotig06993	solute carrier family 25 (mitochondrial carrier adenine nucleotide translocator) member 6	GO:0050796	regulation of insulin secretion	biological process
isotig06993	solute carrier family 25 (mitochondrial carrier adenine nucleotide translocator) member 6	GO:0006915	apoptotic process	biological process
isotig06993	solute carrier family 25 (mitochondrial carrier adenine nucleotide translocator) member 6	GO:0019058	viral infectious cycle	biological process
isotig06993	solute carrier family 25 (mitochondrial carrier adenine nucleotide translocator) member 6	GO:0046732	active induction of host immune response by virus	biological process
isotig06993	solute carrier family 25 (mitochondrial carrier adenine nucleotide translocator) member 6	GO:0006112	energy reserve metabolic process	biological process
isotig07124	sodium potassium calcium exchanger nckx30c-like	GO:0055085	transmembrane transport	biological process
isotig07125	potassium-dependent sodium-calcium	GO:0055085	transmembrane transport	biological process
isotig07227	dynein light chain cytoplasmic	GO:0008629	induction of apoptosis by intracellular signals	biological process
isotig07227	dynein light chain cytoplasmic	GO:0051017	actin filament bundle assembly	biological process
isotig07227	dynein light chain cytoplasmic	GO:0008407	chaeta morphogenesis	biological process
isotig07227	dynein light chain cytoplasmic	GO:0007290	spermatid nucleus elongation	biological process
isotig07227	dynein light chain cytoplasmic	GO:0007291	sperm individualization	biological process
isotig07227	dynein light chain cytoplasmic	GO:0035071	salivary gland cell autophagic cell death	biological process
isotig07227	dynein light chain cytoplasmic	GO:0006914	autophagy	biological process
isotig07227	dynein light chain cytoplasmic	GO:0046907	intracellular transport	biological process
isotig07227	dynein light chain cytoplasmic	GO:0008633	activation of pro-apoptotic gene products	biological process
isotig07227	dynein light chain cytoplasmic	GO:0008039	synaptic target recognition	biological process
isotig07227	dynein light chain cytoplasmic	GO:0007018	microtubule-based movement	biological process
isotig07227	dynein light chain cytoplasmic	GO:0007476	imaginal disc-derived wing morphogenesis	biological process
isotig07228	dynein light chain cytoplasmic	GO:0008629	induction of apoptosis by intracellular signals	biological process
isotig07228	dynein light chain cytoplasmic	GO:0051017	actin filament bundle assembly	biological process
isotig07228	dynein light chain cytoplasmic	GO:0008407	chaeta morphogenesis	biological process
isotig07228	dynein light chain cytoplasmic	GO:0007290	spermatid nucleus elongation	biological process
isotig07228	dynein light chain cytoplasmic	GO:0007291	sperm individualization	biological process
isotig07228	dynein light chain cytoplasmic	GO:0035071	salivary gland cell autophagic cell death	biological process
isotig07228	dynein light chain cytoplasmic	GO:0006914	autophagy	biological process
isotig07228	dynein light chain cytoplasmic	GO:0046907	intracellular transport	biological process
isotig07228	dynein light chain cytoplasmic	GO:0008633	activation of pro-apoptotic gene products	biological process
isotig07228	dynein light chain cytoplasmic	GO:0008039	synaptic target recognition	biological process
isotig07228	dynein light chain cytoplasmic	GO:0007018	microtubule-based movement	biological process
isotig07228	dynein light chain cytoplasmic	GO:0007476	imaginal disc-derived wing morphogenesis	biological process
isotig07229	dynein light chain cytoplasmic	GO:0008629	induction of apoptosis by intracellular signals	biological process
isotig07229	dynein light chain cytoplasmic	GO:0051017	actin filament bundle assembly	biological process
isotig07229	dynein light chain cytoplasmic	GO:0008407	chaeta morphogenesis	biological process
isotig07229	dynein light chain cytoplasmic	GO:0007290	spermatid nucleus elongation	biological process
isotig07229	dynein light chain cytoplasmic	GO:0007291	sperm individualization	biological process
isotig07229	dynein light chain cytoplasmic	GO:0035071	salivary gland cell autophagic cell death	biological process
isotig07229	dynein light chain cytoplasmic	GO:0006914	autophagy	biological process
isotig07229	dynein light chain cytoplasmic	GO:0046907	intracellular transport	biological process
isotig07229	dynein light chain cytoplasmic	GO:0008633	activation of pro-apoptotic gene products	biological process
isotig07229	dynein light chain cytoplasmic	GO:0008039	synaptic target recognition	biological process
isotig07229	dynein light chain cytoplasmic	GO:0007018	microtubule-based movement	biological process
isotig07229	dynein light chain cytoplasmic	GO:0007476	imaginal disc-derived wing morphogenesis	biological process
isotig07293	calcium-transporting atpase sarcoplasmic endoplasmic reticulum type-like	GO:0006754	ATP biosynthetic process	biological process
isotig07293	calcium-transporting atpase sarcoplasmic endoplasmic reticulum type-like	GO:0006816	calcium ion transport	biological process
isotig07294	calcium-transporting atpase sarcoplasmic endoplasmic reticulum type-like	GO:0006754	ATP biosynthetic process	biological process
isotig07294	calcium-transporting atpase sarcoplasmic endoplasmic reticulum type-like	GO:0006816	calcium ion transport	biological process
isotig07295	calcium-transporting atpase sarcoplasmic endoplasmic reticulum type-like	GO:0006754	ATP biosynthetic process	biological process
isotig07295	calcium-transporting atpase sarcoplasmic endoplasmic reticulum type-like	GO:0006816	calcium ion transport	biological process
isotig07296	calcium-transporting atpase sarcoplasmic endoplasmic reticulum type-like	GO:0006754	ATP biosynthetic process	biological process
isotig07296	calcium-transporting atpase sarcoplasmic endoplasmic reticulum type-like	GO:0006816	calcium ion transport	biological process
isotig07321	eukaryotic translation initiation factor 4e type 2	GO:0006413	translational initiation	biological process
isotig07321	eukaryotic translation initiation factor 4e type 2	GO:0006417	regulation of translation	biological process
isotig07322	eukaryotic translation initiation factor 4e type 2	GO:0006413	translational initiation	biological process
isotig07322	eukaryotic translation initiation factor 4e type 2	GO:0006417	regulation of translation	biological process
isotig07323	eukaryotic translation initiation factor 4e type 2	GO:0006413	translational initiation	biological process
isotig07323	eukaryotic translation initiation factor 4e type 2	GO:0006417	regulation of translation	biological process
isotig07324	eukaryotic translation initiation factor 4e type 2	GO:0006413	translational initiation	biological process
isotig07324	eukaryotic translation initiation factor 4e type 2	GO:0006417	regulation of translation	biological process
isotig07353	sodium hydrogen exchanger 7-like	GO:0055085	transmembrane transport	biological process
isotig07353	sodium hydrogen exchanger 7-like	GO:0006885	regulation of pH	biological process
isotig07353	sodium hydrogen exchanger 7-like	GO:0006814	sodium ion transport	biological process
isotig07354	sodium hydrogen exchanger 7-like	GO:0055085	transmembrane transport	biological process
isotig07354	sodium hydrogen exchanger 7-like	GO:0006885	regulation of pH	biological process
isotig07354	sodium hydrogen exchanger 7-like	GO:0006814	sodium ion transport	biological process
isotig07509	nadh dehydrogenase	GO:0008340	determination of adult lifespan	biological process
isotig07509	nadh dehydrogenase	GO:0000302	response to reactive oxygen species	biological process
isotig07510	nadh dehydrogenase	GO:0008340	determination of adult lifespan	biological process
isotig07510	nadh dehydrogenase	GO:0000302	response to reactive oxygen species	biological process
isotig07511	nadh dehydrogenase	GO:0008340	determination of adult lifespan	biological process
isotig07511	nadh dehydrogenase	GO:0000302	response to reactive oxygen species	biological process
isotig07512	nadh dehydrogenase	GO:0008340	determination of adult lifespan	biological process
isotig07512	nadh dehydrogenase	GO:0000302	response to reactive oxygen species	biological process
isotig07684	small molecule transporter involved in cellular ph homeostasis batten disease protein in	GO:0010468	regulation of gene expression	biological process
isotig07684	small molecule transporter involved in cellular ph homeostasis batten disease protein in	GO:0050885	neuromuscular process controlling balance	biological process
isotig07684	small molecule transporter involved in cellular ph homeostasis batten disease protein in	GO:0007042	lysosomal lumen acidification	biological process
isotig07684	small molecule transporter involved in cellular ph homeostasis batten disease protein in	GO:0006678	glucosylceramide metabolic process	biological process
isotig07684	small molecule transporter involved in cellular ph homeostasis batten disease protein in	GO:0042133	neurotransmitter metabolic process	biological process
isotig07684	small molecule transporter involved in cellular ph homeostasis batten disease protein in	GO:0035235	ionotropic glutamate receptor signaling pathway	biological process
isotig07684	small molecule transporter involved in cellular ph homeostasis batten disease protein in	GO:0016485	protein processing	biological process
isotig07684	small molecule transporter involved in cellular ph homeostasis batten disease protein in	GO:0006684	sphingomyelin metabolic process	biological process
isotig07684	small molecule transporter involved in cellular ph homeostasis batten disease protein in	GO:0046662	regulation of oviposition	biological process
isotig07684	small molecule transporter involved in cellular ph homeostasis batten disease protein in	GO:0006520	cellular amino acid metabolic process	biological process
isotig07684	small molecule transporter involved in cellular ph homeostasis batten disease protein in	GO:0045861	negative regulation of proteolysis	biological process
isotig07684	small molecule transporter involved in cellular ph homeostasis batten disease protein in	GO:0001508	regulation of action potential	biological process
isotig07684	small molecule transporter involved in cellular ph homeostasis batten disease protein in	GO:0043524	negative regulation of neuron apoptotic process	biological process
isotig07684	small molecule transporter involved in cellular ph homeostasis batten disease protein in	GO:0008306	associative learning	biological process
isotig07684	small molecule transporter involved in cellular ph homeostasis batten disease protein in	GO:0006898	receptor-mediated endocytosis	biological process
isotig07684	small molecule transporter involved in cellular ph homeostasis batten disease protein in	GO:0008340	determination of adult lifespan	biological process
isotig07684	small molecule transporter involved in cellular ph homeostasis batten disease protein in	GO:0001575	globoside metabolic process	biological process
isotig07684	small molecule transporter involved in cellular ph homeostasis batten disease protein in	GO:0006681	galactosylceramide metabolic process	biological process
isotig07684	small molecule transporter involved in cellular ph homeostasis batten disease protein in	GO:0009792	embryo development ending in birth or egg hatching	biological process
isotig07684	small molecule transporter involved in cellular ph homeostasis batten disease protein in	GO:0035752	lysosomal lumen pH elevation	biological process
isotig07684	small molecule transporter involved in cellular ph homeostasis batten disease protein in	GO:0007034	vacuolar transport	biological process
isotig07684	small molecule transporter involved in cellular ph homeostasis batten disease protein in	GO:0015809	arginine transport	biological process
isotig07684	small molecule transporter involved in cellular ph homeostasis batten disease protein in	GO:0043086	negative regulation of catalytic activity	biological process
isotig07684	small molecule transporter involved in cellular ph homeostasis batten disease protein in	GO:0000046	autophagic vacuole fusion	biological process
isotig07684	small molecule transporter involved in cellular ph homeostasis batten disease protein in	GO:0030163	protein catabolic process	biological process
isotig07684	small molecule transporter involved in cellular ph homeostasis batten disease protein in	GO:0006457	protein folding	biological process
isotig07684	small molecule transporter involved in cellular ph homeostasis batten disease protein in	GO:0016242	negative regulation of macroautophagy	biological process
isotig07684	small molecule transporter involved in cellular ph homeostasis batten disease protein in	GO:0042987	amyloid precursor protein catabolic process	biological process
isotig07684	small molecule transporter involved in cellular ph homeostasis batten disease protein in	GO:0051480	cytosolic calcium ion homeostasis	biological process
isotig08006	na+ + atpase alpha-subunit 1	GO:0008340	determination of adult lifespan	biological process
isotig08006	na+ + atpase alpha-subunit 1	GO:0015672	monovalent inorganic cation transport	biological process
isotig08006	na+ + atpase alpha-subunit 1	GO:0035158	regulation of tube diameter, open tracheal system	biological process
isotig08006	na+ + atpase alpha-subunit 1	GO:0008360	regulation of cell shape	biological process
isotig08006	na+ + atpase alpha-subunit 1	GO:0051124	synaptic growth at neuromuscular junction	biological process
isotig08006	na+ + atpase alpha-subunit 1	GO:0035159	regulation of tube length, open tracheal system	biological process
isotig08006	na+ + atpase alpha-subunit 1	GO:0019991	septate junction assembly	biological process
isotig08006	na+ + atpase alpha-subunit 1	GO:0009612	response to mechanical stimulus	biological process
isotig08006	na+ + atpase alpha-subunit 1	GO:0006754	ATP biosynthetic process	biological process
isotig08006	na+ + atpase alpha-subunit 1	GO:0001700	embryonic development via the syncytial blastoderm	biological process
isotig08006	na+ + atpase alpha-subunit 1	GO:0007268	synaptic transmission	biological process
isotig08006	na+ + atpase alpha-subunit 1	GO:0009266	response to temperature stimulus	biological process
isotig08006	na+ + atpase alpha-subunit 1	GO:0050905	neuromuscular process	biological process
isotig08006	na+ + atpase alpha-subunit 1	GO:0001894	tissue homeostasis	biological process
isotig08006	na+ + atpase alpha-subunit 1	GO:0008344	adult locomotory behavior	biological process
isotig08007	na+ k+ atpase alpha subunit	GO:0015672	monovalent inorganic cation transport	biological process
isotig08007	na+ k+ atpase alpha subunit	GO:0006754	ATP biosynthetic process	biological process
isotig08008	na+ + atpase alpha-subunit 1	GO:0008152	metabolic process	biological process
isotig08008	na+ + atpase alpha-subunit 1	GO:0006812	cation transport	biological process
isotig08077	peroxisomal membrane protein pex14	GO:0009987	cellular process	biological process
isotig08077	peroxisomal membrane protein pex14	GO:0016043	cellular component organization	biological process
isotig08078	peroxisomal membrane protein pex14	GO:0009987	cellular process	biological process
isotig08078	peroxisomal membrane protein pex14	GO:0016043	cellular component organization	biological process
isotig08109	voltage-dependent p q type calcium channel	GO:0070588	calcium ion transmembrane transport	biological process
isotig08109	voltage-dependent p q type calcium channel	GO:0051925	regulation of calcium ion transport via voltage-gated calcium channel activity	biological process
isotig08110	voltage-dependent p q type calcium channel	GO:0070588	calcium ion transmembrane transport	biological process
isotig08110	voltage-dependent p q type calcium channel	GO:0051925	regulation of calcium ion transport via voltage-gated calcium channel activity	biological process
isotig08286	phosphate carrier mitochondrial-like	GO:0040035	hermaphrodite genitalia development	biological process
isotig08286	phosphate carrier mitochondrial-like	GO:0009792	embryo development ending in birth or egg hatching	biological process
isotig08286	phosphate carrier mitochondrial-like	GO:0002119	nematode larval development	biological process
isotig08286	phosphate carrier mitochondrial-like	GO:0040010	positive regulation of growth rate	biological process
isotig08287	phosphate carrier mitochondrial-like	GO:0040035	hermaphrodite genitalia development	biological process
isotig08287	phosphate carrier mitochondrial-like	GO:0009792	embryo development ending in birth or egg hatching	biological process
isotig08287	phosphate carrier mitochondrial-like	GO:0002119	nematode larval development	biological process
isotig08287	phosphate carrier mitochondrial-like	GO:0040010	positive regulation of growth rate	biological process
isotig08288	phosphate carrier mitochondrial-like	GO:0040035	hermaphrodite genitalia development	biological process
isotig08288	phosphate carrier mitochondrial-like	GO:0009792	embryo development ending in birth or egg hatching	biological process
isotig08288	phosphate carrier mitochondrial-like	GO:0002119	nematode larval development	biological process
isotig08288	phosphate carrier mitochondrial-like	GO:0040010	positive regulation of growth rate	biological process
isotig08326	innexin 2	GO:0016331	morphogenesis of embryonic epithelium	biological process
isotig08326	innexin 2	GO:0042048	olfactory behavior	biological process
isotig08326	innexin 2	GO:0007440	foregut morphogenesis	biological process
isotig08327	innexin 2	GO:0016331	morphogenesis of embryonic epithelium	biological process
isotig08327	innexin 2	GO:0042048	olfactory behavior	biological process
isotig08327	innexin 2	GO:0007440	foregut morphogenesis	biological process
isotig08540	oligopeptide transporter	GO:0006810	transport	biological process
isotig08816	sumo-activating enzyme subunit 2	GO:0016925	protein sumoylation	biological process
isotig08816	sumo-activating enzyme subunit 2	GO:0043085	positive regulation of catalytic activity	biological process
isotig08817	sumo-activating enzyme subunit 2	GO:0016925	protein sumoylation	biological process
isotig08817	sumo-activating enzyme subunit 2	GO:0043085	positive regulation of catalytic activity	biological process
isotig08868	signal peptidase complex subunit spc25	GO:0050796	regulation of insulin secretion	biological process
isotig08868	signal peptidase complex subunit spc25	GO:0006112	energy reserve metabolic process	biological process
isotig08869	signal peptidase complex subunit spc25	GO:0050796	regulation of insulin secretion	biological process
isotig08869	signal peptidase complex subunit spc25	GO:0006112	energy reserve metabolic process	biological process
isotig09158	ubiquinol-cytochrome c reductase complex	GO:0055114	oxidation-reduction process	biological process
isotig09159	ubiquinol-cytochrome c reductase complex	GO:0055114	oxidation-reduction process	biological process
isotig09160	ubiquinol-cytochrome c reductase complex	GO:0022900	electron transport chain	biological process
isotig09161	ubiquinol-cytochrome c reductase complex	GO:0022900	electron transport chain	biological process
contig11639	mitochondrial atp synthase f chain	GO:0015992	proton transport	biological process
isotig09202	cullin 2	GO:0008629	induction of apoptosis by intracellular signals	biological process
isotig09202	cullin 2	GO:0000082	G1/S transition of mitotic cell cycle	biological process
isotig09202	cullin 2	GO:0007050	cell cycle arrest	biological process
isotig09202	cullin 2	GO:0008285	negative regulation of cell proliferation	biological process
isotig09203	cullin 2	GO:0008629	induction of apoptosis by intracellular signals	biological process
isotig09203	cullin 2	GO:0000082	G1/S transition of mitotic cell cycle	biological process
isotig09203	cullin 2	GO:0007050	cell cycle arrest	biological process
isotig09203	cullin 2	GO:0008285	negative regulation of cell proliferation	biological process
isotig09204	cullin 2	GO:0008629	induction of apoptosis by intracellular signals	biological process
isotig09204	cullin 2	GO:0000082	G1/S transition of mitotic cell cycle	biological process
isotig09204	cullin 2	GO:0007050	cell cycle arrest	biological process
isotig09204	cullin 2	GO:0008285	negative regulation of cell proliferation	biological process
isotig09223	cullin 3	GO:0008054	cyclin catabolic process	biological process
isotig09223	cullin 3	GO:0007369	gastrulation	biological process
isotig09223	cullin 3	GO:0016055	Wnt receptor signaling pathway	biological process
isotig09223	cullin 3	GO:0008629	induction of apoptosis by intracellular signals	biological process
isotig09223	cullin 3	GO:0035024	negative regulation of Rho protein signal transduction	biological process
isotig09223	cullin 3	GO:0007050	cell cycle arrest	biological process
isotig09223	cullin 3	GO:0008284	positive regulation of cell proliferation	biological process
isotig09223	cullin 3	GO:0016567	protein ubiquitination	biological process
isotig09223	cullin 3	GO:0001831	trophectodermal cellular morphogenesis	biological process
isotig09223	cullin 3	GO:0071445	cellular response to protein stimulus	biological process
isotig09223	cullin 3	GO:0000082	G1/S transition of mitotic cell cycle	biological process
isotig09223	cullin 3	GO:0043149	stress fiber assembly	biological process
isotig09223	cullin 3	GO:0000090	mitotic anaphase	biological process
isotig09223	cullin 3	GO:0016477	cell migration	biological process
isotig09223	cullin 3	GO:0000910	cytokinesis	biological process
isotig09224	cullin 3	GO:0008054	cyclin catabolic process	biological process
isotig09224	cullin 3	GO:0007369	gastrulation	biological process
isotig09224	cullin 3	GO:0016055	Wnt receptor signaling pathway	biological process
isotig09224	cullin 3	GO:0008629	induction of apoptosis by intracellular signals	biological process
isotig09224	cullin 3	GO:0035024	negative regulation of Rho protein signal transduction	biological process
isotig09224	cullin 3	GO:0007050	cell cycle arrest	biological process
isotig09224	cullin 3	GO:0008284	positive regulation of cell proliferation	biological process
isotig09224	cullin 3	GO:0016567	protein ubiquitination	biological process
isotig09224	cullin 3	GO:0001831	trophectodermal cellular morphogenesis	biological process
isotig09224	cullin 3	GO:0071445	cellular response to protein stimulus	biological process
isotig09224	cullin 3	GO:0000082	G1/S transition of mitotic cell cycle	biological process
isotig09224	cullin 3	GO:0043149	stress fiber assembly	biological process
isotig09224	cullin 3	GO:0000090	mitotic anaphase	biological process
isotig09224	cullin 3	GO:0016477	cell migration	biological process
isotig09224	cullin 3	GO:0000910	cytokinesis	biological process
isotig09225	cullin 3	GO:0008054	cyclin catabolic process	biological process
isotig09225	cullin 3	GO:0007369	gastrulation	biological process
isotig09225	cullin 3	GO:0016055	Wnt receptor signaling pathway	biological process
isotig09225	cullin 3	GO:0008629	induction of apoptosis by intracellular signals	biological process
isotig09225	cullin 3	GO:0035024	negative regulation of Rho protein signal transduction	biological process
isotig09225	cullin 3	GO:0007050	cell cycle arrest	biological process
isotig09225	cullin 3	GO:0008284	positive regulation of cell proliferation	biological process
isotig09225	cullin 3	GO:0016567	protein ubiquitination	biological process
isotig09225	cullin 3	GO:0001831	trophectodermal cellular morphogenesis	biological process
isotig09225	cullin 3	GO:0071445	cellular response to protein stimulus	biological process
isotig09225	cullin 3	GO:0000082	G1/S transition of mitotic cell cycle	biological process
isotig09225	cullin 3	GO:0043149	stress fiber assembly	biological process
isotig09225	cullin 3	GO:0000090	mitotic anaphase	biological process
isotig09225	cullin 3	GO:0016477	cell migration	biological process
isotig09225	cullin 3	GO:0000910	cytokinesis	biological process
isotig09238	adp-ribosylation factor-like protein 6-interacting protein 1-like	GO:0006613	cotranslational protein targeting to membrane	biological process
isotig09239	adp-ribosylation factor-like protein 6-interacting protein 1	GO:0006613	cotranslational protein targeting to membrane	biological process
isotig09240	adp-ribosylation factor-like protein 6-interacting protein 1	GO:0006613	cotranslational protein targeting to membrane	biological process
isotig09289	2-acylglycerol o-acyltransferase 2	GO:0044281	small molecule metabolic process	biological process
isotig09289	2-acylglycerol o-acyltransferase 2	GO:0044237	cellular metabolic process	biological process
isotig09289	2-acylglycerol o-acyltransferase 2	GO:0008610	lipid biosynthetic process	biological process
isotig09290	2-acylglycerol o-acyltransferase 2	GO:0044281	small molecule metabolic process	biological process
isotig09290	2-acylglycerol o-acyltransferase 2	GO:0044237	cellular metabolic process	biological process
isotig09290	2-acylglycerol o-acyltransferase 2	GO:0008610	lipid biosynthetic process	biological process
isotig09352	isoform a	GO:0002121	inter-male aggressive behavior	biological process
isotig09352	isoform a	GO:0042048	olfactory behavior	biological process
isotig09353	isoform a	GO:0002121	inter-male aggressive behavior	biological process
isotig09353	isoform a	GO:0042048	olfactory behavior	biological process
isotig09354	isoform a	GO:0002121	inter-male aggressive behavior	biological process
isotig09354	isoform a	GO:0042048	olfactory behavior	biological process
isotig09364	autocrine motility factor receptor	GO:0006511	ubiquitin-dependent protein catabolic process	biological process
isotig09364	autocrine motility factor receptor	GO:0016567	protein ubiquitination	biological process
isotig09365	autocrine motility factor receptor	GO:0006511	ubiquitin-dependent protein catabolic process	biological process
isotig09365	autocrine motility factor receptor	GO:0016567	protein ubiquitination	biological process
isotig09366	autocrine motility factor receptor	GO:0006511	ubiquitin-dependent protein catabolic process	biological process
isotig09366	autocrine motility factor receptor	GO:0016567	protein ubiquitination	biological process
isotig09454	fatty acyl- reductase 1-like	GO:0010025	wax biosynthetic process	biological process
isotig09454	fatty acyl- reductase 1-like	GO:0008611	ether lipid biosynthetic process	biological process
isotig09454	fatty acyl- reductase 1-like	GO:0055114	oxidation-reduction process	biological process
isotig09718	protein-s-isoprenylcysteine o-methyltransferase-like	GO:0046578	regulation of Ras protein signal transduction	biological process
isotig09718	protein-s-isoprenylcysteine o-methyltransferase-like	GO:0006481	C-terminal protein methylation	biological process
isotig09718	protein-s-isoprenylcysteine o-methyltransferase-like	GO:0001889	liver development	biological process
isotig09718	protein-s-isoprenylcysteine o-methyltransferase-like	GO:0035264	multicellular organism growth	biological process
isotig09718	protein-s-isoprenylcysteine o-methyltransferase-like	GO:0034641	cellular nitrogen compound metabolic process	biological process
isotig09718	protein-s-isoprenylcysteine o-methyltransferase-like	GO:0008284	positive regulation of cell proliferation	biological process
isotig09718	protein-s-isoprenylcysteine o-methyltransferase-like	GO:0009308	amine metabolic process	biological process
isotig09718	protein-s-isoprenylcysteine o-methyltransferase-like	GO:0001701	in utero embryonic development	biological process
isotig09718	protein-s-isoprenylcysteine o-methyltransferase-like	GO:0008104	protein localization	biological process
isotig10056	trans- -enoyl- reductase-like	GO:0008152	metabolic process	biological process
isotig10057	trans- -enoyl- reductase-like	GO:0055114	oxidation-reduction process	biological process
isotig10057	trans- -enoyl- reductase-like	GO:0006629	lipid metabolic process	biological process
isotig10200	serine incorporator 1	GO:0018991	oviposition	biological process
isotig10200	serine incorporator 1	GO:0040010	positive regulation of growth rate	biological process
isotig10201	serine incorporator 1	GO:0018991	oviposition	biological process
isotig10201	serine incorporator 1	GO:0040010	positive regulation of growth rate	biological process
isotig10545	myosin vi	GO:0030048	actin filament-based movement	biological process
isotig10545	myosin vi	GO:0006886	intracellular protein transport	biological process
isotig10545	myosin vi	GO:0006897	endocytosis	biological process
isotig10545	myosin vi	GO:0050789	regulation of biological process	biological process
isotig10582	zinc transporter zip9-like	GO:0030001	metal ion transport	biological process
isotig10582	zinc transporter zip9-like	GO:0055085	transmembrane transport	biological process
isotig10583	zinc transporter zip9	GO:0006829	zinc ion transport	biological process
isotig10583	zinc transporter zip9	GO:0055085	transmembrane transport	biological process
isotig10860	60s acidic ribosomal protein	GO:0009792	embryo development ending in birth or egg hatching	biological process
isotig10860	60s acidic ribosomal protein	GO:0006414	translational elongation	biological process
isotig11011	mitochondrial import receptor subunit tom7 homolog	GO:0006886	intracellular protein transport	biological process
isotig11012	mitochondrial import receptor subunit tom7 homolog	GO:0006886	intracellular protein transport	biological process
isotig11185	transport protein sec61 alpha subunit	GO:0042335	cuticle development	biological process
isotig11185	transport protein sec61 alpha subunit	GO:0008258	head involution	biological process
isotig11185	transport protein sec61 alpha subunit	GO:0008219	cell death	biological process
isotig11185	transport protein sec61 alpha subunit	GO:0007391	dorsal closure	biological process
isotig11185	transport protein sec61 alpha subunit	GO:0010507	negative regulation of autophagy	biological process
isotig11185	transport protein sec61 alpha subunit	GO:0006616	SRP-dependent cotranslational protein targeting to membrane, translocation	biological process
isotig11186	transport protein sec61 alpha subunit	GO:0042335	cuticle development	biological process
isotig11186	transport protein sec61 alpha subunit	GO:0008258	head involution	biological process
isotig11186	transport protein sec61 alpha subunit	GO:0008219	cell death	biological process
isotig11186	transport protein sec61 alpha subunit	GO:0007391	dorsal closure	biological process
isotig11186	transport protein sec61 alpha subunit	GO:0010507	negative regulation of autophagy	biological process
isotig11186	transport protein sec61 alpha subunit	GO:0006616	SRP-dependent cotranslational protein targeting to membrane, translocation	biological process
isotig11219	beta-1 subunit of nicotinic acetylcholine	GO:0006811	ion transport	biological process
isotig11241	isoform a	GO:0016476	regulation of embryonic cell shape	biological process
isotig11245	innexin inx2	GO:0006810	transport	biological process
isotig11246	innexin inx2	GO:0006810	transport	biological process
isotig11319	protein rer1	GO:0006890	retrograde vesicle-mediated transport, Golgi to ER	biological process
isotig11320	protein rer1	GO:0006890	retrograde vesicle-mediated transport, Golgi to ER	biological process
isotig11371	probable sodium potassium calcium exchanger cg1090-like	GO:0006816	calcium ion transport	biological process
isotig11371	probable sodium potassium calcium exchanger cg1090-like	GO:0006814	sodium ion transport	biological process
isotig11372	sodium potassium calcium exchanger 4	GO:0006810	transport	biological process
isotig11447	choline acetyltransferase	GO:0016358	dendrite development	biological process
isotig11447	choline acetyltransferase	GO:0043179	rhythmic excitation	biological process
isotig11447	choline acetyltransferase	GO:0007628	adult walking behavior	biological process
isotig11447	choline acetyltransferase	GO:0007165	signal transduction	biological process
isotig11447	choline acetyltransferase	GO:0007622	rhythmic behavior	biological process
isotig11447	choline acetyltransferase	GO:0001505	regulation of neurotransmitter levels	biological process
isotig11447	choline acetyltransferase	GO:0007274	neuromuscular synaptic transmission	biological process
isotig11447	choline acetyltransferase	GO:0007529	establishment of synaptic specificity at neuromuscular junction	biological process
isotig11447	choline acetyltransferase	GO:0008152	metabolic process	biological process
isotig11515	phosphatidate photoreceptor-specific-like	GO:0016056	rhodopsin mediated signaling pathway	biological process
isotig11515	phosphatidate photoreceptor-specific-like	GO:0016024	CDP-diacylglycerol biosynthetic process	biological process
isotig11515	phosphatidate photoreceptor-specific-like	GO:0007430	terminal branching, open tracheal system	biological process
isotig11515	phosphatidate photoreceptor-specific-like	GO:0007602	phototransduction	biological process
isotig11515	phosphatidate photoreceptor-specific-like	GO:0043052	thermotaxis	biological process
isotig11561	steroid 5 alpha-reductase 3	GO:0044249	cellular biosynthetic process	biological process
isotig11561	steroid 5 alpha-reductase 3	GO:0016093	polyprenol metabolic process	biological process
isotig11561	steroid 5 alpha-reductase 3	GO:0008202	steroid metabolic process	biological process
isotig11562	steroid 5 alpha-reductase 3	GO:0044249	cellular biosynthetic process	biological process
isotig11562	steroid 5 alpha-reductase 3	GO:0016093	polyprenol metabolic process	biological process
isotig11562	steroid 5 alpha-reductase 3	GO:0008202	steroid metabolic process	biological process
isotig11597	stearoyl-	GO:0008610	lipid biosynthetic process	biological process
isotig11837	cytochrome p450 2c29-like	GO:0044237	cellular metabolic process	biological process
isotig11907	adenylate cyclase type 6-like	GO:0009987	cellular process	biological process
isotig11935	threonylcarbamoyladenosine trna methylthiotransferase-like	GO:0009451	RNA modification	biological process
isotig11951	5-ht1b	GO:0007186	G-protein coupled receptor signaling pathway	biological process
isotig12117	syntaxin	GO:0008286	insulin receptor signaling pathway	biological process
isotig12117	syntaxin	GO:0007271	synaptic transmission, cholinergic	biological process
isotig12117	syntaxin	GO:0007269	neurotransmitter secretion	biological process
isotig12117	syntaxin	GO:0040011	locomotion	biological process
isotig12117	syntaxin	GO:0040014	regulation of multicellular organism growth	biological process
isotig12315	1-acyl-sn-glycerol-3-phosphate acyltransferase alpha-like	GO:0001819	positive regulation of cytokine production	biological process
isotig12315	1-acyl-sn-glycerol-3-phosphate acyltransferase alpha-like	GO:0019432	triglyceride biosynthetic process	biological process
isotig12315	1-acyl-sn-glycerol-3-phosphate acyltransferase alpha-like	GO:0006654	phosphatidic acid biosynthetic process	biological process
isotig12316	1-acyl-sn-glycerol-3-phosphate acyltransferase alpha-like	GO:0001819	positive regulation of cytokine production	biological process
isotig12316	1-acyl-sn-glycerol-3-phosphate acyltransferase alpha-like	GO:0019432	triglyceride biosynthetic process	biological process
isotig12316	1-acyl-sn-glycerol-3-phosphate acyltransferase alpha-like	GO:0006654	phosphatidic acid biosynthetic process	biological process
isotig12467	isoform b	GO:0048666	neuron development	biological process
isotig12467	isoform b	GO:0035220	wing disc development	biological process
isotig12467	isoform b	GO:0007448	anterior/posterior pattern specification, imaginal disc	biological process
isotig12467	isoform b	GO:0008544	epidermis development	biological process
isotig12467	isoform b	GO:0006357	regulation of transcription from RNA polymerase II promoter	biological process
isotig12467	isoform b	GO:0007424	open tracheal system development	biological process
isotig12467	isoform b	GO:0030030	cell projection organization	biological process
isotig12467	isoform b	GO:0007350	blastoderm segmentation	biological process
isotig12467	isoform b	GO:0048522	positive regulation of cellular process	biological process
isotig12467	isoform b	GO:0009887	organ morphogenesis	biological process
isotig12467	isoform b	GO:0022403	cell cycle phase	biological process
isotig12467	isoform b	GO:0048477	oogenesis	biological process
isotig12467	isoform b	GO:0030855	epithelial cell differentiation	biological process
isotig12467	isoform b	GO:0007346	regulation of mitotic cell cycle	biological process
isotig12468	isoform b	GO:0045750	positive regulation of S phase of mitotic cell cycle	biological process
isotig12468	isoform b	GO:0008065	establishment of blood-nerve barrier	biological process
isotig12468	isoform b	GO:0035321	maintenance of imaginal disc-derived wing hair orientation	biological process
isotig12468	isoform b	GO:0019991	septate junction assembly	biological process
isotig12468	isoform b	GO:0048813	dendrite morphogenesis	biological process
isotig12468	isoform b	GO:0035017	cuticle pattern formation	biological process
isotig12468	isoform b	GO:0030858	positive regulation of epithelial cell differentiation	biological process
isotig12468	isoform b	GO:0035151	regulation of tube size, open tracheal system	biological process
isotig12468	isoform b	GO:0016321	female meiosis chromosome segregation	biological process
isotig12468	isoform b	GO:0060914	heart formation	biological process
isotig12468	isoform b	GO:0035217	labial disc development	biological process
isotig12468	isoform b	GO:0048592	eye morphogenesis	biological process
isotig12468	isoform b	GO:0007224	smoothened signaling pathway	biological process
isotig12468	isoform b	GO:0007367	segment polarity determination	biological process
isotig12468	isoform b	GO:0048477	oogenesis	biological process
isotig12468	isoform b	GO:0048100	wing disc anterior/posterior pattern formation	biological process
isotig12468	isoform b	GO:0045944	positive regulation of transcription from RNA polymerase II promoter	biological process
isotig12468	isoform b	GO:0035224	genital disc anterior/posterior pattern formation	biological process
isotig12468	isoform b	GO:0035277	spiracle morphogenesis, open tracheal system	biological process
isotig12615	glutamate ionotropic kainate 2	GO:0007417	central nervous system development	biological process
isotig12615	glutamate ionotropic kainate 2	GO:0006810	transport	biological process
isotig12615	glutamate ionotropic kainate 2	GO:0007215	glutamate receptor signaling pathway	biological process
isotig12615	glutamate ionotropic kainate 2	GO:0051966	regulation of synaptic transmission, glutamatergic	biological process
isotig12641	protein npc2-like protein	GO:0015918	sterol transport	biological process
isotig12641	protein npc2-like protein	GO:0055092	sterol homeostasis	biological process
isotig12641	protein npc2-like protein	GO:0045456	ecdysteroid biosynthetic process	biological process
isotig12727	udp-gal:glucosylceramide beta-14-galactosyltransferase	GO:0045747	positive regulation of Notch signaling pathway	biological process
isotig12727	udp-gal:glucosylceramide beta-14-galactosyltransferase	GO:0009636	response to toxin	biological process
isotig12727	udp-gal:glucosylceramide beta-14-galactosyltransferase	GO:0075015	formation of infection structure on or near host	biological process
isotig12848	cytochrome c oxidase subunit mitochondrial-like	GO:0022904	respiratory electron transport chain	biological process
isotig12849	cytochrome c oxidase subunit mitochondrial-like	GO:0022904	respiratory electron transport chain	biological process
isotig12867	beta- -galactosyltransferase 6	GO:0007411	axon guidance	biological process
isotig12867	beta- -galactosyltransferase 6	GO:0006024	glycosaminoglycan biosynthetic process	biological process
isotig12867	beta- -galactosyltransferase 6	GO:0007608	sensory perception of smell	biological process
isotig12867	beta- -galactosyltransferase 6	GO:0006486	protein glycosylation	biological process
isotig12918	signal peptide peptidase	GO:0033619	membrane protein proteolysis	biological process
isotig12947	cationic amino acid	GO:0006865	amino acid transport	biological process
isotig12947	cationic amino acid	GO:0055085	transmembrane transport	biological process
isotig12948	cationic amino acid	GO:0006865	amino acid transport	biological process
isotig12948	cationic amino acid	GO:0055085	transmembrane transport	biological process
isotig12977	aquaporin major intrinsic protein family	GO:0006810	transport	biological process
isotig13018	equilibrative nucleoside transporter 1-like	GO:0006810	transport	biological process
isotig13019	equilibrative nucleoside transporter 1-like	GO:0006810	transport	biological process
isotig13046	gdp-fucose transporter	GO:0030259	lipid glycosylation	biological process
isotig13046	gdp-fucose transporter	GO:0015783	GDP-fucose transport	biological process
isotig13098	sterol regulatory element-binding protein cleavage-activating protein	GO:0044238	primary metabolic process	biological process
isotig13099	sterol regulatory element-binding protein cleavage-activating protein	GO:0044238	primary metabolic process	biological process
isotig13172	atp-binding cassette sub-family d member 1	GO:0055085	transmembrane transport	biological process
isotig13172	atp-binding cassette sub-family d member 1	GO:0006200	ATP catabolic process	biological process
isotig13173	atp-binding cassette sub-family d member 1	GO:0006810	transport	biological process
isotig13173	atp-binding cassette sub-family d member 1	GO:0006200	ATP catabolic process	biological process
isotig13192	atlastin- partial	GO:0007029	endoplasmic reticulum organization	biological process
isotig13192	atlastin- partial	GO:0051260	protein homooligomerization	biological process
isotig13192	atlastin- partial	GO:0006184	GTP catabolic process	biological process
isotig13192	atlastin- partial	GO:0007409	axonogenesis	biological process
isotig13192	atlastin- partial	GO:0007030	Golgi organization	biological process
isotig13192	atlastin- partial	GO:0006888	ER to Golgi vesicle-mediated transport	biological process
isotig13193	atlastin- partial	GO:0007029	endoplasmic reticulum organization	biological process
isotig13193	atlastin- partial	GO:0051260	protein homooligomerization	biological process
isotig13193	atlastin- partial	GO:0006184	GTP catabolic process	biological process
isotig13193	atlastin- partial	GO:0007409	axonogenesis	biological process
isotig13193	atlastin- partial	GO:0007030	Golgi organization	biological process
isotig13193	atlastin- partial	GO:0006888	ER to Golgi vesicle-mediated transport	biological process
isotig13246	neuromedin-b receptor	GO:0007186	G-protein coupled receptor signaling pathway	biological process
isotig13316	polycomb complex protein bmi-	GO:0000122	negative regulation of transcription from RNA polymerase II promoter	biological process
isotig13316	polycomb complex protein bmi-	GO:0006959	humoral immune response	biological process
isotig13316	polycomb complex protein bmi-	GO:0016574	histone ubiquitination	biological process
isotig13316	polycomb complex protein bmi-	GO:0007420	brain development	biological process
isotig13316	polycomb complex protein bmi-	GO:0048103	somatic stem cell division	biological process
isotig13316	polycomb complex protein bmi-	GO:0021903	rostrocaudal neural tube patterning	biological process
isotig13316	polycomb complex protein bmi-	GO:0033092	positive regulation of immature T cell proliferation in thymus	biological process
isotig13316	polycomb complex protein bmi-	GO:0048704	embryonic skeletal system morphogenesis	biological process
isotig13316	polycomb complex protein bmi-	GO:0043066	negative regulation of apoptotic process	biological process
isotig13316	polycomb complex protein bmi-	GO:0001701	in utero embryonic development	biological process
isotig13316	polycomb complex protein bmi-	GO:0016573	histone acetylation	biological process
isotig13316	polycomb complex protein bmi-	GO:0030890	positive regulation of B cell proliferation	biological process
isotig13366	h(+) cl(-) exchange transporter 7-like	GO:0006810	transport	biological process
isotig13367	chloride channel 7	GO:0006821	chloride transport	biological process
isotig13533	p protein	GO:0055085	transmembrane transport	biological process
isotig13662	tyrosine-protein phosphatase non-receptor type 11-like	GO:0006641	triglyceride metabolic process	biological process
isotig13662	tyrosine-protein phosphatase non-receptor type 11-like	GO:0035265	organ growth	biological process
isotig13662	tyrosine-protein phosphatase non-receptor type 11-like	GO:0048609	multicellular organismal reproductive process	biological process
isotig13662	tyrosine-protein phosphatase non-receptor type 11-like	GO:0007411	axon guidance	biological process
isotig13662	tyrosine-protein phosphatase non-receptor type 11-like	GO:0046676	negative regulation of insulin secretion	biological process
isotig13662	tyrosine-protein phosphatase non-receptor type 11-like	GO:0046887	positive regulation of hormone secretion	biological process
isotig13662	tyrosine-protein phosphatase non-receptor type 11-like	GO:0031295	T cell costimulation	biological process
isotig13662	tyrosine-protein phosphatase non-receptor type 11-like	GO:0048011	nerve growth factor receptor signaling pathway	biological process
isotig13662	tyrosine-protein phosphatase non-receptor type 11-like	GO:0040014	regulation of multicellular organism growth	biological process
isotig13662	tyrosine-protein phosphatase non-receptor type 11-like	GO:0009967	positive regulation of signal transduction	biological process
isotig13662	tyrosine-protein phosphatase non-receptor type 11-like	GO:0060334	regulation of interferon-gamma-mediated signaling pathway	biological process
isotig13662	tyrosine-protein phosphatase non-receptor type 11-like	GO:0030168	platelet activation	biological process
isotig13662	tyrosine-protein phosphatase non-receptor type 11-like	GO:0060338	regulation of type I interferon-mediated signaling pathway	biological process
isotig13662	tyrosine-protein phosphatase non-receptor type 11-like	GO:0042593	glucose homeostasis	biological process
isotig13662	tyrosine-protein phosphatase non-receptor type 11-like	GO:0048013	ephrin receptor signaling pathway	biological process
isotig13662	tyrosine-protein phosphatase non-receptor type 11-like	GO:0050900	leukocyte migration	biological process
isotig13662	tyrosine-protein phosphatase non-receptor type 11-like	GO:0042445	hormone metabolic process	biological process
isotig13662	tyrosine-protein phosphatase non-receptor type 11-like	GO:0000077	DNA damage checkpoint	biological process
isotig13662	tyrosine-protein phosphatase non-receptor type 11-like	GO:0034329	cell junction assembly	biological process
isotig13662	tyrosine-protein phosphatase non-receptor type 11-like	GO:0007173	epidermal growth factor receptor signaling pathway	biological process
isotig13662	tyrosine-protein phosphatase non-receptor type 11-like	GO:0009755	hormone-mediated signaling pathway	biological process
isotig13662	tyrosine-protein phosphatase non-receptor type 11-like	GO:0060125	negative regulation of growth hormone secretion	biological process
isotig13662	tyrosine-protein phosphatase non-receptor type 11-like	GO:0033628	regulation of cell adhesion mediated by integrin	biological process
isotig13662	tyrosine-protein phosphatase non-receptor type 11-like	GO:0000187	activation of MAPK activity	biological process
isotig13662	tyrosine-protein phosphatase non-receptor type 11-like	GO:0008543	fibroblast growth factor receptor signaling pathway	biological process
isotig13662	tyrosine-protein phosphatase non-receptor type 11-like	GO:0035335	peptidyl-tyrosine dephosphorylation	biological process
isotig13662	tyrosine-protein phosphatase non-receptor type 11-like	GO:0051463	negative regulation of cortisol secretion	biological process
isotig13662	tyrosine-protein phosphatase non-receptor type 11-like	GO:0046825	regulation of protein export from nucleus	biological process
isotig13662	tyrosine-protein phosphatase non-receptor type 11-like	GO:0008286	insulin receptor signaling pathway	biological process
isotig13855	gtp-specific succinyl- beta	GO:0006099	tricarboxylic acid cycle	biological process
isotig13856	gtp-specific succinyl- beta	GO:0006099	tricarboxylic acid cycle	biological process
isotig13892	rna polymerase ii elongation factor ell2-like	GO:0006368	transcription elongation from RNA polymerase II promoter	biological process
isotig14013	vesicle-associated membrane protein 4	GO:0006810	transport	biological process
isotig14014	vesicle-associated membrane protein 4	GO:0006810	transport	biological process
isotig14119	protein lifeguard 2	GO:0006916	anti-apoptosis	biological process
isotig14238	class type	GO:0006754	ATP biosynthetic process	biological process
isotig14238	class type	GO:0015914	phospholipid transport	biological process
isotig14278	glutamate receptor 1-like	GO:0050913	sensory perception of bitter taste	biological process
isotig14278	glutamate receptor 1-like	GO:0006811	ion transport	biological process
isotig14278	glutamate receptor 1-like	GO:0035235	ionotropic glutamate receptor signaling pathway	biological process
isotig14278	glutamate receptor 1-like	GO:0007631	feeding behavior	biological process
isotig14278	glutamate receptor 1-like	GO:0009612	response to mechanical stimulus	biological process
isotig14279	glutamate receptor 1-like	GO:0006811	ion transport	biological process
isotig14713	pink-eyed dilution	GO:0055085	transmembrane transport	biological process
isotig14713	pink-eyed dilution	GO:0015746	citrate transport	biological process
isotig14872	probable phospholipid-transporting atpase id-like	GO:0006754	ATP biosynthetic process	biological process
isotig14872	probable phospholipid-transporting atpase id-like	GO:0015914	phospholipid transport	biological process
isotig15008	transient receptor potential mucolipin	GO:0006874	cellular calcium ion homeostasis	biological process
isotig15008	transient receptor potential mucolipin	GO:0006914	autophagy	biological process
isotig15008	transient receptor potential mucolipin	GO:0044130	negative regulation of growth of symbiont in host	biological process
isotig15436	cell adhesion	GO:0032501	multicellular organismal process	biological process
isotig15458	rna-dependent rna polymerase	GO:0008152	metabolic process	biological process
isotig15459	rna-dependent rna polymerase	GO:0008152	metabolic process	biological process
isotig15470	carboxypeptidase a2	GO:0019538	protein metabolic process	biological process
isotig15496	dolichyl-diphosphooligosaccharide--protein glycosyltransferase subunit stt3b-like	GO:0006486	protein glycosylation	biological process
isotig15497	dolichyl-diphosphooligosaccharide--protein glycosyltransferase subunit stt3b-like	GO:0006486	protein glycosylation	biological process
isotig15761	sodium channel protein para-like	GO:0007498	mesoderm development	biological process
isotig15761	sodium channel protein para-like	GO:0034765	regulation of ion transmembrane transport	biological process
isotig15761	sodium channel protein para-like	GO:0046684	response to pyrethroid	biological process
isotig15761	sodium channel protein para-like	GO:0045433	male courtship behavior, veined wing generated song production	biological process
isotig15761	sodium channel protein para-like	GO:0046680	response to DDT	biological process
isotig15761	sodium channel protein para-like	GO:0030239	myofibril assembly	biological process
isotig15761	sodium channel protein para-like	GO:0035725	sodium ion transmembrane transport	biological process
isotig15807	nucleotide exchange factor sil1 precursor	GO:0006810	transport	biological process
isotig15808	nucleotide exchange factor sil1 precursor	GO:0006810	transport	biological process
isotig15829	organic cation transporter	GO:0006810	transport	biological process
isotig15830	organic cation carnitine	GO:0006810	transport	biological process
isotig15859	stress-associated endoplasmic reticulum protein 1	GO:0001501	skeletal system development	biological process
isotig15859	stress-associated endoplasmic reticulum protein 1	GO:0007009	plasma membrane organization	biological process
isotig15859	stress-associated endoplasmic reticulum protein 1	GO:0009791	post-embryonic development	biological process
isotig15859	stress-associated endoplasmic reticulum protein 1	GO:0015031	protein transport	biological process
isotig15859	stress-associated endoplasmic reticulum protein 1	GO:0010259	multicellular organismal aging	biological process
isotig15859	stress-associated endoplasmic reticulum protein 1	GO:0045727	positive regulation of translation	biological process
isotig15859	stress-associated endoplasmic reticulum protein 1	GO:0048644	muscle organ morphogenesis	biological process
isotig15859	stress-associated endoplasmic reticulum protein 1	GO:0046622	positive regulation of organ growth	biological process
isotig15859	stress-associated endoplasmic reticulum protein 1	GO:0006486	protein glycosylation	biological process
isotig15859	stress-associated endoplasmic reticulum protein 1	GO:0006006	glucose metabolic process	biological process
isotig15859	stress-associated endoplasmic reticulum protein 1	GO:0055085	transmembrane transport	biological process
isotig15859	stress-associated endoplasmic reticulum protein 1	GO:0060124	positive regulation of growth hormone secretion	biological process
isotig15859	stress-associated endoplasmic reticulum protein 1	GO:0030968	endoplasmic reticulum unfolded protein response	biological process
isotig15859	stress-associated endoplasmic reticulum protein 1	GO:0032024	positive regulation of insulin secretion	biological process
isotig15860	stress-associated endoplasmic reticulum protein 1	GO:0001501	skeletal system development	biological process
isotig15860	stress-associated endoplasmic reticulum protein 1	GO:0007009	plasma membrane organization	biological process
isotig15860	stress-associated endoplasmic reticulum protein 1	GO:0009791	post-embryonic development	biological process
isotig15860	stress-associated endoplasmic reticulum protein 1	GO:0015031	protein transport	biological process
isotig15860	stress-associated endoplasmic reticulum protein 1	GO:0010259	multicellular organismal aging	biological process
isotig15860	stress-associated endoplasmic reticulum protein 1	GO:0045727	positive regulation of translation	biological process
isotig15860	stress-associated endoplasmic reticulum protein 1	GO:0048644	muscle organ morphogenesis	biological process
isotig15860	stress-associated endoplasmic reticulum protein 1	GO:0046622	positive regulation of organ growth	biological process
isotig15860	stress-associated endoplasmic reticulum protein 1	GO:0006486	protein glycosylation	biological process
isotig15860	stress-associated endoplasmic reticulum protein 1	GO:0006006	glucose metabolic process	biological process
isotig15860	stress-associated endoplasmic reticulum protein 1	GO:0055085	transmembrane transport	biological process
isotig15860	stress-associated endoplasmic reticulum protein 1	GO:0060124	positive regulation of growth hormone secretion	biological process
isotig15860	stress-associated endoplasmic reticulum protein 1	GO:0030968	endoplasmic reticulum unfolded protein response	biological process
isotig15860	stress-associated endoplasmic reticulum protein 1	GO:0032024	positive regulation of insulin secretion	biological process
isotig15885	adp atp translocase 2-like	GO:0055085	transmembrane transport	biological process
isotig15885	adp atp translocase 2-like	GO:0060547	negative regulation of necrotic cell death	biological process
isotig15885	adp atp translocase 2-like	GO:0007059	chromosome segregation	biological process
isotig15885	adp atp translocase 2-like	GO:0008637	apoptotic mitochondrial changes	biological process
isotig15886	solute carrier family 25 (mitochondrial carrier adenine nucleotide translocator) member 4	GO:0008637	apoptotic mitochondrial changes	biological process
isotig15886	solute carrier family 25 (mitochondrial carrier adenine nucleotide translocator) member 4	GO:0055085	transmembrane transport	biological process
isotig15886	solute carrier family 25 (mitochondrial carrier adenine nucleotide translocator) member 4	GO:0060547	negative regulation of necrotic cell death	biological process
isotig15923	mitochondrial import inner membrane translocase subunit tim17-b-like	GO:0006886	intracellular protein transport	biological process
isotig15924	mitochondrial import inner membrane translocase subunit tim17-b-like	GO:0006886	intracellular protein transport	biological process
isotig15958	ionotropic glutamate	GO:0050804	regulation of synaptic transmission	biological process
isotig16070	transmembrane emp24 domain-containing protein 2-like	GO:0015031	protein transport	biological process
isotig16125	transmembrane protease serine 3-like	GO:0031639	plasminogen activation	biological process
isotig16125	transmembrane protease serine 3-like	GO:0006954	inflammatory response	biological process
isotig16125	transmembrane protease serine 3-like	GO:0051919	positive regulation of fibrinolysis	biological process
isotig16125	transmembrane protease serine 3-like	GO:0072376	protein activation cascade	biological process
isotig16126	transmembrane protease serine 3-like	GO:0009987	cellular process	biological process
isotig16215	adp atp translocase	GO:0055085	transmembrane transport	biological process
isotig16216	adp atp translocase	GO:0055085	transmembrane transport	biological process
isotig16338	isoform b	GO:0001700	embryonic development via the syncytial blastoderm	biological process
isotig16338	isoform b	GO:0006351	transcription, DNA-dependent	biological process
isotig16338	isoform b	GO:0035051	cardiac cell differentiation	biological process
isotig16339	isoform b	GO:0001700	embryonic development via the syncytial blastoderm	biological process
isotig16339	isoform b	GO:0006351	transcription, DNA-dependent	biological process
isotig16339	isoform b	GO:0035051	cardiac cell differentiation	biological process
isotig16357	polycystic kidney disease protein 1-like 2-like	GO:0003143	embryonic heart tube morphogenesis	biological process
isotig16357	polycystic kidney disease protein 1-like 2-like	GO:0048793	pronephros development	biological process
isotig16357	polycystic kidney disease protein 1-like 2-like	GO:0007218	neuropeptide signaling pathway	biological process
isotig16357	polycystic kidney disease protein 1-like 2-like	GO:0061371	determination of heart left/right asymmetry	biological process
isotig16358	location of vulva defective 1	GO:0009987	cellular process	biological process
isotig16382	cathepsin l-like	GO:0030574	collagen catabolic process	biological process
isotig17089	carbonyl reductase	GO:0008152	metabolic process	biological process
isotig17123	sodium solute partial	GO:0006810	transport	biological process
isotig17290	integrin beta subunit	GO:0009987	cellular process	biological process
isotig17294	eukaryotic translation initiation factor 5	GO:0016070	RNA metabolic process	biological process
isotig17294	eukaryotic translation initiation factor 5	GO:0006184	GTP catabolic process	biological process
isotig17294	eukaryotic translation initiation factor 5	GO:0006446	regulation of translational initiation	biological process
isotig17340	protein crumbs-like	GO:0048519	negative regulation of biological process	biological process
isotig17340	protein crumbs-like	GO:0007043	cell-cell junction assembly	biological process
isotig17340	protein crumbs-like	GO:0045197	establishment or maintenance of epithelial cell apical/basal polarity	biological process
isotig17340	protein crumbs-like	GO:0048522	positive regulation of cellular process	biological process
isotig17340	protein crumbs-like	GO:0009966	regulation of signal transduction	biological process
isotig17340	protein crumbs-like	GO:0016331	morphogenesis of embryonic epithelium	biological process
isotig17340	protein crumbs-like	GO:0001738	morphogenesis of a polarized epithelium	biological process
isotig17340	protein crumbs-like	GO:0007431	salivary gland development	biological process
isotig17340	protein crumbs-like	GO:0043954	cellular component maintenance	biological process
isotig17340	protein crumbs-like	GO:0042051	compound eye photoreceptor development	biological process
isotig17362	insulin-like growth factor 1 receptor	GO:0006955	immune response	biological process
isotig17362	insulin-like growth factor 1 receptor	GO:0009966	regulation of signal transduction	biological process
isotig17362	insulin-like growth factor 1 receptor	GO:0007243	intracellular protein kinase cascade	biological process
isotig17362	insulin-like growth factor 1 receptor	GO:0006916	anti-apoptosis	biological process
isotig17362	insulin-like growth factor 1 receptor	GO:0048513	organ development	biological process
isotig17362	insulin-like growth factor 1 receptor	GO:0045740	positive regulation of DNA replication	biological process
isotig17362	insulin-like growth factor 1 receptor	GO:0048015	phosphatidylinositol-mediated signaling	biological process
isotig17362	insulin-like growth factor 1 receptor	GO:0051262	protein tetramerization	biological process
isotig17362	insulin-like growth factor 1 receptor	GO:0048009	insulin-like growth factor receptor signaling pathway	biological process
isotig17362	insulin-like growth factor 1 receptor	GO:0030335	positive regulation of cell migration	biological process
isotig17362	insulin-like growth factor 1 receptor	GO:0046777	protein autophosphorylation	biological process
isotig17362	insulin-like growth factor 1 receptor	GO:0071310	cellular response to organic substance	biological process
isotig17403	cadherin- isoform l	GO:0016339	calcium-dependent cell-cell adhesion	biological process
isotig17403	cadherin- isoform l	GO:0007412	axon target recognition	biological process
isotig17403	cadherin- isoform l	GO:0050774	negative regulation of dendrite morphogenesis	biological process
isotig17403	cadherin- isoform l	GO:0035335	peptidyl-tyrosine dephosphorylation	biological process
isotig17403	cadherin- isoform l	GO:0007156	homophilic cell adhesion	biological process
isotig17403	cadherin- isoform l	GO:0048676	axon extension involved in development	biological process
isotig17403	cadherin- isoform l	GO:0055114	oxidation-reduction process	biological process
isotig17403	cadherin- isoform l	GO:0031290	retinal ganglion cell axon guidance	biological process
isotig17403	cadherin- isoform l	GO:0045467	R7 cell development	biological process
isotig17403	cadherin- isoform l	GO:0016318	ommatidial rotation	biological process
isotig17403	cadherin- isoform l	GO:0045463	R8 cell development	biological process
isotig17403	cadherin- isoform l	GO:0048841	regulation of axon extension involved in axon guidance	biological process
isotig17404	stearoyl- desaturase 5	GO:0008610	lipid biosynthetic process	biological process
isotig17424	probable cation-transporting atpase 13a1-like	GO:0046034	ATP metabolic process	biological process
isotig17483	protein cornichon homolog 4-like	GO:0035556	intracellular signal transduction	biological process
isotig17598	sodium potassium-transporting atpase subunit beta-2-like	GO:0015672	monovalent inorganic cation transport	biological process
isotig17598	sodium potassium-transporting atpase subunit beta-2-like	GO:0030001	metal ion transport	biological process
isotig17606	gaba receptor	GO:0006811	ion transport	biological process
isotig17612	plasma membrane calcium-transporting atpase 2	GO:0070588	calcium ion transmembrane transport	biological process
isotig17612	plasma membrane calcium-transporting atpase 2	GO:0006874	cellular calcium ion homeostasis	biological process
isotig17612	plasma membrane calcium-transporting atpase 2	GO:0006754	ATP biosynthetic process	biological process
isotig17647	phosphatidylinositol -trisphosphate 3-phosphatase tpte2-like	GO:0046856	phosphatidylinositol dephosphorylation	biological process
isotig17647	phosphatidylinositol -trisphosphate 3-phosphatase tpte2-like	GO:0006810	transport	biological process
isotig17687	cuticular protein analogous to peritrophins 1-h precursor	GO:0006030	chitin metabolic process	biological process
isotig17781	potassium voltage-gated channel protein eag-like	GO:0007629	flight behavior	biological process
isotig17781	potassium voltage-gated channel protein eag-like	GO:0007417	central nervous system development	biological process
isotig17781	potassium voltage-gated channel protein eag-like	GO:0008016	regulation of heart contraction	biological process
isotig17781	potassium voltage-gated channel protein eag-like	GO:0007612	learning	biological process
isotig17781	potassium voltage-gated channel protein eag-like	GO:0006355	regulation of transcription, DNA-dependent	biological process
isotig17781	potassium voltage-gated channel protein eag-like	GO:0043401	steroid hormone mediated signaling pathway	biological process
isotig17781	potassium voltage-gated channel protein eag-like	GO:0007619	courtship behavior	biological process
isotig17781	potassium voltage-gated channel protein eag-like	GO:0055085	transmembrane transport	biological process
isotig17781	potassium voltage-gated channel protein eag-like	GO:0006813	potassium ion transport	biological process
isotig17781	potassium voltage-gated channel protein eag-like	GO:0048150	behavioral response to ether	biological process
isotig17781	potassium voltage-gated channel protein eag-like	GO:0042066	perineurial glial growth	biological process
isotig17781	potassium voltage-gated channel protein eag-like	GO:0007608	sensory perception of smell	biological process
isotig17781	potassium voltage-gated channel protein eag-like	GO:0000160	two-component signal transduction system (phosphorelay)	biological process
isotig17782	cation-transporting atpase	GO:0008152	metabolic process	biological process
isotig17824	golgi snap receptor complex member 1	GO:0046907	intracellular transport	biological process
isotig17824	golgi snap receptor complex member 1	GO:0016192	vesicle-mediated transport	biological process
isotig17826	4f2 cell-surface antigen heavy chain isoform c	GO:0006810	transport	biological process
isotig17865	glucose-6- 2	GO:0009987	cellular process	biological process
isotig17865	glucose-6- 2	GO:0065008	regulation of biological quality	biological process
isotig17865	glucose-6- 2	GO:0006810	transport	biological process
isotig17865	glucose-6- 2	GO:0008152	metabolic process	biological process
isotig17941	transmembrane emp24 domain-containing protein 10 precursor	GO:0006810	transport	biological process
isotig17958	low-density lipoprotein receptor-related protein 5	GO:0016055	Wnt receptor signaling pathway	biological process
isotig17958	low-density lipoprotein receptor-related protein 5	GO:0044238	primary metabolic process	biological process
isotig17958	low-density lipoprotein receptor-related protein 5	GO:0009653	anatomical structure morphogenesis	biological process
isotig17958	low-density lipoprotein receptor-related protein 5	GO:0048513	organ development	biological process
isotig17958	low-density lipoprotein receptor-related protein 5	GO:0030154	cell differentiation	biological process
isotig17958	low-density lipoprotein receptor-related protein 5	GO:0048522	positive regulation of cellular process	biological process
isotig17971	estradiol 17-beta-dehydrogenase 12-b	GO:0008152	metabolic process	biological process
isotig17977	acetyl-coenzyme a transporter 1-like	GO:0021955	central nervous system neuron axonogenesis	biological process
isotig17982	cytochrome p450 3a4-like	GO:0044237	cellular metabolic process	biological process
isotig18043	sema- isoform i	GO:0031987	locomotion involved in locomotory behavior	biological process
isotig18043	sema- isoform i	GO:0007416	synapse assembly	biological process
isotig18043	sema- isoform i	GO:0001964	startle response	biological process
isotig18043	sema- isoform i	GO:2000305	semaphorin-plexin signaling pathway involved in regulation of photoreceptor cell axon guidance	biological process
isotig18043	sema- isoform i	GO:0048854	brain morphogenesis	biological process
isotig18043	sema- isoform i	GO:0008039	synaptic target recognition	biological process
isotig18043	sema- isoform i	GO:0016199	axon midline choice point recognition	biological process
isotig18043	sema- isoform i	GO:0048813	dendrite morphogenesis	biological process
isotig18065	beta -mannosyltransferase	GO:0007411	axon guidance	biological process
isotig18065	beta -mannosyltransferase	GO:0016325	oocyte microtubule cytoskeleton organization	biological process
isotig18065	beta -mannosyltransferase	GO:0033227	dsRNA transport	biological process
isotig18065	beta -mannosyltransferase	GO:0045165	cell fate commitment	biological process
isotig18065	beta -mannosyltransferase	GO:0008049	male courtship behavior	biological process
isotig18065	beta -mannosyltransferase	GO:0001744	optic lobe placode formation	biological process
isotig18065	beta -mannosyltransferase	GO:0046662	regulation of oviposition	biological process
isotig18065	beta -mannosyltransferase	GO:0007299	ovarian follicle cell-cell adhesion	biological process
isotig18065	beta -mannosyltransferase	GO:0042248	maintenance of polarity of follicular epithelium	biological process
isotig18065	beta -mannosyltransferase	GO:0030720	oocyte localization involved in germarium-derived egg chamber formation	biological process
isotig18065	beta -mannosyltransferase	GO:0007298	border follicle cell migration	biological process
isotig18065	beta -mannosyltransferase	GO:0045434	negative regulation of female receptivity, post-mating	biological process
isotig18068	atp-binding cassette sub-family b member mitochondrial-like	GO:0055085	transmembrane transport	biological process
isotig18068	atp-binding cassette sub-family b member mitochondrial-like	GO:0006200	ATP catabolic process	biological process
isotig18157	lethal neighbour of tid	GO:0006487	protein N-linked glycosylation	biological process
isotig18194	caax prenyl protease 1 homolog	GO:0008152	metabolic process	biological process
isotig18232	ryanodine receptor	GO:0006874	cellular calcium ion homeostasis	biological process
isotig18232	ryanodine receptor	GO:0070588	calcium ion transmembrane transport	biological process
isotig18322	glutamate-gated chloride channel	GO:0006811	ion transport	biological process
isotig18330	afg3-like protein 2-like	GO:0006200	ATP catabolic process	biological process
isotig18330	afg3-like protein 2-like	GO:0006508	proteolysis	biological process
isotig18330	afg3-like protein 2-like	GO:0030163	protein catabolic process	biological process
isotig18332	acyl- z9 desaturase	GO:0008610	lipid biosynthetic process	biological process
isotig18375	soluble epoxide hydrolase	GO:0010883	regulation of lipid storage	biological process
isotig18375	soluble epoxide hydrolase	GO:0032526	response to retinoic acid	biological process
isotig18427	zinc transporter 1-like	GO:0006882	cellular zinc ion homeostasis	biological process
isotig18441	protoporphyrinogen oxidase	GO:0006783	heme biosynthetic process	biological process
isotig18441	protoporphyrinogen oxidase	GO:0042493	response to drug	biological process
isotig18441	protoporphyrinogen oxidase	GO:0046501	protoporphyrinogen IX metabolic process	biological process
isotig18444	vesicle-associated membrane protein 714	GO:0009651	response to salt stress	biological process
isotig18454	proteinase inhibitor i4 serpin	GO:0010951	negative regulation of endopeptidase activity	biological process
isotig18469	pink-eyed dilution	GO:0015700	arsenite transport	biological process
isotig18469	pink-eyed dilution	GO:0055085	transmembrane transport	biological process
isotig18469	pink-eyed dilution	GO:0015746	citrate transport	biological process
isotig18489	v-type proton atpase 116 kda subunit a isoform 1 isoform 3	GO:0033572	transferrin transport	biological process
isotig18489	v-type proton atpase 116 kda subunit a isoform 1 isoform 3	GO:0015992	proton transport	biological process
isotig18775	acidic mammalian chitinase-like	GO:0008152	metabolic process	biological process
isotig18821	nuclear hormone receptor ftz-f1	GO:0043401	steroid hormone mediated signaling pathway	biological process
isotig18821	nuclear hormone receptor ftz-f1	GO:0006355	regulation of transcription, DNA-dependent	biological process
isotig18843	zinc finger fyve domain-containing protein 26	GO:0051301	cell division	biological process
isotig18843	zinc finger fyve domain-containing protein 26	GO:0006281	DNA repair	biological process
isotig18862	sodium- and chloride-dependent	GO:0006836	neurotransmitter transport	biological process
isotig18893	low quality protein: gamma-aminobutyric acid receptor subunit beta-like	GO:0050805	negative regulation of synaptic transmission	biological process
isotig18893	low quality protein: gamma-aminobutyric acid receptor subunit beta-like	GO:0046682	response to cyclodiene	biological process
isotig18893	low quality protein: gamma-aminobutyric acid receptor subunit beta-like	GO:0006811	ion transport	biological process
isotig18893	low quality protein: gamma-aminobutyric acid receptor subunit beta-like	GO:0042749	regulation of circadian sleep/wake cycle	biological process
isotig18893	low quality protein: gamma-aminobutyric acid receptor subunit beta-like	GO:0090328	regulation of olfactory learning	biological process
isotig18893	low quality protein: gamma-aminobutyric acid receptor subunit beta-like	GO:0009612	response to mechanical stimulus	biological process
isotig18893	low quality protein: gamma-aminobutyric acid receptor subunit beta-like	GO:0030431	sleep	biological process
isotig18904	calumenin precursor	GO:0007596	blood coagulation	biological process
isotig18904	calumenin precursor	GO:0009987	cellular process	biological process
isotig18909	latrophilin isoform cra_g	GO:0007166	cell surface receptor signaling pathway	biological process
isotig18915	phosphatidylcholine:ceramide cholinephosphotransferase 1	GO:0008152	metabolic process	biological process
isotig18926	sulfate bicarbonate oxalate exchanger sat-	GO:0009987	cellular process	biological process
isotig18926	sulfate bicarbonate oxalate exchanger sat-	GO:0065008	regulation of biological quality	biological process
isotig18926	sulfate bicarbonate oxalate exchanger sat-	GO:0006810	transport	biological process
isotig18930	calumenin isoform 2	GO:0007596	blood coagulation	biological process
isotig18930	calumenin isoform 2	GO:0009987	cellular process	biological process
isotig19003	vamp-associated protein involved in inositol	GO:0045070	positive regulation of viral genome replication	biological process
isotig19003	vamp-associated protein involved in inositol	GO:0030968	endoplasmic reticulum unfolded protein response	biological process
isotig19003	vamp-associated protein involved in inositol	GO:0019048	virus-host interaction	biological process
isotig19137	2-acylglycerol o-acyltransferase 2	GO:0006651	diacylglycerol biosynthetic process	biological process
isotig19137	2-acylglycerol o-acyltransferase 2	GO:0019432	triglyceride biosynthetic process	biological process
isotig19137	2-acylglycerol o-acyltransferase 2	GO:0050892	intestinal absorption	biological process
isotig19168	abc transporter g family member 20-like	GO:0006810	transport	biological process
isotig19255	sodium solute symporter	GO:0006811	ion transport	biological process
isotig19300	protein twk-48	GO:0006811	ion transport	biological process
isotig19306	ccaat enhancer-binding protein zeta	GO:0006351	transcription, DNA-dependent	biological process
isotig19394	epoxide hydrolase 1-like	GO:0001889	liver development	biological process
isotig19394	epoxide hydrolase 1-like	GO:0071385	cellular response to glucocorticoid stimulus	biological process
isotig19394	epoxide hydrolase 1-like	GO:0044237	cellular metabolic process	biological process
isotig19417	diuretic hormone receptor-like	GO:0007165	signal transduction	biological process
isotig19523	i	GO:0006810	transport	biological process
isotig19566	mannose-p-dolichol utilization defect 1 protein	GO:0009312	oligosaccharide biosynthetic process	biological process
isotig19566	mannose-p-dolichol utilization defect 1 protein	GO:0044267	cellular protein metabolic process	biological process
isotig19573	nuclear receptor-binding protein	GO:0009987	cellular process	biological process
isotig19603	low quality protein: frizzled-like	GO:0007166	cell surface receptor signaling pathway	biological process
isotig19635	sumo-activating enzyme subunit 1	GO:0008152	metabolic process	biological process
isotig19694	glycine receptor subunit alpha-3 isoform 1	GO:0055085	transmembrane transport	biological process
isotig19694	glycine receptor subunit alpha-3 isoform 1	GO:0006811	ion transport	biological process
isotig19742	sodium potassium calcium exchanger 5-like	GO:0055085	transmembrane transport	biological process
isotig19742	sodium potassium calcium exchanger 5-like	GO:0006811	ion transport	biological process
isotig19753	vesicle-trafficking protein sec22b-b-like	GO:0016192	vesicle-mediated transport	biological process
isotig19758	cathepsin d	GO:0035071	salivary gland cell autophagic cell death	biological process
isotig19758	cathepsin d	GO:0009617	response to bacterium	biological process
isotig19758	cathepsin d	GO:0045476	nurse cell apoptotic process	biological process
isotig19829	v-type proton atpase 116 kda subunit a isoform 4	GO:0009987	cellular process	biological process
isotig19829	v-type proton atpase 116 kda subunit a isoform 4	GO:0055080	cation homeostasis	biological process
isotig19829	v-type proton atpase 116 kda subunit a isoform 4	GO:0003008	system process	biological process
isotig19829	v-type proton atpase 116 kda subunit a isoform 4	GO:0015992	proton transport	biological process
isotig20181	a chain thermodynamic and structure guided design of statin hmg-coa reductase inhibitors	GO:0015936	coenzyme A metabolic process	biological process
isotig20181	a chain thermodynamic and structure guided design of statin hmg-coa reductase inhibitors	GO:0008354	germ cell migration	biological process
isotig20181	a chain thermodynamic and structure guided design of statin hmg-coa reductase inhibitors	GO:0008542	visual learning	biological process
isotig20181	a chain thermodynamic and structure guided design of statin hmg-coa reductase inhibitors	GO:0048643	positive regulation of skeletal muscle tissue development	biological process
isotig20181	a chain thermodynamic and structure guided design of statin hmg-coa reductase inhibitors	GO:0043407	negative regulation of MAP kinase activity	biological process
isotig20181	a chain thermodynamic and structure guided design of statin hmg-coa reductase inhibitors	GO:0008406	gonad development	biological process
isotig20181	a chain thermodynamic and structure guided design of statin hmg-coa reductase inhibitors	GO:0006695	cholesterol biosynthetic process	biological process
isotig20181	a chain thermodynamic and structure guided design of statin hmg-coa reductase inhibitors	GO:0009790	embryo development	biological process
isotig20181	a chain thermodynamic and structure guided design of statin hmg-coa reductase inhibitors	GO:0055114	oxidation-reduction process	biological process
isotig20181	a chain thermodynamic and structure guided design of statin hmg-coa reductase inhibitors	GO:0008299	isoprenoid biosynthetic process	biological process
isotig20203	retinol dehydrogenase 11-like	GO:0008152	metabolic process	biological process
isotig20232	glycine receptor subunit alpha-2 isoform 3	GO:0034220	ion transmembrane transport	biological process
isotig20232	glycine receptor subunit alpha-2 isoform 3	GO:0007218	neuropeptide signaling pathway	biological process
isotig20295	ras-like gtp-binding	GO:0001764	neuron migration	biological process
isotig20295	ras-like gtp-binding	GO:0040026	positive regulation of vulval development	biological process
isotig20295	ras-like gtp-binding	GO:0015031	protein transport	biological process
isotig20295	ras-like gtp-binding	GO:0006184	GTP catabolic process	biological process
isotig20295	ras-like gtp-binding	GO:0040039	inductive cell migration	biological process
isotig20295	ras-like gtp-binding	GO:0033563	dorsal/ventral axon guidance	biological process
isotig20295	ras-like gtp-binding	GO:0007264	small GTPase mediated signal transduction	biological process
isotig20295	ras-like gtp-binding	GO:0008045	motor axon guidance	biological process
isotig20295	ras-like gtp-binding	GO:0048846	axon extension involved in axon guidance	biological process
isotig20295	ras-like gtp-binding	GO:0008078	mesodermal cell migration	biological process
isotig20374	abc transporter g family member 20-like	GO:0006810	transport	biological process
isotig20404	solute carrier family 12 member 6	GO:0003333	amino acid transmembrane transport	biological process
isotig20404	solute carrier family 12 member 6	GO:0007638	mechanosensory behavior	biological process
isotig20404	solute carrier family 12 member 6	GO:0006811	ion transport	biological process
isotig20436	d-beta-hydroxybutyrate mitochondrial-like	GO:0031018	endocrine pancreas development	biological process
isotig20436	d-beta-hydroxybutyrate mitochondrial-like	GO:0042572	retinol metabolic process	biological process
isotig20436	d-beta-hydroxybutyrate mitochondrial-like	GO:0042574	retinal metabolic process	biological process
isotig20436	d-beta-hydroxybutyrate mitochondrial-like	GO:0031017	exocrine pancreas development	biological process
isotig20436	d-beta-hydroxybutyrate mitochondrial-like	GO:0035118	embryonic pectoral fin morphogenesis	biological process
isotig20436	d-beta-hydroxybutyrate mitochondrial-like	GO:0001501	skeletal system development	biological process
isotig20436	d-beta-hydroxybutyrate mitochondrial-like	GO:0035050	embryonic heart tube development	biological process
isotig20436	d-beta-hydroxybutyrate mitochondrial-like	GO:0030855	epithelial cell differentiation	biological process
isotig20478	dolichyl-diphosphooligosaccharide--protein glycosyltransferase subunit 2-like	GO:0006464	cellular protein modification process	biological process
isotig20591	er lumen protein retaining receptor	GO:0006891	intra-Golgi vesicle-mediated transport	biological process
isotig20591	er lumen protein retaining receptor	GO:0006890	retrograde vesicle-mediated transport, Golgi to ER	biological process
isotig20591	er lumen protein retaining receptor	GO:0006621	protein retention in ER lumen	biological process
isotig20591	er lumen protein retaining receptor	GO:0015031	protein transport	biological process
isotig20624	visual pigment-like receptor peropsin	GO:0007165	signal transduction	biological process
isotig20629	multidrug resistance-associated protein 1-like	GO:0006941	striated muscle contraction	biological process
isotig20629	multidrug resistance-associated protein 1-like	GO:0007427	epithelial cell migration, open tracheal system	biological process
isotig20629	multidrug resistance-associated protein 1-like	GO:0030241	skeletal muscle myosin thick filament assembly	biological process
isotig20689	large neutral amino acids transporter small subunit 2-like	GO:0006865	amino acid transport	biological process
isotig20689	large neutral amino acids transporter small subunit 2-like	GO:0055085	transmembrane transport	biological process
isotig20760	no extended memory	GO:0007613	memory	biological process
isotig20760	no extended memory	GO:0007626	locomotory behavior	biological process
isotig20786	golgi ph regulator c	GO:0006811	ion transport	biological process
isotig20931	tyrosine-protein phosphatase 10d-like	GO:0006470	protein dephosphorylation	biological process
isotig20981	caax prenyl protease 1 homolog	GO:0008152	metabolic process	biological process
isotig20997	bone morphogenetic protein 7-like	GO:0003143	embryonic heart tube morphogenesis	biological process
isotig20997	bone morphogenetic protein 7-like	GO:0050794	regulation of cellular process	biological process
isotig20997	bone morphogenetic protein 7-like	GO:0007368	determination of left/right symmetry	biological process
isotig21128	nicastrin-like protein	GO:0006915	apoptotic process	biological process
isotig21128	nicastrin-like protein	GO:0050794	regulation of cellular process	biological process
isotig21128	nicastrin-like protein	GO:0033619	membrane protein proteolysis	biological process
isotig21136	protein yipf7	GO:0006810	transport	biological process
isotig21334	max-binding protein mnt	GO:0042981	regulation of apoptotic process	biological process
isotig21334	max-binding protein mnt	GO:0007569	cell aging	biological process
isotig21334	max-binding protein mnt	GO:0051726	regulation of cell cycle	biological process
isotig21334	max-binding protein mnt	GO:0006355	regulation of transcription, DNA-dependent	biological process
isotig21384	translocation protein sec63 homolog	GO:0006457	protein folding	biological process
isotig21426	asparagine-linked glycosylation protein 11 homolog	GO:0009058	biosynthetic process	biological process
isotig21507	scavenger receptor class member 1	GO:0010886	positive regulation of cholesterol storage	biological process
isotig21507	scavenger receptor class member 1	GO:0051000	positive regulation of nitric-oxide synthase activity	biological process
isotig21507	scavenger receptor class member 1	GO:0043542	endothelial cell migration	biological process
isotig21507	scavenger receptor class member 1	GO:0051856	adhesion to symbiont	biological process
isotig21507	scavenger receptor class member 1	GO:0065008	regulation of biological quality	biological process
isotig21507	scavenger receptor class member 1	GO:0015920	lipopolysaccharide transport	biological process
isotig21507	scavenger receptor class member 1	GO:0044237	cellular metabolic process	biological process
isotig21507	scavenger receptor class member 1	GO:0031663	lipopolysaccharide-mediated signaling pathway	biological process
isotig21507	scavenger receptor class member 1	GO:0043691	reverse cholesterol transport	biological process
isotig21507	scavenger receptor class member 1	GO:0006629	lipid metabolic process	biological process
isotig21507	scavenger receptor class member 1	GO:0034384	high-density lipoprotein particle clearance	biological process
isotig21507	scavenger receptor class member 1	GO:0032497	detection of lipopolysaccharide	biological process
isotig21507	scavenger receptor class member 1	GO:0043654	recognition of apoptotic cell	biological process
isotig21521	signal peptidase complex catalytic subunit sec11a	GO:0006465	signal peptide processing	biological process
isotig21526	innexin inx2-like	GO:0016331	morphogenesis of embryonic epithelium	biological process
isotig21526	innexin inx2-like	GO:0006810	transport	biological process
isotig21526	innexin inx2-like	GO:0042048	olfactory behavior	biological process
isotig21526	innexin inx2-like	GO:0007440	foregut morphogenesis	biological process
isotig21533	equilibrative nucleoside transporter 3-like	GO:0006810	transport	biological process
isotig21714	cd63 antigen	GO:0009987	cellular process	biological process
isotig21714	cd63 antigen	GO:0051179	localization	biological process
isotig21714	cd63 antigen	GO:0032501	multicellular organismal process	biological process
isotig21714	cd63 antigen	GO:0065007	biological regulation	biological process
isotig21773	latrophilin cirl-like isoform 1	GO:0007166	cell surface receptor signaling pathway	biological process
isotig21842	cation chloride cotransporter	GO:0006810	transport	biological process
isotig21918	alkaline ceramidase 3	GO:0046512	sphingosine biosynthetic process	biological process
isotig21918	alkaline ceramidase 3	GO:0071602	phytosphingosine biosynthetic process	biological process
isotig21918	alkaline ceramidase 3	GO:0008284	positive regulation of cell proliferation	biological process
isotig22007	niemann-pick c1 protein	GO:0007291	sperm individualization	biological process
isotig22007	niemann-pick c1 protein	GO:0032374	regulation of cholesterol transport	biological process
isotig22007	niemann-pick c1 protein	GO:0045456	ecdysteroid biosynthetic process	biological process
isotig22007	niemann-pick c1 protein	GO:0016125	sterol metabolic process	biological process
isotig22007	niemann-pick c1 protein	GO:0007591	molting cycle, chitin-based cuticle	biological process
isotig22081	subfamily member 9	GO:0043065	positive regulation of apoptotic process	biological process
isotig22081	subfamily member 9	GO:0032088	negative regulation of NF-kappaB transcription factor activity	biological process
isotig22081	subfamily member 9	GO:0007005	mitochondrion organization	biological process
isotig22081	subfamily member 9	GO:0031398	positive regulation of protein ubiquitination	biological process
isotig22081	subfamily member 9	GO:0030433	ER-associated protein catabolic process	biological process
isotig22081	subfamily member 9	GO:0043154	negative regulation of cysteine-type endopeptidase activity involved in apoptotic process	biological process
isotig22081	subfamily member 9	GO:0043124	negative regulation of I-kappaB kinase/NF-kappaB cascade	biological process
isotig22081	subfamily member 9	GO:0006919	activation of cysteine-type endopeptidase activity involved in apoptotic process	biological process
isotig22081	subfamily member 9	GO:0006469	negative regulation of protein kinase activity	biological process
isotig22081	subfamily member 9	GO:0043066	negative regulation of apoptotic process	biological process
isotig22081	subfamily member 9	GO:0008285	negative regulation of cell proliferation	biological process
isotig22081	subfamily member 9	GO:0007528	neuromuscular junction development	biological process
isotig22081	subfamily member 9	GO:0050821	protein stabilization	biological process
isotig22081	subfamily member 9	GO:0060336	negative regulation of interferon-gamma-mediated signaling pathway	biological process
isotig22081	subfamily member 9	GO:0042110	T cell activation	biological process
isotig22081	subfamily member 9	GO:0006457	protein folding	biological process
isotig22104	equilibrative nucleoside transporter 1	GO:0006810	transport	biological process
isotig22110	uncharacterized mfs-type transporter -like	GO:0055085	transmembrane transport	biological process
isotig22155	chymotrypsin-like elastase family member 1 precursor	GO:0007275	multicellular organismal development	biological process
isotig22317	glycine receptor subunit alpha-2	GO:0009987	cellular process	biological process
isotig22317	glycine receptor subunit alpha-2	GO:0006810	transport	biological process
isotig22667	sodium channel protein para-like	GO:0007498	mesoderm development	biological process
isotig22667	sodium channel protein para-like	GO:0034765	regulation of ion transmembrane transport	biological process
isotig22667	sodium channel protein para-like	GO:0046684	response to pyrethroid	biological process
isotig22667	sodium channel protein para-like	GO:0045433	male courtship behavior, veined wing generated song production	biological process
isotig22667	sodium channel protein para-like	GO:0046680	response to DDT	biological process
isotig22667	sodium channel protein para-like	GO:0030239	myofibril assembly	biological process
isotig22667	sodium channel protein para-like	GO:0035725	sodium ion transmembrane transport	biological process
isotig22699	lag1 longevity assurance homolog 1-like	GO:0046513	ceramide biosynthetic process	biological process
isotig22760	peroxisomal membrane protein pmp34	GO:0006810	transport	biological process
isotig22794	af245387_1 keren	GO:0000165	MAPK cascade	biological process
isotig22794	af245387_1 keren	GO:0007298	border follicle cell migration	biological process
isotig22794	af245387_1 keren	GO:0016318	ommatidial rotation	biological process
isotig22794	af245387_1 keren	GO:0008284	positive regulation of cell proliferation	biological process
isotig22794	af245387_1 keren	GO:0045741	positive regulation of epidermal growth factor-activated receptor activity	biological process
isotig22821	translocon-associated protein subunit gamma	GO:0006613	cotranslational protein targeting to membrane	biological process
isotig23036	trafficking protein particle complex subunit 5-like	GO:0006182	cGMP biosynthetic process	biological process
isotig23037	sodium-independent sulfate anion transporter	GO:0008272	sulfate transport	biological process
isotig23124	latrophilin cirl-like isoform 1	GO:0007218	neuropeptide signaling pathway	biological process
isotig23275	y+l amino acid transporter 2-like	GO:0003333	amino acid transmembrane transport	biological process
isotig23282	uridine phosphorylase 1-like	GO:0055086	nucleobase-containing small molecule metabolic process	biological process
isotig23288	retinal-specific atp-binding cassette transporter	GO:0009987	cellular process	biological process
isotig23344	protein cornichon homolog	GO:0006810	transport	biological process
isotig23344	protein cornichon homolog	GO:0007165	signal transduction	biological process
isotig23344	protein cornichon homolog	GO:0006955	immune response	biological process
isotig23463	innexin shaking-b-like	GO:0007602	phototransduction	biological process
isotig23463	innexin shaking-b-like	GO:0007630	jump response	biological process
isotig23498	tumor suppressor candidate 3	GO:0015693	magnesium ion transport	biological process
isotig23499	lysosomal alpha-mannosidase-like	GO:0006517	protein deglycosylation	biological process
isotig23581	copper-transporting atpase	GO:0060003	copper ion export	biological process
isotig23581	copper-transporting atpase	GO:0015677	copper ion import	biological process
isotig23581	copper-transporting atpase	GO:0006878	cellular copper ion homeostasis	biological process
isotig23581	copper-transporting atpase	GO:0046688	response to copper ion	biological process
isotig23581	copper-transporting atpase	GO:0051208	sequestering of calcium ion	biological process
isotig23581	copper-transporting atpase	GO:0008152	metabolic process	biological process
isotig23636	vesicle transport protein sft2a	GO:0006810	transport	biological process
isotig23780	atp-binding cassette sub-family c member 9-like	GO:0006810	transport	biological process
isotig23780	atp-binding cassette sub-family c member 9-like	GO:0044237	cellular metabolic process	biological process
isotig23955	solute carrier family 22 member 5-like	GO:0006810	transport	biological process
isotig24244	solute carrier family 15 member 2	GO:0055085	transmembrane transport	biological process
isotig24244	solute carrier family 15 member 2	GO:0006811	ion transport	biological process
isotig24244	solute carrier family 15 member 2	GO:0042938	dipeptide transport	biological process
isotig24244	solute carrier family 15 member 2	GO:0042891	antibiotic transport	biological process
isotig24267	chaperone protein	GO:0007424	open tracheal system development	biological process
isotig24267	chaperone protein	GO:0006810	transport	biological process
isotig24267	chaperone protein	GO:0009987	cellular process	biological process
isotig24267	chaperone protein	GO:0016043	cellular component organization	biological process
isotig24343	epidermal retinol dehydrogenase 2-like	GO:0008152	metabolic process	biological process
isotig24368	dual oxidase maturation	GO:0008355	olfactory learning	biological process
isotig24368	dual oxidase maturation	GO:0008105	asymmetric protein localization	biological process
isotig24381	ionotropic glutamate	GO:0006811	ion transport	biological process
isotig24411	transmembrane protein 38a	GO:0015672	monovalent inorganic cation transport	biological process
isotig24448	ca	GO:0006816	calcium ion transport	biological process
isotig24448	ca	GO:0034765	regulation of ion transmembrane transport	biological process
isotig24676	cdgsh iron-sulfur domain-containing protein 1	GO:0043457	regulation of cellular respiration	biological process
isotig24819	sodium-neurotransmitter symporter	GO:0006810	transport	biological process
isotig24923	high-affinity choline transporter 1-like	GO:0006814	sodium ion transport	biological process
isotig24923	high-affinity choline transporter 1-like	GO:0003333	amino acid transmembrane transport	biological process
isotig24923	high-affinity choline transporter 1-like	GO:0008292	acetylcholine biosynthetic process	biological process
isotig24965	multidrug resistance-associated protein 1	GO:0015911	plasma membrane long-chain fatty acid transport	biological process
isotig24965	multidrug resistance-associated protein 1	GO:0043526	neuroprotection	biological process
isotig24965	multidrug resistance-associated protein 1	GO:0006855	drug transmembrane transport	biological process
isotig24965	multidrug resistance-associated protein 1	GO:0034775	glutathione transmembrane transport	biological process
isotig24965	multidrug resistance-associated protein 1	GO:0060326	cell chemotaxis	biological process
isotig24965	multidrug resistance-associated protein 1	GO:0033700	phospholipid efflux	biological process
isotig24965	multidrug resistance-associated protein 1	GO:0046618	drug export	biological process
isotig24965	multidrug resistance-associated protein 1	GO:0030335	positive regulation of cell migration	biological process
isotig24965	multidrug resistance-associated protein 1	GO:0043215	daunorubicin transport	biological process
isotig24965	multidrug resistance-associated protein 1	GO:0006979	response to oxidative stress	biological process
isotig24965	multidrug resistance-associated protein 1	GO:0042908	xenobiotic transport	biological process
isotig25034	solute carrier family 25 member 35	GO:0006810	transport	biological process
isotig25095	transmembrane anterior posterior transformation protein 1 homolog	GO:0048706	embryonic skeletal system development	biological process
isotig25095	transmembrane anterior posterior transformation protein 1 homolog	GO:0001701	in utero embryonic development	biological process
isotig25095	transmembrane anterior posterior transformation protein 1 homolog	GO:0009791	post-embryonic development	biological process
isotig25125	sodium- and chloride-dependent gaba transporter 1-like	GO:0006836	neurotransmitter transport	biological process
isotig25327	ion channel	GO:0055114	oxidation-reduction process	biological process
isotig25327	ion channel	GO:0070588	calcium ion transmembrane transport	biological process
isotig25327	ion channel	GO:0050910	detection of mechanical stimulus involved in sensory perception of sound	biological process
isotig25577	excitatory amino acid transporter 2-like	GO:0070779	D-aspartate import	biological process
isotig25577	excitatory amino acid transporter 2-like	GO:0071436	sodium ion export	biological process
isotig25577	excitatory amino acid transporter 2-like	GO:0009611	response to wounding	biological process
isotig25577	excitatory amino acid transporter 2-like	GO:0006835	dicarboxylic acid transport	biological process
isotig25577	excitatory amino acid transporter 2-like	GO:0030534	adult behavior	biological process
isotig25577	excitatory amino acid transporter 2-like	GO:0006836	neurotransmitter transport	biological process
isotig25577	excitatory amino acid transporter 2-like	GO:0007632	visual behavior	biological process
isotig25577	excitatory amino acid transporter 2-like	GO:0010259	multicellular organismal aging	biological process
isotig25577	excitatory amino acid transporter 2-like	GO:0003333	amino acid transmembrane transport	biological process
isotig25577	excitatory amino acid transporter 2-like	GO:0042493	response to drug	biological process
isotig25577	excitatory amino acid transporter 2-like	GO:0043200	response to amino acid stimulus	biological process
isotig25577	excitatory amino acid transporter 2-like	GO:0031668	cellular response to extracellular stimulus	biological process
isotig25577	excitatory amino acid transporter 2-like	GO:0051938	L-glutamate import	biological process
isotig25577	excitatory amino acid transporter 2-like	GO:0035264	multicellular organism growth	biological process
isotig25577	excitatory amino acid transporter 2-like	GO:0021537	telencephalon development	biological process
isotig25577	excitatory amino acid transporter 2-like	GO:0046326	positive regulation of glucose import	biological process
isotig25729	voltage-gated ion channel	GO:0042752	regulation of circadian rhythm	biological process
isotig25729	voltage-gated ion channel	GO:0008344	adult locomotory behavior	biological process
isotig25729	voltage-gated ion channel	GO:0048512	circadian behavior	biological process
isotig25729	voltage-gated ion channel	GO:0055085	transmembrane transport	biological process
isotig25729	voltage-gated ion channel	GO:0006811	ion transport	biological process
isotig25862	apoptosis regulator bax	GO:0008584	male gonad development	biological process
isotig25862	apoptosis regulator bax	GO:0010605	negative regulation of macromolecule metabolic process	biological process
isotig25862	apoptosis regulator bax	GO:0080090	regulation of primary metabolic process	biological process
isotig25862	apoptosis regulator bax	GO:0030262	apoptotic nuclear change	biological process
isotig25862	apoptosis regulator bax	GO:0009611	response to wounding	biological process
isotig25862	apoptosis regulator bax	GO:0032091	negative regulation of protein binding	biological process
isotig25862	apoptosis regulator bax	GO:0044265	cellular macromolecule catabolic process	biological process
isotig25862	apoptosis regulator bax	GO:0006916	anti-apoptosis	biological process
isotig25862	apoptosis regulator bax	GO:0030850	prostate gland development	biological process
isotig25862	apoptosis regulator bax	GO:0007006	mitochondrial membrane organization	biological process
isotig25862	apoptosis regulator bax	GO:0046651	lymphocyte proliferation	biological process
isotig25862	apoptosis regulator bax	GO:0048771	tissue remodeling	biological process
isotig25862	apoptosis regulator bax	GO:0010033	response to organic substance	biological process
isotig25862	apoptosis regulator bax	GO:0051726	regulation of cell cycle	biological process
isotig25862	apoptosis regulator bax	GO:0010468	regulation of gene expression	biological process
isotig25862	apoptosis regulator bax	GO:0043010	camera-type eye development	biological process
isotig25862	apoptosis regulator bax	GO:0007283	spermatogenesis	biological process
isotig25862	apoptosis regulator bax	GO:0031323	regulation of cellular metabolic process	biological process
isotig25862	apoptosis regulator bax	GO:0010212	response to ionizing radiation	biological process
isotig25862	apoptosis regulator bax	GO:0006919	activation of cysteine-type endopeptidase activity involved in apoptotic process	biological process
isotig25862	apoptosis regulator bax	GO:0008637	apoptotic mitochondrial changes	biological process
isotig25862	apoptosis regulator bax	GO:0030900	forebrain development	biological process
isotig25862	apoptosis regulator bax	GO:0042113	B cell activation	biological process
isotig25862	apoptosis regulator bax	GO:0048610	cellular process involved in reproduction	biological process
isotig25862	apoptosis regulator bax	GO:0060429	epithelium development	biological process
isotig25862	apoptosis regulator bax	GO:0046666	retinal cell programmed cell death	biological process
isotig25862	apoptosis regulator bax	GO:0001763	morphogenesis of a branching structure	biological process
isotig25862	apoptosis regulator bax	GO:0006351	transcription, DNA-dependent	biological process
isotig25862	apoptosis regulator bax	GO:0022603	regulation of anatomical structure morphogenesis	biological process
isotig25862	apoptosis regulator bax	GO:0010524	positive regulation of calcium ion transport into cytosol	biological process
isotig25862	apoptosis regulator bax	GO:0060284	regulation of cell development	biological process
isotig25862	apoptosis regulator bax	GO:0009791	post-embryonic development	biological process
isotig25862	apoptosis regulator bax	GO:0016477	cell migration	biological process
isotig25862	apoptosis regulator bax	GO:0050680	negative regulation of epithelial cell proliferation	biological process
isotig25862	apoptosis regulator bax	GO:0001783	B cell apoptotic process	biological process
isotig25862	apoptosis regulator bax	GO:0008624	induction of apoptosis by extracellular signals	biological process
isotig25862	apoptosis regulator bax	GO:0051094	positive regulation of developmental process	biological process
isotig25862	apoptosis regulator bax	GO:0043523	regulation of neuron apoptotic process	biological process
isotig25862	apoptosis regulator bax	GO:0007165	signal transduction	biological process
isotig25862	apoptosis regulator bax	GO:0051641	cellular localization	biological process
isotig25862	apoptosis regulator bax	GO:0022612	gland morphogenesis	biological process
isotig25862	apoptosis regulator bax	GO:2000026	regulation of multicellular organismal development	biological process
isotig25862	apoptosis regulator bax	GO:0002260	lymphocyte homeostasis	biological process
isotig25862	apoptosis regulator bax	GO:0030879	mammary gland development	biological process
isotig25862	apoptosis regulator bax	GO:0007431	salivary gland development	biological process
isotig25862	apoptosis regulator bax	GO:0044267	cellular protein metabolic process	biological process
isotig25947	glutamate ionotropic kainate 2-like	GO:0007417	central nervous system development	biological process
isotig25947	glutamate ionotropic kainate 2-like	GO:0032228	regulation of synaptic transmission, GABAergic	biological process
isotig25947	glutamate ionotropic kainate 2-like	GO:0007196	adenylate cyclase-inhibiting G-protein coupled glutamate receptor signaling pathway	biological process
isotig25947	glutamate ionotropic kainate 2-like	GO:0051967	negative regulation of synaptic transmission, glutamatergic	biological process
isotig25947	glutamate ionotropic kainate 2-like	GO:0006811	ion transport	biological process
isotig25947	glutamate ionotropic kainate 2-like	GO:0042391	regulation of membrane potential	biological process
isotig25959	receptor-type tyrosine-protein phosphatase n2	GO:0009987	cellular process	biological process
isotig25959	receptor-type tyrosine-protein phosphatase n2	GO:0000302	response to reactive oxygen species	biological process
isotig25959	receptor-type tyrosine-protein phosphatase n2	GO:0010033	response to organic substance	biological process
isotig26305	transmembrane emp24 domain-containing protein 9	GO:0009953	dorsal/ventral pattern formation	biological process
isotig26305	transmembrane emp24 domain-containing protein 9	GO:0006810	transport	biological process
isotig26378	endonuclease reverse transcriptase	GO:0006278	RNA-dependent DNA replication	biological process
isotig26528	protein-tyrosine phosphatase mitochondrial 1-like	GO:0006470	protein dephosphorylation	biological process
isotig26640	no extended memory	GO:0007613	memory	biological process
isotig26640	no extended memory	GO:0007626	locomotory behavior	biological process
isotig26704	t family of potassium channels protein 18-like	GO:0071805	potassium ion transmembrane transport	biological process
isotig26774	nadh dehydrogenase 1 alpha subcomplex	GO:0006120	mitochondrial electron transport, NADH to ubiquinone	biological process
isotig27009	d-beta-hydroxybutyrate mitochondrial-like	GO:0055114	oxidation-reduction process	biological process
isotig27142	latrophilin cirl-like isoform 1	GO:0007218	neuropeptide signaling pathway	biological process
isotig27172	proteasome ( macropain) 26s non- 2	GO:0051436	negative regulation of ubiquitin-protein ligase activity involved in mitotic cell cycle	biological process
isotig27172	proteasome ( macropain) 26s non- 2	GO:0051437	positive regulation of ubiquitin-protein ligase activity involved in mitotic cell cycle	biological process
isotig27172	proteasome ( macropain) 26s non- 2	GO:0031145	anaphase-promoting complex-dependent proteasomal ubiquitin-dependent protein catabolic process	biological process
isotig27172	proteasome ( macropain) 26s non- 2	GO:0042176	regulation of protein catabolic process	biological process
isotig27317	sodium-dependent noradrenaline transporter-like	GO:0006836	neurotransmitter transport	biological process
isotig27317	sodium-dependent noradrenaline transporter-like	GO:0007268	synaptic transmission	biological process
isotig27317	sodium-dependent noradrenaline transporter-like	GO:0055085	transmembrane transport	biological process
isotig27317	sodium-dependent noradrenaline transporter-like	GO:0015844	monoamine transport	biological process
isotig27441	isoform c	GO:0006096	glycolysis	biological process
isotig27441	isoform c	GO:0016310	phosphorylation	biological process
isotig27441	isoform c	GO:0006338	chromatin remodeling	biological process
isotig27541	calcium-activated chloride partial	GO:0006811	ion transport	biological process
isotig27548	serotonin transporter	GO:0006911	phagocytosis, engulfment	biological process
isotig27548	serotonin transporter	GO:0051610	serotonin uptake	biological process
isotig27764	serine threonine-protein kinase doa-like	GO:0006468	protein phosphorylation	biological process
isotig27826	2-acylglycerol o-acyltransferase 1	GO:0006629	lipid metabolic process	biological process
isotig27933	protein catecholamines up	GO:0006829	zinc ion transport	biological process
isotig27933	protein catecholamines up	GO:0055085	transmembrane transport	biological process
isotig27950	endoplasmic reticulum-golgi intermediate compartment protein 1-like	GO:0006888	ER to Golgi vesicle-mediated transport	biological process
isotig27966	atp-binding sub-family c (cftr mrp) member 3	GO:0006810	transport	biological process
isotig27984	voltage-dependent t-type calcium channel subunit alpha-1i	GO:0006810	transport	biological process
isotig27984	voltage-dependent t-type calcium channel subunit alpha-1i	GO:0048856	anatomical structure development	biological process
isotig27984	voltage-dependent t-type calcium channel subunit alpha-1i	GO:0050789	regulation of biological process	biological process
isotig27984	voltage-dependent t-type calcium channel subunit alpha-1i	GO:0009987	cellular process	biological process
isotig27984	voltage-dependent t-type calcium channel subunit alpha-1i	GO:0032501	multicellular organismal process	biological process
isotig28013	sodium leak channel non-selective protein	GO:0009987	cellular process	biological process
isotig28013	sodium leak channel non-selective protein	GO:0006810	transport	biological process
isotig28013	sodium leak channel non-selective protein	GO:0008344	adult locomotory behavior	biological process
isotig28013	sodium leak channel non-selective protein	GO:0042752	regulation of circadian rhythm	biological process
isotig28013	sodium leak channel non-selective protein	GO:0048512	circadian behavior	biological process
isotig28116	sodium- and chloride-dependent glycine transporter 2-like	GO:0006836	neurotransmitter transport	biological process
isotig28193	gpi mannosyltransferase 4	GO:0006506	GPI anchor biosynthetic process	biological process
isotig28389	solute carrier family facilitated glucose transporter member 1-like	GO:0055114	oxidation-reduction process	biological process
isotig28389	solute carrier family facilitated glucose transporter member 1-like	GO:0055085	transmembrane transport	biological process
isotig28389	solute carrier family facilitated glucose transporter member 1-like	GO:0008643	carbohydrate transport	biological process
isotig29135	dna dependent atpase and helicase	GO:0006310	DNA recombination	biological process
isotig29135	dna dependent atpase and helicase	GO:0006355	regulation of transcription, DNA-dependent	biological process
isotig29135	dna dependent atpase and helicase	GO:0006306	DNA methylation	biological process
isotig29230	disulfide isomerase	GO:0006662	glycerol ether metabolic process	biological process
isotig29230	disulfide isomerase	GO:0045454	cell redox homeostasis	biological process
isotig29230	disulfide isomerase	GO:0040007	growth	biological process
isotig29230	disulfide isomerase	GO:0010171	body morphogenesis	biological process
isotig29230	disulfide isomerase	GO:0002119	nematode larval development	biological process
isotig29230	disulfide isomerase	GO:0030968	endoplasmic reticulum unfolded protein response	biological process
isotig29230	disulfide isomerase	GO:0040017	positive regulation of locomotion	biological process
isotig29230	disulfide isomerase	GO:0009792	embryo development ending in birth or egg hatching	biological process
isotig29230	disulfide isomerase	GO:0001703	gastrulation with mouth forming first	biological process
isotig29335	major facilitator superfamily domain-containing protein 1	GO:0006810	transport	biological process
isotig29426	solute carrier family 13 member 5 isoform 3	GO:0055085	transmembrane transport	biological process
isotig29426	solute carrier family 13 member 5 isoform 3	GO:0015746	citrate transport	biological process
isotig29426	solute carrier family 13 member 5 isoform 3	GO:0006814	sodium ion transport	biological process
isotig29729	hyperpolarization-activated channel	GO:0006810	transport	biological process
isotig29757	solute carrier family 12 member 2	GO:0006811	ion transport	biological process
isotig30114	probable phospholipid-transporting atpase id	GO:0006754	ATP biosynthetic process	biological process
isotig30114	probable phospholipid-transporting atpase id	GO:0015914	phospholipid transport	biological process
isotig30341	organic cation transporter	GO:0006811	ion transport	biological process
isotig30431	two pore channel 3	GO:0006810	transport	biological process
isotig30543	receptor protein tyrosine partial	GO:0007409	axonogenesis	biological process
isotig30543	receptor protein tyrosine partial	GO:0008152	metabolic process	biological process
isotig30674	g-protein coupled receptor mth2-like	GO:0050896	response to stimulus	biological process
isotig30994	excitatory amino acid transporter 2-like	GO:0070779	D-aspartate import	biological process
isotig30994	excitatory amino acid transporter 2-like	GO:0071436	sodium ion export	biological process
isotig30994	excitatory amino acid transporter 2-like	GO:0009611	response to wounding	biological process
isotig30994	excitatory amino acid transporter 2-like	GO:0006835	dicarboxylic acid transport	biological process
isotig30994	excitatory amino acid transporter 2-like	GO:0030534	adult behavior	biological process
isotig30994	excitatory amino acid transporter 2-like	GO:0007632	visual behavior	biological process
isotig30994	excitatory amino acid transporter 2-like	GO:0010259	multicellular organismal aging	biological process
isotig30994	excitatory amino acid transporter 2-like	GO:0003333	amino acid transmembrane transport	biological process
isotig30994	excitatory amino acid transporter 2-like	GO:0042493	response to drug	biological process
isotig30994	excitatory amino acid transporter 2-like	GO:0043200	response to amino acid stimulus	biological process
isotig30994	excitatory amino acid transporter 2-like	GO:0031668	cellular response to extracellular stimulus	biological process
isotig30994	excitatory amino acid transporter 2-like	GO:0051938	L-glutamate import	biological process
isotig30994	excitatory amino acid transporter 2-like	GO:0035264	multicellular organism growth	biological process
isotig30994	excitatory amino acid transporter 2-like	GO:0021537	telencephalon development	biological process
isotig30994	excitatory amino acid transporter 2-like	GO:0046326	positive regulation of glucose import	biological process
isotig30995	sodium bicarbonate transporter-like protein 11	GO:0006820	anion transport	biological process
isotig30995	sodium bicarbonate transporter-like protein 11	GO:0009401	phosphoenolpyruvate-dependent sugar phosphotransferase system	biological process
isotig31201	voltage-dependent t-type calcium channel subunit alpha-1h-like	GO:0051925	regulation of calcium ion transport via voltage-gated calcium channel activity	biological process
isotig31238	sodium calcium exchanger	GO:0006816	calcium ion transport	biological process
isotig31238	sodium calcium exchanger	GO:0055085	transmembrane transport	biological process
isotig31238	sodium calcium exchanger	GO:0007154	cell communication	biological process
isotig31372	metabotropic gaba-b receptor subtype isoform b	GO:0007165	signal transduction	biological process
isotig31445	voltage-sensitive sodium channel	GO:0034765	regulation of ion transmembrane transport	biological process
isotig31445	voltage-sensitive sodium channel	GO:0035725	sodium ion transmembrane transport	biological process
isotig32078	l 01289 long form	GO:0045454	cell redox homeostasis	biological process
isotig32271	probable cationic amino acid transporter-like	GO:0003333	amino acid transmembrane transport	biological process
isotig32552	potassium channel subfamily k member 18-like	GO:0071805	potassium ion transmembrane transport	biological process
isotig32939	cytochrome b5 reductase 2	GO:0002121	inter-male aggressive behavior	biological process
isotig32939	cytochrome b5 reductase 2	GO:0016126	sterol biosynthetic process	biological process
isotig32939	cytochrome b5 reductase 2	GO:0055114	oxidation-reduction process	biological process
isotig32959	guanylate cyclase 32e	GO:0044249	cellular biosynthetic process	biological process
isotig32959	guanylate cyclase 32e	GO:0044238	primary metabolic process	biological process
isotig33646	isoform a	GO:0055114	oxidation-reduction process	biological process
isotig33973	p-type atpase	GO:0008152	metabolic process	biological process
isotig34009	molybdopterin biosynthesis protein	GO:0008152	metabolic process	biological process
isotig34061	nicotinic acetylcholine receptor beta 1 subunit	GO:0006811	ion transport	biological process
isotig34400	cytosolic carboxypeptidase 1	GO:0048513	organ development	biological process
isotig34400	cytosolic carboxypeptidase 1	GO:0007399	nervous system development	biological process
isotig34400	cytosolic carboxypeptidase 1	GO:0009987	cellular process	biological process
isotig34400	cytosolic carboxypeptidase 1	GO:0008152	metabolic process	biological process
isotig35144	cardioacceleratory peptide receptor-like	GO:0007186	G-protein coupled receptor signaling pathway	biological process
isotig35607	organic cation transporter	GO:0006810	transport	biological process
G9NSEKQ02FO032	probable multidrug resistance-associated protein lethal 03659-like	GO:0009987	cellular process	biological process
G9NSEKQ02FO032	probable multidrug resistance-associated protein lethal 03659-like	GO:0006810	transport	biological process
G9NSEKQ02FO032	probable multidrug resistance-associated protein lethal 03659-like	GO:0008152	metabolic process	biological process
G9NSEKQ02HJ9I3	arabinose efflux permease family protein	GO:0006810	transport	biological process
G9NSEKQ02HJ9I3	arabinose efflux permease family protein	GO:0042221	response to chemical stimulus	biological process
G9NSEKQ02HO0MW	niemann-pick c1 protein	GO:0033344	cholesterol efflux	biological process
G9NSEKQ02HO0MW	niemann-pick c1 protein	GO:0071404	cellular response to low-density lipoprotein particle stimulus	biological process
G9NSEKQ02HO0MW	niemann-pick c1 protein	GO:0016242	negative regulation of macroautophagy	biological process
G9NSEKQ02HO0MW	niemann-pick c1 protein	GO:0007628	adult walking behavior	biological process
G9NSEKQ02HO0MW	niemann-pick c1 protein	GO:0008206	bile acid metabolic process	biological process
G9NSEKQ02HO0MW	niemann-pick c1 protein	GO:0007041	lysosomal transport	biological process
G9NSEKQ02HO0MW	niemann-pick c1 protein	GO:0006897	endocytosis	biological process
G9NSEKQ02HO0MW	niemann-pick c1 protein	GO:0042493	response to drug	biological process
G9NSEKQ02HO0MW	niemann-pick c1 protein	GO:0071383	cellular response to steroid hormone stimulus	biological process
G9NSEKQ02HO0MW	niemann-pick c1 protein	GO:0042632	cholesterol homeostasis	biological process
G9NSEKQ02HJVD1	sodium- and chloride-dependent glycine transporter 1-like	GO:0003333	amino acid transmembrane transport	biological process
G9NSEKQ02HJVD1	sodium- and chloride-dependent glycine transporter 1-like	GO:0006836	neurotransmitter transport	biological process
G9NSEKQ02HJVD1	sodium- and chloride-dependent glycine transporter 1-like	GO:0015816	glycine transport	biological process
G9NSEKQ02FOCP4	acetylcholine receptor protein alpha 4 invertebrate	GO:0006811	ion transport	biological process
G9NSEKQ02JMD6S	alpha- -mannosyltransferase alg9-like	GO:0018279	protein N-linked glycosylation via asparagine	biological process
G9NSEKQ02JMD6S	alpha- -mannosyltransferase alg9-like	GO:0043687	post-translational protein modification	biological process
G9NSEKQ02JMD6S	alpha- -mannosyltransferase alg9-like	GO:0006488	dolichol-linked oligosaccharide biosynthetic process	biological process
G9NSEKQ02H96Z7	multidrug-resistance like protein isoform q	GO:0006941	striated muscle contraction	biological process
G9NSEKQ02H96Z7	multidrug-resistance like protein isoform q	GO:0007427	epithelial cell migration, open tracheal system	biological process
G9NSEKQ02H96Z7	multidrug-resistance like protein isoform q	GO:0055085	transmembrane transport	biological process
G9NSEKQ02H96Z7	multidrug-resistance like protein isoform q	GO:0055114	oxidation-reduction process	biological process
G9NSEKQ02H96Z7	multidrug-resistance like protein isoform q	GO:0030241	skeletal muscle myosin thick filament assembly	biological process
G9NSEKQ02H96Z7	multidrug-resistance like protein isoform q	GO:0006200	ATP catabolic process	biological process
G9NSEKQ02I0EKG	solute carrier family 12 member 9-like	GO:0055085	transmembrane transport	biological process
G9NSEKQ02H5IHO	glutamate-gated chloride channel	GO:0043051	regulation of pharyngeal pumping	biological process
G9NSEKQ02H5IHO	glutamate-gated chloride channel	GO:0031987	locomotion involved in locomotory behavior	biological process
G9NSEKQ02H5IHO	glutamate-gated chloride channel	GO:0042493	response to drug	biological process
G9NSEKQ02H5IHO	glutamate-gated chloride channel	GO:0006811	ion transport	biological process
G9NSEKQ02JBIHY	vacuolar atp synthase 21 kda proteolipid subunit	GO:0007052	mitotic spindle organization	biological process
G9NSEKQ02JBIHY	vacuolar atp synthase 21 kda proteolipid subunit	GO:0015992	proton transport	biological process
G9NSEKQ02FO90D	niemann-pick c1 protein	GO:0033344	cholesterol efflux	biological process
G9NSEKQ02FO90D	niemann-pick c1 protein	GO:0071404	cellular response to low-density lipoprotein particle stimulus	biological process
G9NSEKQ02FO90D	niemann-pick c1 protein	GO:0016242	negative regulation of macroautophagy	biological process
G9NSEKQ02FO90D	niemann-pick c1 protein	GO:0007628	adult walking behavior	biological process
G9NSEKQ02FO90D	niemann-pick c1 protein	GO:0008206	bile acid metabolic process	biological process
G9NSEKQ02FO90D	niemann-pick c1 protein	GO:0007041	lysosomal transport	biological process
G9NSEKQ02FO90D	niemann-pick c1 protein	GO:0006897	endocytosis	biological process
G9NSEKQ02FO90D	niemann-pick c1 protein	GO:0042493	response to drug	biological process
G9NSEKQ02FO90D	niemann-pick c1 protein	GO:0046686	response to cadmium ion	biological process
G9NSEKQ02FO90D	niemann-pick c1 protein	GO:0071383	cellular response to steroid hormone stimulus	biological process
G9NSEKQ02FO90D	niemann-pick c1 protein	GO:0042632	cholesterol homeostasis	biological process
G9NSEKQ02GVR2O	potassium voltage-gated channel protein shaw	GO:0030431	sleep	biological process
G9NSEKQ02GVR2O	potassium voltage-gated channel protein shaw	GO:0034765	regulation of ion transmembrane transport	biological process
G9NSEKQ02GVR2O	potassium voltage-gated channel protein shaw	GO:0071805	potassium ion transmembrane transport	biological process
G9NSEKQ02GKBKT	probable dol-p-man:man c -pp-dol alpha- -mannosyltransferase-like	GO:0006506	GPI anchor biosynthetic process	biological process
G9NSEKQ02JKFEY	solute carrier family 13 member 5-like	GO:0006814	sodium ion transport	biological process
G9NSEKQ02JKFEY	solute carrier family 13 member 5-like	GO:0055085	transmembrane transport	biological process
G9NSEKQ02GPZH9	neural stem cell-derived dendrite	GO:0006629	lipid metabolic process	biological process
G9NSEKQ02GPZH9	neural stem cell-derived dendrite	GO:0007602	phototransduction	biological process
G9NSEKQ02IY7MO	isoform d	GO:0008340	determination of adult lifespan	biological process
G9NSEKQ02IY7MO	isoform d	GO:0042594	response to starvation	biological process
G9NSEKQ02IY7MO	isoform d	GO:0006355	regulation of transcription, DNA-dependent	biological process
G9NSEKQ02IY7MO	isoform d	GO:0048009	insulin-like growth factor receptor signaling pathway	biological process
G9NSEKQ02G7KZ2	glutamate receptor 4-like isoform 2	GO:0006811	ion transport	biological process
G9NSEKQ02GTMMN	vesicular acetylcholine transporter-like	GO:0006855	drug transmembrane transport	biological process
G9NSEKQ02H9A59	multidrug-resistance like protein isoform q	GO:0006941	striated muscle contraction	biological process
G9NSEKQ02H9A59	multidrug-resistance like protein isoform q	GO:0007427	epithelial cell migration, open tracheal system	biological process
G9NSEKQ02H9A59	multidrug-resistance like protein isoform q	GO:0055085	transmembrane transport	biological process
G9NSEKQ02H9A59	multidrug-resistance like protein isoform q	GO:0055114	oxidation-reduction process	biological process
G9NSEKQ02H9A59	multidrug-resistance like protein isoform q	GO:0030241	skeletal muscle myosin thick filament assembly	biological process
G9NSEKQ02H9A59	multidrug-resistance like protein isoform q	GO:0006200	ATP catabolic process	biological process
G9NSEKQ02F1X7D	phosphate acyltransferase	GO:0006631	fatty acid metabolic process	biological process
G9NSEKQ02F1X7D	phosphate acyltransferase	GO:0007595	lactation	biological process
G9NSEKQ02F1X7D	phosphate acyltransferase	GO:0006656	phosphatidylcholine biosynthetic process	biological process
G9NSEKQ02F1X7D	phosphate acyltransferase	GO:0006637	acyl-CoA metabolic process	biological process
G9NSEKQ02F1X7D	phosphate acyltransferase	GO:0002071	glandular epithelial cell maturation	biological process
G9NSEKQ02F1X7D	phosphate acyltransferase	GO:0019432	triglyceride biosynthetic process	biological process
G9NSEKQ02F1X7D	phosphate acyltransferase	GO:0046339	diacylglycerol metabolic process	biological process
G9NSEKQ02F1X7D	phosphate acyltransferase	GO:0040014	regulation of multicellular organism growth	biological process
G9NSEKQ02JSB05	potassium channel subfamily k member 18-like	GO:0071805	potassium ion transmembrane transport	biological process
G9NSEKQ02HTZYF	sulfonylurea receptor abc transporter	GO:0044237	cellular metabolic process	biological process
G9NSEKQ02JIUKZ	sodium-dependent phosphate transporter 1-b-like	GO:0006810	transport	biological process
G9NSEKQ02JCOOQ	sodium-coupled monocarboxylate transporter 1-like	GO:0006810	transport	biological process
G9NSEKQ02JKVTD	golgi ph regulator-like	GO:0006811	ion transport	biological process
G9NSEKQ02F3XRN	multiple c2 and transmembrane domain-containing protein 1-like	GO:0019722	calcium-mediated signaling	biological process
G9NSEKQ02IK51F	high-affinity nicotinic acid transporter	GO:0055085	transmembrane transport	biological process
G9NSEKQ02HM8Z0	acetylcholine receptor subunit alpha-like 1-like	GO:0006811	ion transport	biological process
G9NSEKQ02HVT4E	testis-specific serine threonine-protein kinase 2	GO:0032502	developmental process	biological process
G9NSEKQ02HVT4E	testis-specific serine threonine-protein kinase 2	GO:0032501	multicellular organismal process	biological process
G9NSEKQ02HVT4E	testis-specific serine threonine-protein kinase 2	GO:0006468	protein phosphorylation	biological process
G9NSEKQ02JWS0M	sodium-dependent dopamine transporter-like	GO:0035094	response to nicotine	biological process
G9NSEKQ02JWS0M	sodium-dependent dopamine transporter-like	GO:0007595	lactation	biological process
G9NSEKQ02JWS0M	sodium-dependent dopamine transporter-like	GO:0007626	locomotory behavior	biological process
G9NSEKQ02JWS0M	sodium-dependent dopamine transporter-like	GO:0042420	dopamine catabolic process	biological process
G9NSEKQ02JWS0M	sodium-dependent dopamine transporter-like	GO:0015872	dopamine transport	biological process
G9NSEKQ02JWS0M	sodium-dependent dopamine transporter-like	GO:0060134	prepulse inhibition	biological process
G9NSEKQ02JWS0M	sodium-dependent dopamine transporter-like	GO:0045471	response to ethanol	biological process
G9NSEKQ02JWS0M	sodium-dependent dopamine transporter-like	GO:0040018	positive regulation of multicellular organism growth	biological process
G9NSEKQ02JWS0M	sodium-dependent dopamine transporter-like	GO:0007568	aging	biological process
G9NSEKQ02JWS0M	sodium-dependent dopamine transporter-like	GO:0006836	neurotransmitter transport	biological process
G9NSEKQ02JWS0M	sodium-dependent dopamine transporter-like	GO:0010039	response to iron ion	biological process
G9NSEKQ02JWS0M	sodium-dependent dopamine transporter-like	GO:0042053	regulation of dopamine metabolic process	biological process
G9NSEKQ02JWS0M	sodium-dependent dopamine transporter-like	GO:0042136	neurotransmitter biosynthetic process	biological process
G9NSEKQ02JWS0M	sodium-dependent dopamine transporter-like	GO:0042493	response to drug	biological process
G9NSEKQ02JWS0M	sodium-dependent dopamine transporter-like	GO:0042416	dopamine biosynthetic process	biological process
G9NSEKQ02JWS0M	sodium-dependent dopamine transporter-like	GO:0021984	adenohypophysis development	biological process
G9NSEKQ02JWS0M	sodium-dependent dopamine transporter-like	GO:0051591	response to cAMP	biological process
G9NSEKQ02JWS0M	sodium-dependent dopamine transporter-like	GO:0008219	cell death	biological process
G9NSEKQ02JWS0M	sodium-dependent dopamine transporter-like	GO:0055085	transmembrane transport	biological process
G9NSEKQ02JWS0M	sodium-dependent dopamine transporter-like	GO:0007608	sensory perception of smell	biological process
G9NSEKQ02JWS0M	sodium-dependent dopamine transporter-like	GO:0042220	response to cocaine	biological process
G9NSEKQ02FKY4P	multidrug resistance-associated protein 1-like	GO:0055085	transmembrane transport	biological process
G9NSEKQ02FKY4P	multidrug resistance-associated protein 1-like	GO:0015893	drug transport	biological process
G9NSEKQ02HQQZB	gamma-aminobutyric acid receptor alpha-like	GO:0006810	transport	biological process
G9NSEKQ02F8PLT	sphingomyelin synthetase	GO:0060305	regulation of cell diameter	biological process
G9NSEKQ02F8PLT	sphingomyelin synthetase	GO:0007030	Golgi organization	biological process
G9NSEKQ02F8PLT	sphingomyelin synthetase	GO:0006686	sphingomyelin biosynthetic process	biological process
G9NSEKQ02GNFZ9	protein kinase c zeta type	GO:0032879	regulation of localization	biological process
G9NSEKQ02GNFZ9	protein kinase c zeta type	GO:0051641	cellular localization	biological process
G9NSEKQ02GNFZ9	protein kinase c zeta type	GO:0007010	cytoskeleton organization	biological process
G9NSEKQ02GNFZ9	protein kinase c zeta type	GO:0008104	protein localization	biological process
G9NSEKQ02GNFZ9	protein kinase c zeta type	GO:0032869	cellular response to insulin stimulus	biological process
G9NSEKQ02GNFZ9	protein kinase c zeta type	GO:0050790	regulation of catalytic activity	biological process
G9NSEKQ02GNFZ9	protein kinase c zeta type	GO:0048523	negative regulation of cellular process	biological process
G9NSEKQ02GNFZ9	protein kinase c zeta type	GO:0006810	transport	biological process
G9NSEKQ02GNFZ9	protein kinase c zeta type	GO:0048522	positive regulation of cellular process	biological process
G9NSEKQ02GNFZ9	protein kinase c zeta type	GO:0065008	regulation of biological quality	biological process
G9NSEKQ02GNFZ9	protein kinase c zeta type	GO:0007166	cell surface receptor signaling pathway	biological process
G9NSEKQ02GNFZ9	protein kinase c zeta type	GO:0032501	multicellular organismal process	biological process
G9NSEKQ02GNFZ9	protein kinase c zeta type	GO:0006468	protein phosphorylation	biological process
G9NSEKQ02IUS45	e3 ubiquitin-protein ligase march6	GO:0070936	protein K48-linked ubiquitination	biological process
G9NSEKQ02JCLRN	sodium solute	GO:0006814	sodium ion transport	biological process
G9NSEKQ02JCLRN	sodium solute	GO:0055085	transmembrane transport	biological process
G9NSEKQ02HHYKV	acetylcholine receptor subunit alpha-like 1-like	GO:0006811	ion transport	biological process
G9NSEKQ02FMUNQ	potassium channel subfamily k member 18-like	GO:0071805	potassium ion transmembrane transport	biological process
G9NSEKQ02HLY1D	solute carrier family 15 member 3	GO:0030163	protein catabolic process	biological process
G9NSEKQ02HLY1D	solute carrier family 15 member 3	GO:0006810	transport	biological process
G9NSEKQ02FERDP	solute carrier family 12 member 8-like	GO:0055085	transmembrane transport	biological process
G9NSEKQ02IKH6D	na+ na+ tricarboxylate and phosphate	GO:0006810	transport	biological process
G9NSEKQ02IKH6D	na+ na+ tricarboxylate and phosphate	GO:0009987	cellular process	biological process
G9NSEKQ02JCC89	organic anion transporter	GO:0006810	transport	biological process
G9NSEKQ02J4I3W	solute carrier organic anion	GO:0006810	transport	biological process
G9NSEKQ02FFPYM	polycystin-2	GO:0050982	detection of mechanical stimulus	biological process
G9NSEKQ02FFPYM	polycystin-2	GO:0030814	regulation of cAMP metabolic process	biological process
G9NSEKQ02FFPYM	polycystin-2	GO:0001822	kidney development	biological process
G9NSEKQ02FFPYM	polycystin-2	GO:0007507	heart development	biological process
G9NSEKQ02FFPYM	polycystin-2	GO:0060315	negative regulation of ryanodine-sensitive calcium-release channel activity	biological process
G9NSEKQ02FFPYM	polycystin-2	GO:0001892	embryonic placenta development	biological process
G9NSEKQ02FFPYM	polycystin-2	GO:0007259	JAK-STAT cascade	biological process
G9NSEKQ02FFPYM	polycystin-2	GO:0007050	cell cycle arrest	biological process
G9NSEKQ02FFPYM	polycystin-2	GO:0006468	protein phosphorylation	biological process
G9NSEKQ02FFPYM	polycystin-2	GO:0007368	determination of left/right symmetry	biological process
G9NSEKQ02FFPYM	polycystin-2	GO:0070588	calcium ion transmembrane transport	biological process
G9NSEKQ02FFPYM	polycystin-2	GO:0051209	release of sequestered calcium ion into cytosol	biological process
G9NSEKQ02GCSZU	glycerol-3-phosphate acyltransferase 4-like	GO:0006631	fatty acid metabolic process	biological process
G9NSEKQ02GCSZU	glycerol-3-phosphate acyltransferase 4-like	GO:0007595	lactation	biological process
G9NSEKQ02GCSZU	glycerol-3-phosphate acyltransferase 4-like	GO:0006656	phosphatidylcholine biosynthetic process	biological process
G9NSEKQ02GCSZU	glycerol-3-phosphate acyltransferase 4-like	GO:0006637	acyl-CoA metabolic process	biological process
G9NSEKQ02GCSZU	glycerol-3-phosphate acyltransferase 4-like	GO:0002071	glandular epithelial cell maturation	biological process
G9NSEKQ02GCSZU	glycerol-3-phosphate acyltransferase 4-like	GO:0019432	triglyceride biosynthetic process	biological process
G9NSEKQ02GCSZU	glycerol-3-phosphate acyltransferase 4-like	GO:0046339	diacylglycerol metabolic process	biological process
G9NSEKQ02GCSZU	glycerol-3-phosphate acyltransferase 4-like	GO:0040014	regulation of multicellular organism growth	biological process
G9NSEKQ02ITDTV	cationic amino acid	GO:0003333	amino acid transmembrane transport	biological process
G9NSEKQ02GJXZL	sodium- and chloride-dependent glycine transporter 2-like	GO:0048265	response to pain	biological process
G9NSEKQ02GJXZL	sodium- and chloride-dependent glycine transporter 2-like	GO:0006836	neurotransmitter transport	biological process
G9NSEKQ02GJXZL	sodium- and chloride-dependent glycine transporter 2-like	GO:0015816	glycine transport	biological process
G9NSEKQ02IENGY	glucose-6-phosphate translocase-like	GO:0055085	transmembrane transport	biological process
G9NSEKQ02JL4XF	palmitoyltransferase zdhhc14	GO:0055114	oxidation-reduction process	biological process
G9NSEKQ02IJRPF	endoplasmic reticulum-golgi intermediate compartment protein 1-like	GO:0006888	ER to Golgi vesicle-mediated transport	biological process
G9NSEKQ02G52W7	calcium activated nucleotidase 1	GO:0043123	positive regulation of I-kappaB kinase/NF-kappaB cascade	biological process
G9NSEKQ02G52W7	calcium activated nucleotidase 1	GO:0008152	metabolic process	biological process
G9NSEKQ02G2EQT	cyclic-nucleotide-gated cation	GO:0055085	transmembrane transport	biological process
G9NSEKQ02G2EQT	cyclic-nucleotide-gated cation	GO:0006813	potassium ion transport	biological process
G9NSEKQ02GYQP5	b-cell cll lymphoma 11a	GO:0030217	T cell differentiation	biological process
G9NSEKQ02GYQP5	b-cell cll lymphoma 11a	GO:0048671	negative regulation of collateral sprouting	biological process
G9NSEKQ02GYQP5	b-cell cll lymphoma 11a	GO:0010629	negative regulation of gene expression	biological process
G9NSEKQ02GYQP5	b-cell cll lymphoma 11a	GO:0030183	B cell differentiation	biological process
G9NSEKQ02GYQP5	b-cell cll lymphoma 11a	GO:0031346	positive regulation of cell projection organization	biological process
G9NSEKQ02GYQP5	b-cell cll lymphoma 11a	GO:2000171	negative regulation of dendrite development	biological process
G9NSEKQ02GYQP5	b-cell cll lymphoma 11a	GO:0030517	negative regulation of axon extension	biological process
G9NSEKQ02GYQP5	b-cell cll lymphoma 11a	GO:0016925	protein sumoylation	biological process
G9NSEKQ02JYECJ	glutamate receptor metabotropic 8	GO:0006351	transcription, DNA-dependent	biological process
G9NSEKQ02JYECJ	glutamate receptor metabotropic 8	GO:0007165	signal transduction	biological process
G9NSEKQ02H87GK	polycystin-2	GO:0050982	detection of mechanical stimulus	biological process
G9NSEKQ02H87GK	polycystin-2	GO:0030814	regulation of cAMP metabolic process	biological process
G9NSEKQ02H87GK	polycystin-2	GO:0001822	kidney development	biological process
G9NSEKQ02H87GK	polycystin-2	GO:0007507	heart development	biological process
G9NSEKQ02H87GK	polycystin-2	GO:0060315	negative regulation of ryanodine-sensitive calcium-release channel activity	biological process
G9NSEKQ02H87GK	polycystin-2	GO:0001892	embryonic placenta development	biological process
G9NSEKQ02H87GK	polycystin-2	GO:0007259	JAK-STAT cascade	biological process
G9NSEKQ02H87GK	polycystin-2	GO:0007050	cell cycle arrest	biological process
G9NSEKQ02H87GK	polycystin-2	GO:0006468	protein phosphorylation	biological process
G9NSEKQ02H87GK	polycystin-2	GO:0007368	determination of left/right symmetry	biological process
G9NSEKQ02H87GK	polycystin-2	GO:0070588	calcium ion transmembrane transport	biological process
G9NSEKQ02H87GK	polycystin-2	GO:0051209	release of sequestered calcium ion into cytosol	biological process
G9NSEKQ02HFNZ1	ral guanine nucleotide dissociation stimulator-like 1 isoform 2	GO:0044255	cellular lipid metabolic process	biological process
G9NSEKQ02HFNZ1	ral guanine nucleotide dissociation stimulator-like 1 isoform 2	GO:0007264	small GTPase mediated signal transduction	biological process
G9NSEKQ02GX866	synaptic vesicle-associated integral membrane partial	GO:0016081	synaptic vesicle docking involved in exocytosis	biological process
G9NSEKQ02IWVF5	sodium- and chloride-dependent gaba transporter 1	GO:0009744	response to sucrose stimulus	biological process
G9NSEKQ02IWVF5	sodium- and chloride-dependent gaba transporter 1	GO:0032229	negative regulation of synaptic transmission, GABAergic	biological process
G9NSEKQ02IWVF5	sodium- and chloride-dependent gaba transporter 1	GO:0010243	response to organic nitrogen	biological process
G9NSEKQ02IWVF5	sodium- and chloride-dependent gaba transporter 1	GO:0007269	neurotransmitter secretion	biological process
G9NSEKQ02IWVF5	sodium- and chloride-dependent gaba transporter 1	GO:0007612	learning	biological process
G9NSEKQ02IWVF5	sodium- and chloride-dependent gaba transporter 1	GO:0051592	response to calcium ion	biological process
G9NSEKQ02IWVF5	sodium- and chloride-dependent gaba transporter 1	GO:0051939	gamma-aminobutyric acid import	biological process
G9NSEKQ02IWVF5	sodium- and chloride-dependent gaba transporter 1	GO:0010288	response to lead ion	biological process
G9NSEKQ02IWVF5	sodium- and chloride-dependent gaba transporter 1	GO:0055085	transmembrane transport	biological process
G9NSEKQ02IWVF5	sodium- and chloride-dependent gaba transporter 1	GO:0009636	response to toxin	biological process
G9NSEKQ02IWVF5	sodium- and chloride-dependent gaba transporter 1	GO:0051260	protein homooligomerization	biological process
G9NSEKQ02IWVF5	sodium- and chloride-dependent gaba transporter 1	GO:0014054	positive regulation of gamma-aminobutyric acid secretion	biological process
G9NSEKQ02IWVF5	sodium- and chloride-dependent gaba transporter 1	GO:0014074	response to purine-containing compound	biological process
G9NSEKQ02IWVF5	sodium- and chloride-dependent gaba transporter 1	GO:0032355	response to estradiol stimulus	biological process
G9NSEKQ02IWVF5	sodium- and chloride-dependent gaba transporter 1	GO:0042220	response to cocaine	biological process
G9NSEKQ02IWAVQ	udp-galactose transporter	GO:0007310	oocyte dorsal/ventral axis specification	biological process
G9NSEKQ02IWAVQ	udp-galactose transporter	GO:0046963	3'-phosphoadenosine 5'-phosphosulfate transport	biological process
G9NSEKQ02I87DT	sodium channel protein para-like	GO:0034765	regulation of ion transmembrane transport	biological process
G9NSEKQ02I87DT	sodium channel protein para-like	GO:0035725	sodium ion transmembrane transport	biological process
G9NSEKQ02I5TLG	sodium hydrogen	GO:0055085	transmembrane transport	biological process
G9NSEKQ02I5TLG	sodium hydrogen	GO:0006814	sodium ion transport	biological process
G9NSEKQ02IKV4O	sodium-dependent phosphate transporter 1	GO:0006814	sodium ion transport	biological process
G9NSEKQ02IKV4O	sodium-dependent phosphate transporter 1	GO:0007165	signal transduction	biological process
G9NSEKQ02IKV4O	sodium-dependent phosphate transporter 1	GO:0006817	phosphate ion transport	biological process
G9NSEKQ02GYT5U	inactive rhomboid protein 1	GO:0016477	cell migration	biological process
G9NSEKQ02GYT5U	inactive rhomboid protein 1	GO:0061136	regulation of proteasomal protein catabolic process	biological process
G9NSEKQ02GYT5U	inactive rhomboid protein 1	GO:0050709	negative regulation of protein secretion	biological process
G9NSEKQ02GYT5U	inactive rhomboid protein 1	GO:0008283	cell proliferation	biological process
G9NSEKQ02GYT5U	inactive rhomboid protein 1	GO:0042058	regulation of epidermal growth factor receptor signaling pathway	biological process
G9NSEKQ02F8PPO	nose resistant to fluoxetine protein 6-like	GO:0009792	embryo development ending in birth or egg hatching	biological process
G9NSEKQ02F8PPO	nose resistant to fluoxetine protein 6-like	GO:0010171	body morphogenesis	biological process
G9NSEKQ02F8PPO	nose resistant to fluoxetine protein 6-like	GO:0040017	positive regulation of locomotion	biological process
G9NSEKQ02F8PPO	nose resistant to fluoxetine protein 6-like	GO:0006898	receptor-mediated endocytosis	biological process
G9NSEKQ02ICPY0	low quality protein: frizzled-like	GO:0060070	canonical Wnt receptor signaling pathway	biological process
G9NSEKQ02ICPY0	low quality protein: frizzled-like	GO:0016360	sensory organ precursor cell fate determination	biological process
G9NSEKQ02ICPY0	low quality protein: frizzled-like	GO:0035159	regulation of tube length, open tracheal system	biological process
G9NSEKQ02ICPY0	low quality protein: frizzled-like	GO:0035320	imaginal disc-derived wing hair site selection	biological process
G9NSEKQ02ICPY0	low quality protein: frizzled-like	GO:0045198	establishment of epithelial cell apical/basal polarity	biological process
G9NSEKQ02ICPY0	low quality protein: frizzled-like	GO:0008356	asymmetric cell division	biological process
G9NSEKQ02ICPY0	low quality protein: frizzled-like	GO:0032231	regulation of actin filament bundle assembly	biological process
G9NSEKQ02ICPY0	low quality protein: frizzled-like	GO:0048675	axon extension	biological process
G9NSEKQ02ICPY0	low quality protein: frizzled-like	GO:0007156	homophilic cell adhesion	biological process
G9NSEKQ02ICPY0	low quality protein: frizzled-like	GO:0008104	protein localization	biological process
G9NSEKQ02ICPY0	low quality protein: frizzled-like	GO:0007298	border follicle cell migration	biological process
G9NSEKQ02ICPY0	low quality protein: frizzled-like	GO:0007435	salivary gland morphogenesis	biological process
G9NSEKQ02ICPY0	low quality protein: frizzled-like	GO:0016318	ommatidial rotation	biological process
G9NSEKQ02HQ4JP	relaxin receptor 1	GO:0007186	G-protein coupled receptor signaling pathway	biological process
G9NSEKQ02HQ4JP	relaxin receptor 1	GO:0032502	developmental process	biological process
G9NSEKQ02IGY4B	metabotropic glutamate receptor	GO:0050794	regulation of cellular process	biological process
G9NSEKQ02IY33X	probable phosphorylase b kinase regulatory subunit beta-like	GO:0016310	phosphorylation	biological process
G9NSEKQ02IY33X	probable phosphorylase b kinase regulatory subunit beta-like	GO:0005977	glycogen metabolic process	biological process
G9NSEKQ02GK6JH	sema- isoform h	GO:0031987	locomotion involved in locomotory behavior	biological process
G9NSEKQ02GK6JH	sema- isoform h	GO:0007416	synapse assembly	biological process
G9NSEKQ02GK6JH	sema- isoform h	GO:0001964	startle response	biological process
G9NSEKQ02GK6JH	sema- isoform h	GO:2000305	semaphorin-plexin signaling pathway involved in regulation of photoreceptor cell axon guidance	biological process
G9NSEKQ02GK6JH	sema- isoform h	GO:0048854	brain morphogenesis	biological process
G9NSEKQ02GK6JH	sema- isoform h	GO:0008039	synaptic target recognition	biological process
G9NSEKQ02GK6JH	sema- isoform h	GO:0016199	axon midline choice point recognition	biological process
G9NSEKQ02GK6JH	sema- isoform h	GO:0048813	dendrite morphogenesis	biological process
G9NSEKQ02G2GL3	sodium dicarboxylate	GO:0071422	succinate transmembrane transport	biological process
G9NSEKQ02G2GL3	sodium dicarboxylate	GO:0015746	citrate transport	biological process
G9NSEKQ02IZQAX	sodium- and chloride-dependent gaba transporter ine-like	GO:0006810	transport	biological process
G9NSEKQ02HNZU7	h(+) cl(-) exchange transporter 3-like	GO:0034765	regulation of ion transmembrane transport	biological process
G9NSEKQ02HNZU7	h(+) cl(-) exchange transporter 3-like	GO:0007588	excretion	biological process
G9NSEKQ02HNZU7	h(+) cl(-) exchange transporter 3-like	GO:0006821	chloride transport	biological process
G9NSEKQ02HNZU7	h(+) cl(-) exchange transporter 3-like	GO:0006897	endocytosis	biological process
G9NSEKQ02J5HVE	sodium leak channel non-selective protein	GO:0055085	transmembrane transport	biological process
G9NSEKQ02J5HVE	sodium leak channel non-selective protein	GO:0006811	ion transport	biological process
G9NSEKQ02HRYVC	choline transporter-like protein 2-like	GO:0043123	positive regulation of I-kappaB kinase/NF-kappaB cascade	biological process
G9NSEKQ02HRYVC	choline transporter-like protein 2-like	GO:0055085	transmembrane transport	biological process
G9NSEKQ02HRYVC	choline transporter-like protein 2-like	GO:0015871	choline transport	biological process
G9NSEKQ02H01SD	membrane-associated ring finger 6	GO:0070936	protein K48-linked ubiquitination	biological process
G9NSEKQ02IGYWH	glucose-6-phosphate translocase-like	GO:0055085	transmembrane transport	biological process
G9NSEKQ02JAVIS	fatty acyl-	GO:0006633	fatty acid biosynthetic process	biological process
G9NSEKQ02ILLI3	isoform a	GO:0010043	response to zinc ion	biological process
G9NSEKQ02ILLI3	isoform a	GO:0055085	transmembrane transport	biological process
G9NSEKQ02ILLI3	isoform a	GO:0006812	cation transport	biological process
G9NSEKQ02ILLI3	isoform a	GO:0055114	oxidation-reduction process	biological process
G9NSEKQ02GWO2N	sodium-dependent phosphate transporter 1-b-like	GO:0006817	phosphate ion transport	biological process
G9NSEKQ02GIYOR	sodium dicarboxylate	GO:0008340	determination of adult lifespan	biological process
G9NSEKQ02GIYOR	sodium dicarboxylate	GO:0010889	regulation of sequestering of triglyceride	biological process
G9NSEKQ02GP3CZ	cardioacceleratory peptide receptor	GO:0007186	G-protein coupled receptor signaling pathway	biological process
G9NSEKQ02J1L1F	transmembrane gtpase marf-like	GO:0008053	mitochondrial fusion	biological process
G9NSEKQ02J1L1F	transmembrane gtpase marf-like	GO:0006184	GTP catabolic process	biological process
G9NSEKQ02HCE9R	solute carrier family 13 member 5-like	GO:0015746	citrate transport	biological process
G9NSEKQ02HCE9R	solute carrier family 13 member 5-like	GO:0006814	sodium ion transport	biological process
G9NSEKQ02HCE9R	solute carrier family 13 member 5-like	GO:0055085	transmembrane transport	biological process
G9NSEKQ02HWEY3	innexin 2	GO:0016331	morphogenesis of embryonic epithelium	biological process
G9NSEKQ02HWEY3	innexin 2	GO:0042048	olfactory behavior	biological process
G9NSEKQ02HWEY3	innexin 2	GO:0007440	foregut morphogenesis	biological process
G9NSEKQ02JHHUU	sodium-dependent proline transporter	GO:0006836	neurotransmitter transport	biological process
G9NSEKQ02JHHUU	sodium-dependent proline transporter	GO:0007268	synaptic transmission	biological process
G9NSEKQ02JHHUU	sodium-dependent proline transporter	GO:0055085	transmembrane transport	biological process
G9NSEKQ02JHHUU	sodium-dependent proline transporter	GO:0015844	monoamine transport	biological process
G9NSEKQ02FPX8R	low quality protein: gamma-aminobutyric acid receptor subunit beta-like	GO:0006811	ion transport	biological process
G9NSEKQ02G9ZCT	presenilin sel-12	GO:0035556	intracellular signal transduction	biological process
G9NSEKQ02IGSJG	voltage-dependent calcium channel type a subunit alpha-1-like	GO:0002027	regulation of heart rate	biological process
G9NSEKQ02IGSJG	voltage-dependent calcium channel type a subunit alpha-1-like	GO:0006967	positive regulation of antifungal peptide biosynthetic process	biological process
G9NSEKQ02IGSJG	voltage-dependent calcium channel type a subunit alpha-1-like	GO:0030097	hemopoiesis	biological process
G9NSEKQ02IGSJG	voltage-dependent calcium channel type a subunit alpha-1-like	GO:0008063	Toll signaling pathway	biological process
G9NSEKQ02IGSJG	voltage-dependent calcium channel type a subunit alpha-1-like	GO:0009950	dorsal/ventral axis specification	biological process
G9NSEKQ02IGSJG	voltage-dependent calcium channel type a subunit alpha-1-like	GO:0006887	exocytosis	biological process
G9NSEKQ02IGSJG	voltage-dependent calcium channel type a subunit alpha-1-like	GO:0007602	phototransduction	biological process
G9NSEKQ02IGSJG	voltage-dependent calcium channel type a subunit alpha-1-like	GO:0045433	male courtship behavior, veined wing generated song production	biological process
G9NSEKQ02IGSJG	voltage-dependent calcium channel type a subunit alpha-1-like	GO:0006911	phagocytosis, engulfment	biological process
G9NSEKQ02IGSJG	voltage-dependent calcium channel type a subunit alpha-1-like	GO:0042045	epithelial fluid transport	biological process
G9NSEKQ02IGSJG	voltage-dependent calcium channel type a subunit alpha-1-like	GO:0042994	cytoplasmic sequestering of transcription factor	biological process
G9NSEKQ02IGSJG	voltage-dependent calcium channel type a subunit alpha-1-like	GO:0046843	dorsal appendage formation	biological process
G9NSEKQ02IGSJG	voltage-dependent calcium channel type a subunit alpha-1-like	GO:0046928	regulation of neurotransmitter secretion	biological process
G9NSEKQ02IGSJG	voltage-dependent calcium channel type a subunit alpha-1-like	GO:0051925	regulation of calcium ion transport via voltage-gated calcium channel activity	biological process
G9NSEKQ02IGSJG	voltage-dependent calcium channel type a subunit alpha-1-like	GO:0045087	innate immune response	biological process
G9NSEKQ02IGSJG	voltage-dependent calcium channel type a subunit alpha-1-like	GO:0006974	response to DNA damage stimulus	biological process
G9NSEKQ02IGSJG	voltage-dependent calcium channel type a subunit alpha-1-like	GO:0008344	adult locomotory behavior	biological process
G9NSEKQ02IGSJG	voltage-dependent calcium channel type a subunit alpha-1-like	GO:0045887	positive regulation of synaptic growth at neuromuscular junction	biological process
G9NSEKQ02IGSJG	voltage-dependent calcium channel type a subunit alpha-1-like	GO:0007632	visual behavior	biological process
G9NSEKQ02IGSJG	voltage-dependent calcium channel type a subunit alpha-1-like	GO:0050908	detection of light stimulus involved in visual perception	biological process
G9NSEKQ02IGSJG	voltage-dependent calcium channel type a subunit alpha-1-like	GO:0070588	calcium ion transmembrane transport	biological process
G9NSEKQ02J3Z8B	glutamate receptor 1	GO:0006811	ion transport	biological process
[truncated: 4,612 more rows]
